# Supplementary material for: Transcriptome Analysis of Taxillusi chinensis (DC.) Danser Seeds in Response to Water Loss
Source: PLoS One. 2017 Jan 3;12(1):e0169177. doi: 10.1371/journal.pone.0169177 (PMC5207531; doi:10.1371/journal.pone.0169177)
Supplement: S1 Table — (XLSX) [file pone.0169177.s002.xlsx]

## Sheet: Sheet1
Table S1. Gene Ontology annotation for the assembled transcripts.
transcript_id	GO_id
c100004_g1_i1	GO:0043626	GO:0005634	GO:0030337	GO:0006272	GO:0006298	GO:0019985
c100005_g1_i1	GO:0004516	GO:0004514	GO:0019358	GO:0009435
c100018_g1_i1	GO:0016491	GO:0055114
c100022_g1_i1	GO:0005739	GO:0044425	GO:0046872	GO:0016491	GO:0055114	GO:0044763
c100027_g1_i1	GO:0005488
c100030_g1_i1	GO:0009507	GO:0003899	GO:0003677	GO:0032549	GO:0006351
c100046_g1_i1	GO:0012505	GO:0005886	GO:0031201	GO:0016021	GO:0005484	GO:0000149	GO:0048278	GO:0006887	GO:0006906	GO:0006886
c100047_g1_i1	GO:0051536	GO:0003824	GO:0090304	GO:1901576	GO:0044702	GO:0006468	GO:0044711	GO:0050789	GO:0016043	GO:1901564	GO:0044249	GO:0007049
c100048_g1_i1	GO:0005874	GO:0005200	GO:0005525	GO:0003924	GO:0007017	GO:0008152
c100051_g1_i1	GO:0015935	GO:0005488
c10005_g1_i1	GO:0044765
c100066_g1_i1	GO:0003676	GO:0046983
c100069_g1_i1	GO:0005840
c100071_g1_i1	GO:0044444	GO:0043229
c100093_g1_i1	GO:0005622	GO:0016021	GO:0006623	GO:0016192
c100105_g1_i1	GO:0003676	GO:0000166
c100109_g1_i1	GO:0005488
c100125_g1_i1	GO:0043229	GO:0044444	GO:0071704	GO:0034641
c10012_g1_i1	GO:0046872
c100130_g1_i1	GO:0008233	GO:0006508
c100136_g1_i1	GO:0004553	GO:0005975
c100139_g1_i1	GO:0003746	GO:0005525	GO:0003924	GO:0006414
c100160_g1_i1	GO:0070647
c100176_g1_i1	GO:0016798
c100179_g1_i1	GO:0050269	GO:0009627	GO:0009699	GO:0034976	GO:0015706	GO:0010167	GO:0055114
c100185_g1_i1	GO:0016021	GO:0020037	GO:0016705	GO:0004497	GO:0005506	GO:0055114
c100188_g1_i1	GO:0005737	GO:0005524	GO:0004642	GO:0006541	GO:0006189
c100225_g1_i1	GO:0016787
c100227_g1_i1	GO:0003676	GO:0005524	GO:0004386	GO:0008152
c10023_g1_i1	GO:0008810	GO:0030245
c100245_g1_i1	GO:0044444	GO:0016854	GO:0016491	GO:0044249	GO:1901576	GO:1901615	GO:0044763	GO:0044711	GO:0072524	GO:0006725	GO:0044281
c100252_g1_i1	GO:0004721	GO:0046872	GO:0006470
c100272_g1_i1	GO:0016020	GO:0020037	GO:0046872
c100279_g1_i1	GO:0016021
c100287_g1_i1	GO:0005622	GO:0004871	GO:0004435	GO:0035556	GO:0016042
c100291_g1_i1	GO:0016020	GO:0003735	GO:0006810	GO:0006412
c100296_g1_i1	GO:0003676	GO:0016301	GO:0016787	GO:0008270	GO:0006541	GO:0016310	GO:0015074
c10030_g1_i1	GO:0022625	GO:0003735	GO:0008097	GO:0006412	GO:0000027
c10031_g1_i1	GO:0005739	GO:0005524	GO:0004826	GO:0000287	GO:0000049	GO:0006432	GO:0008033
c10031_g2_i1	GO:0043167	GO:0000166	GO:0004812	GO:0006418
c100344_g1_i1	GO:0004672	GO:0000166	GO:0016310
c100349_g1_i1	GO:0016021	GO:0003689	GO:0005524	GO:0006261
c100361_g1_i1	GO:0016757	GO:0006139
c100370_g1_i1	GO:0005829	GO:0004066	GO:0042803	GO:0006541	GO:0006529	GO:0009646
c100412_g1_i1	GO:0006351
c100414_g1_i1	GO:0006461
c100422_g1_i1	GO:0005737	GO:0008270	GO:0042802	GO:0004587	GO:0030170	GO:0007031	GO:0042538	GO:0010121	GO:0055129	GO:0006635	GO:0010260	GO:0019544	GO:0006593
c100427_g1_i1	GO:0009725	GO:1901700	GO:0007165
c100437_g1_i1	GO:0016740
c100439_g1_i1	GO:0016627	GO:0043168	GO:0050662	GO:0055114
c100450_g1_i1	GO:0016020	GO:0016301	GO:0000166	GO:0016310
c100456_g1_i1	GO:0044444	GO:0016868	GO:0071704
c100467_g1_i1	GO:0016874	GO:0004842	GO:0042787
c100478_g1_i1	GO:0016020	GO:0016887
c100497_g1_i1	GO:0016021	GO:0009507	GO:0008271	GO:1902358
c100502_g1_i1	GO:0016020	GO:0015002	GO:0022904
c100512_g1_i1	GO:0009507	GO:0005739	GO:0016740	GO:0004124	GO:0050017	GO:0030170	GO:0005507	GO:0009750	GO:0009611	GO:0042744	GO:0006833	GO:0051410	GO:0080147	GO:0009651	GO:0006972	GO:0019288	GO:0007030	GO:0006535	GO:0006096	GO:0032880	GO:0019761	GO:0019500	GO:0046686	GO:0009684	GO:0009266	GO:0009836
c100524_g1_i1	GO:0016021	GO:0005886
c100549_g1_i1	GO:0009987
c10054_g1_i1	GO:0051920	GO:0004601	GO:0098869	GO:0055114
c100553_g1_i1	GO:0016836	GO:0008152
c100557_g1_i1	GO:0006655	GO:0019288	GO:0016117	GO:0000023	GO:0019252
c100558_g1_i1	GO:0016021	GO:0000148	GO:0003843	GO:0006075
c100561_g1_i1	GO:0003824	GO:0005488	GO:0008152
c100562_g1_i1	GO:0016787
c100566_g1_i1	GO:0005622	GO:0003746	GO:0005525	GO:0003924	GO:0006414
c100571_g1_i1	GO:0044425	GO:0005783	GO:0005794	GO:0005515	GO:0010105
c100575_g1_i1	GO:0005737	GO:0005634	GO:0009927	GO:0032440	GO:0043424	GO:0009736	GO:0000160	GO:0016310	GO:0055114
c10057_g1_i1	GO:0004672
c100605_g1_i1	GO:0005488
c100638_g1_i1	GO:0016788	GO:0008152
c100667_g1_i1	GO:0015935	GO:0003735	GO:0006412
c100671_g1_i1	GO:0000275	GO:0046961	GO:0008270	GO:0046933	GO:0051788	GO:0006098	GO:0009853	GO:0006833	GO:0080129	GO:0006972	GO:0006511	GO:0007030	GO:0006096	GO:0015986	GO:0046686	GO:0009060	GO:0009266
c100680_g1_i1	GO:0016021	GO:0005215	GO:0006810
c100686_g1_i1	GO:0005829	GO:0005634	GO:0042132	GO:0005986	GO:0016311	GO:0009750	GO:0005983	GO:0015979	GO:0009737	GO:0030388
c100699_g1_i1	GO:0044237
c100702_g1_i1	GO:0005829	GO:0004856	GO:0005997
c10072_g1_i1	GO:0009570	GO:0048046	GO:0004019	GO:0046872	GO:0005525	GO:0044208	GO:0009220	GO:0046040
c100754_g1_i1	GO:0005622	GO:0016020	GO:0016849	GO:0009975	GO:0009152	GO:0052652	GO:0007165
c100773_g1_i1	GO:0004396	GO:0071704	GO:0006796
c100796_g1_i1	GO:0005634	GO:0043565	GO:0003700	GO:0006355
c100801_g1_i1	GO:0016021	GO:0008757	GO:0032259
c100814_g1_i1	GO:0016817	GO:0005525	GO:0008152
c100826_g1_i1	GO:0004004	GO:1901363	GO:0097159	GO:0010501
c100829_g1_i1	GO:0031011	GO:0005730	GO:0035267	GO:0005200	GO:0010182	GO:0010267	GO:0009793	GO:0006346	GO:0006281	GO:0050826	GO:0006306	GO:0010638	GO:0016567	GO:0006312	GO:0010050	GO:0033044	GO:0016572	GO:0048574	GO:0009616	GO:0009845	GO:0010090	GO:0010014	GO:0035196	GO:0010162	GO:0019915	GO:0031048	GO:0009560	GO:0009640	GO:0007267	GO:0009909	GO:0051567	GO:0007131	GO:0006338	GO:0048235	GO:0000398	GO:0009855	GO:0010073
c100830_g1_i1	GO:0043231	GO:0044444	GO:0012505	GO:0016020	GO:0020037	GO:0009987	GO:0050896	GO:0065007
c100834_g1_i1	GO:0016491	GO:0008033
c100841_g1_i1	GO:0016798	GO:0008152
c100850_g1_i1	GO:0005622	GO:0005525	GO:0007264	GO:0015031
c100857_g1_i1	GO:0009733
c100862_g1_i1	GO:0009506	GO:0005886	GO:0004674	GO:0000166	GO:0006952	GO:0006468
c100864_g1_i1	GO:0030170	GO:0004124	GO:0006535
c100865_g1_i1	GO:0016021	GO:0016301	GO:0016310
c100868_g1_i1	GO:0003677
c100882_g1_i1	GO:0016874	GO:0030170	GO:0008890	GO:0006567	GO:0009058
c100893_g1_i1	GO:0016020	GO:0022891	GO:0008645	GO:0055085
c100894_g1_i1	GO:0016021	GO:0005215	GO:0006810
c100915_g1_i1	GO:0044464	GO:0044763	GO:0080090	GO:0051171	GO:0010468	GO:0070647	GO:0050896	GO:0006396	GO:0044710	GO:2000112
c100923_g1_i1	GO:0033178	GO:0046961	GO:0015991
c100952_g1_i1	GO:0005509	GO:0005524	GO:0004674	GO:0006468
c100959_g1_i1	GO:0005773	GO:0004185	GO:0051603	GO:0009742
c101005_g1_i1	GO:0008233
c101011_g1_i1	GO:0005622	GO:0005525	GO:0006614
c101012_g1_i1	GO:0005488
c101026_g1_i1	GO:0016298
c101035_g1_i1	GO:0044710
c10103_g1_i1	GO:0005688	GO:1990726	GO:0071004	GO:0005732	GO:0005689	GO:0097526	GO:0071013	GO:0003723	GO:0000398
c101053_g1_i1	GO:0044444	GO:0044763	GO:0016043
c10105_g1_i1	GO:0016620	GO:0055114
c101069_g1_i1	GO:0005737	GO:0005839	GO:0005634	GO:0004298	GO:0051603
c101073_g1_i1	GO:0005684	GO:0003723	GO:0006397
c101101_g1_i1	GO:0016614	GO:0044710
c101116_g1_i1	GO:0016021	GO:0005794	GO:0005783	GO:0005886	GO:0008398	GO:0020037	GO:0005506	GO:0009086	GO:0055114	GO:0000394	GO:0070988	GO:0019745	GO:0016126
c101125_g1_i1	GO:0030529
c101127_g1_i1	GO:0005737	GO:0005634	GO:0042277	GO:0003755	GO:0006457	GO:0000413
c101146_g1_i1	GO:0016021	GO:0005524	GO:0004674	GO:0006468
c101147_g1_i1	GO:0005681	GO:0005886	GO:0009507	GO:0000398
c101154_g1_i1	GO:0016020	GO:0004672	GO:0006468
c101160_g1_i1	GO:0005829	GO:0004612	GO:0017076	GO:0006094
c10118_g1_i1	GO:0005515
c101190_g1_i1	GO:0005682	GO:0071013	GO:0005737	GO:0003723	GO:0004004	GO:0005524	GO:0010501	GO:0000375	GO:0006397
c101202_g1_i1	GO:0005829	GO:0005739	GO:0047130	GO:0019477	GO:0080167
c101227_g1_i1	GO:0005737	GO:0008479	GO:0008616	GO:0008033
c101236_g1_i1	GO:0016740
c101273_g1_i1	GO:0016021	GO:0042626	GO:0005524	GO:0055085	GO:0008152
c101279_g1_i1	GO:0004857	GO:0043086
c101314_g1_i1	GO:0004190	GO:0006508	GO:0006629
c101316_g1_i1	GO:0051082	GO:0006457
c101320_g1_i1	GO:0030131	GO:0008565	GO:0016192	GO:0006886
c101355_g1_i1	GO:0008080	GO:0008152
c101364_g1_i1	GO:0005488	GO:0016779
c101365_g1_i1	GO:0009536	GO:0005753	GO:0016021	GO:0051788	GO:0009853	GO:0080129	GO:0006511	GO:0006096	GO:0046686	GO:0009060
c101366_g1_i1	GO:0016021	GO:0003978	GO:0006012
c101373_g1_i1	GO:0022627	GO:0003735	GO:0070181	GO:0048027	GO:0006412	GO:0000462	GO:0000028
c101376_g1_i1	GO:0000326	GO:0048316
c101378_g1_i1	GO:0016021	GO:0004427	GO:0009678	GO:0008152	GO:0015992	GO:0055085
c101382_g1_i1	GO:0005886	GO:0015189	GO:0005313	GO:0015181	GO:0044763	GO:0043091	GO:0051938
c101383_g1_i1	GO:0050660	GO:0016491	GO:0055114
c101385_g1_i1	GO:0005783
c101387_g1_i1	GO:0022627	GO:0009507	GO:0003735	GO:0019843	GO:0006412	GO:0046677
c10138_g2_i1	GO:0005743	GO:0016021	GO:0006850
c101394_g1_i1	GO:0005788	GO:0051082	GO:0030246	GO:0005509	GO:0006457
c101403_g1_i1	GO:0005853	GO:0003746	GO:0006414
c101429_g1_i1	GO:0016020	GO:0046872	GO:1901363	GO:0097159	GO:0071704	GO:0044237	GO:0006807	GO:0044710
c101434_g1_i1	GO:0016491	GO:0030151	GO:0020037	GO:0043546	GO:0042128	GO:0055114
c101435_g1_i1	GO:0016157	GO:0005985
c10149_g1_i1	GO:0016787	GO:0000166
c10149_g1_i2	GO:0016887	GO:0005524	GO:0008152
c1014_g1_i1	GO:0032879	GO:0044255	GO:0044712	GO:1901576	GO:0042221	GO:0050794	GO:1901575	GO:0044249	GO:0044248
c101500_g1_i1	GO:0016020	GO:0005488
c101502_g1_i1	GO:0044710
c101531_g1_i1	GO:0003824
c101542_g1_i1	GO:0005840	GO:0043231	GO:0016020	GO:0003735	GO:0006412
c101549_g1_i1	GO:0016021
c101556_g1_i1	GO:0016462	GO:0008152
c101568_g1_i1	GO:0005829	GO:0004856	GO:0046835	GO:0005997
c101569_g1_i1	GO:0016874	GO:0004842	GO:0005524	GO:0051510	GO:0043248	GO:0043161	GO:0051788	GO:0010099	GO:0010388	GO:0016567	GO:0042023
c101599_g1_i1	GO:0016020
c101608_g1_i1	GO:0005634	GO:0005829	GO:0031593	GO:0004190	GO:0006486	GO:0006508
c101611_g1_i1	GO:0005488
c101619_g1_i1	GO:0005622	GO:0003924	GO:0005525	GO:0006412
c101625_g1_i1	GO:0016021	GO:0016901	GO:0048038	GO:0005975	GO:0055114
c10162_g1_i1	GO:0016787	GO:0008152
c101633_g1_i1	GO:0016021	GO:0005768	GO:0005802	GO:0005886	GO:0015379	GO:0008511	GO:0022820	GO:0006814	GO:1902476
c101649_g1_i1	GO:0009941	GO:0048046	GO:0005618	GO:0009570	GO:0005739	GO:0016853	GO:0004455	GO:0005507	GO:0006094	GO:0009651	GO:0006096	GO:0009099	GO:0009097	GO:0006164	GO:0055114
c101656_g1_i1	GO:0005623	GO:0003746	GO:0005525	GO:0003924	GO:0006098	GO:0010218	GO:0010114	GO:0009902	GO:0015979	GO:0006414	GO:0015995	GO:0019288	GO:0009637	GO:0006364	GO:0010027
c101669_g1_i1	GO:0005634	GO:0003700	GO:0003677	GO:0006355
c101690_g1_i1	GO:0003824
c101704_g1_i1	GO:0004672	GO:0009987
c101705_g1_i1	GO:0009987	GO:0050896	GO:0050789	GO:0007275
c101720_g1_i1	GO:0003676
c101733_g1_i1	GO:0043231	GO:0000166	GO:0008026	GO:0003676	GO:0016246	GO:0070918	GO:0044707	GO:0051276	GO:0006355	GO:2000113	GO:0048507	GO:0044767	GO:0051172
c101735_g1_i1	GO:0005618	GO:0016021	GO:0030599	GO:0045330	GO:0004857	GO:0042545	GO:0043086	GO:0045490
c101736_g1_i1	GO:0016021
c101772_g1_i1	GO:0022627	GO:0005886	GO:0046872	GO:0003735	GO:0006412	GO:0000028
c101789_g1_i1	GO:0003964	GO:0006278
c101826_g1_i1	GO:0016630	GO:0055114
c101832_g1_i1	GO:0000166	GO:0004812	GO:0006418
c101838_g1_i1	GO:0004088	GO:0016810	GO:0046872	GO:0005524	GO:0016740	GO:0006281	GO:0006541	GO:0006207
c10183_g1_i1	GO:0016021	GO:0003676
c101865_g1_i1	GO:0016020	GO:0016627	GO:0044763	GO:0055114	GO:0006091
c101871_g1_i1	GO:0016021
c101882_g1_i1	GO:0016021	GO:0016491	GO:0055114
c101918_g1_i1	GO:0006351
c101936_g1_i1	GO:0005774	GO:0016021	GO:0005886	GO:0008553	GO:0046872	GO:0005524	GO:0006754	GO:1902600
c101959_g1_i1	GO:0005783	GO:0044425
c101972_g1_i1	GO:0016020
c101977_g1_i1	GO:0016021	GO:0005794	GO:0006007	GO:0030244	GO:0048193
c101980_g1_i1	GO:0016020	GO:0019684
c102009_g1_i1	GO:0005634	GO:0046872	GO:0003677
c102022_g1_i1	GO:0016020	GO:0004553	GO:0005975
c102035_g1_i1	GO:0003916
c102043_g1_i1	GO:0009506	GO:0022627	GO:0005634	GO:0005886	GO:0003735	GO:0006412	GO:0006364	GO:0040007	GO:0042274	GO:0009735	GO:0009793
c102052_g1_i1	GO:0016020	GO:0004252	GO:0006508
c102058_g1_i1	GO:0044464	GO:0030243	GO:0016049
c102062_g1_i1	GO:0003723
c102083_g1_i1	GO:0016491	GO:0008152
c102088_g1_i1	GO:0016021	GO:0030246
c102095_g1_i1	GO:0005874	GO:0008017	GO:0005524	GO:0003777	GO:0007018	GO:0008152
c102099_g1_i1	GO:0005829	GO:0016810	GO:0006212
c102112_g1_i1	GO:0016021	GO:0008810	GO:0016740	GO:0030245
c102113_g1_i1	GO:0030286	GO:0005576	GO:0016887	GO:0005524	GO:0003777	GO:0007018	GO:0006952	GO:0009405	GO:0008152
c10211_g1_i1	GO:0008152
c102121_g1_i1	GO:0016491	GO:0010181	GO:0055114
c102124_g1_i1	GO:0044237
c102126_g1_i1	GO:0016597	GO:0009750	GO:0009744	GO:0008152
c102131_g1_i1	GO:0005829
c102142_g1_i1	GO:0007165
c102162_g1_i1	GO:0016021	GO:0005886	GO:0004674	GO:0005524	GO:0006468	GO:0007169	GO:0080092
c102171_g1_i1	GO:0009536	GO:0003824	GO:0044249	GO:0044238	GO:0044763	GO:0044711	GO:0044281	GO:1901566
c102176_g1_i1	GO:0046872	GO:0009055	GO:0051537	GO:0022900
c10218_g1_i1	GO:0016740
c10218_g2_i1	GO:0005794	GO:0046983	GO:0003978
c1021_g1_i1	GO:0016020	GO:0004672
c1021_g2_i1	GO:0016020	GO:0004672
c102202_g1_i1	GO:0005762	GO:0022625	GO:0003735	GO:0070180	GO:0006412
c102204_g1_i1	GO:0097159	GO:1901363	GO:0048731	GO:1901576	GO:0044267	GO:0033043	GO:0044271
c102210_g1_i1	GO:0005737	GO:0005524	GO:0051082	GO:0006457
c102225_g1_i1	GO:0030132	GO:0030130	GO:0005198	GO:0016192	GO:0006886
c102226_g1_i1	GO:0004672	GO:0005524	GO:0006468
c102242_g1_i1	GO:0005634	GO:0005886	GO:0035091	GO:0007165
c102245_g1_i1	GO:0005488
c102260_g1_i1	GO:0036464	GO:0005634	GO:0004004	GO:0003676	GO:0005524	GO:0006413	GO:0010501	GO:0010468	GO:0007059
c102267_g1_i1	GO:0003676
c102281_g1_i1	GO:0004252	GO:0006508	GO:0009567
c102287_g1_i1	GO:0005730	GO:0032040	GO:0019843	GO:0034511	GO:0000462	GO:0044699
c102291_g1_i1	GO:0016021	GO:0046983	GO:0003677
c102298_g1_i1	GO:0016887	GO:0005524	GO:0005215	GO:0006810	GO:0051604
c1022_g1_i1	GO:0016021	GO:0020037	GO:0016705	GO:0004497	GO:0005506	GO:0055114
c102322_g1_i1	GO:0031981	GO:0006364
c102352_g1_i1	GO:0003676	GO:0008270	GO:0015074
c102384_g1_i1	GO:0016787
c102385_g1_i1	GO:0008233
c102388_g1_i1	GO:0016020	GO:0003735	GO:0006412	GO:0006810
c102395_g1_i1	GO:0004049	GO:0000162
c102409_g1_i1	GO:0009536	GO:0016020	GO:0022857	GO:0051716	GO:0009605	GO:0044237	GO:0007154	GO:0006820	GO:0009607	GO:0050794	GO:0055085	GO:0051704	GO:1901700	GO:0006952
c102417_g1_i1	GO:0008446	GO:0019673
c102423_g1_i1	GO:0005685	GO:0005732	GO:0019013	GO:0071013	GO:0003723	GO:0000398
c10243_g2_i1	GO:0044765
c102452_g1_i1	GO:0044763	GO:0044260	GO:0051716	GO:0044238	GO:0050794	GO:0019222
c102462_g1_i1	GO:0015934	GO:0003735	GO:0003723	GO:0006412
c102467_g1_i1	GO:0009507	GO:0042802	GO:0050506	GO:0050247	GO:0009821
c102473_g1_i1	GO:0022625	GO:0003735	GO:0003723	GO:0002181
c102475_g1_i1	GO:0009941	GO:0009570	GO:0008878	GO:0005524	GO:0019684	GO:0006098	GO:0010218	GO:0019252	GO:0010114	GO:0009902	GO:0009637	GO:0005978	GO:0006364	GO:0010027
c102478_g1_i1	GO:0016787	GO:0016042
c102479_g1_i1	GO:0016021
c102485_g1_i1	GO:0005773	GO:0016021	GO:0005829	GO:0004185	GO:0006508
c102490_g1_i1	GO:0016829	GO:0008152
c102493_g1_i1	GO:0080048	GO:0016779	GO:0008152
c102497_g1_i1	GO:0005622	GO:0005524	GO:0004674	GO:0035556	GO:0018105
c102506_g1_i1	GO:0009941	GO:0009505	GO:0005829	GO:0005886	GO:0005634	GO:0019904	GO:0005524	GO:0045309	GO:0006355	GO:0009742	GO:0048366
c102514_g1_i1	GO:0009536
c102516_g1_i1	GO:0043231	GO:0080043	GO:0080044	GO:0009813	GO:0052696
c102517_g1_i1	GO:0005829	GO:0004612	GO:0005524	GO:0006094
c102519_g1_i1	GO:0016020
c102539_g1_i1	GO:0000312	GO:0009941	GO:0022627	GO:0005763	GO:0009570	GO:0016020	GO:0019843	GO:0003735	GO:0000462	GO:0045903
c102547_g1_i1	GO:0016301	GO:0016310
c102551_g1_i1	GO:0005737	GO:0004618	GO:0005524	GO:0006096
c102559_g1_i1	GO:0005737	GO:0003746	GO:0005525	GO:0003924	GO:0006414
c102561_g1_i1	GO:0009705	GO:0009941	GO:0000326	GO:0016021	GO:0042807	GO:0015250	GO:0015204	GO:0006833	GO:0080170	GO:0071918	GO:0006816	GO:0009651	GO:0009698	GO:0006972	GO:0007030	GO:0006096	GO:0006598	GO:0042398	GO:0046686	GO:0009409	GO:0009737	GO:0009269
c102573_g1_i1	GO:0016021	GO:0005737	GO:0051287	GO:0004365	GO:0050661	GO:0055114	GO:0006006	GO:0006096
c10257_g1_i1	GO:0005681	GO:0000398
c102581_g1_i1	GO:0030529
c102589_g1_i1	GO:0009507	GO:0003824	GO:0005975
c102602_g1_i1	GO:0004672	GO:0005524	GO:0006468
c10267_g1_i1	GO:0016020	GO:0006811
c102711_g1_i1	GO:0004072	GO:0016491	GO:0050661	GO:0016597	GO:0008652	GO:0016310	GO:0055114
c102724_g1_i1	GO:0005886	GO:0016021	GO:0008271	GO:1902358
c102746_g1_i1	GO:0005488	GO:0016049	GO:0000902	GO:0060560
c102751_g1_i1	GO:0016157	GO:0005985
c102763_g1_i1	GO:0009570	GO:0030170	GO:0003962	GO:0001887	GO:0009086	GO:0006730
c102767_g1_i1	GO:0016757
c102771_g1_i1	GO:0046872	GO:0004471	GO:0051287	GO:0006108	GO:0055114
c102777_g1_i1	GO:0005737	GO:0030955	GO:0005524	GO:0004743	GO:0000287	GO:0016301	GO:0006096
c102783_g1_i1	GO:0005886	GO:0016021	GO:0016760	GO:0008270	GO:0071555	GO:0030244
c102788_g1_i1	GO:0005886	GO:0016021	GO:0004672	GO:0005524	GO:0006468
c102802_g1_i1	GO:0022627	GO:0003735	GO:0005199	GO:0006412
c102811_g1_i1	GO:0004190	GO:0006508	GO:0006629
c102823_g1_i1	GO:0044699
c102827_g1_i1	GO:0009506	GO:0009505	GO:0005794	GO:0004252	GO:0009086	GO:0010075	GO:0006508	GO:0000394	GO:0048653	GO:0009664	GO:0009832
c102857_g1_i1	GO:0005685	GO:0005687	GO:0005682	GO:0005686	GO:0046540	GO:0019013	GO:0071011	GO:0016787	GO:0000387
c102869_g1_i1	GO:0044464	GO:0016020
c102880_g1_i1	GO:0016021	GO:0030170	GO:0016740	GO:0009058
c102881_g1_i1	GO:0022857	GO:0055085	GO:0006865
c102883_g1_i1	GO:0044237
c102886_g1_i1	GO:0046872	GO:0010333	GO:0033383
c102893_g1_i1	GO:0016702	GO:0055114
c102894_g1_i1	GO:0030529
c102907_g1_i1	GO:0046872	GO:0030570	GO:0045490
c102908_g1_i1	GO:0030904	GO:0005622	GO:0008565	GO:0042147	GO:0015031
c102922_g1_i1	GO:0016020
c102928_g1_i1	GO:0004252	GO:0006508
c102959_g1_i1	GO:0005737	GO:0005886	GO:0005516	GO:0005509	GO:0009931	GO:0005524	GO:0004683	GO:0018105	GO:0046777	GO:0035556	GO:0009738
c102980_g1_i1	GO:0005096	GO:0043547
c102982_g1_i1	GO:0005829	GO:0051287	GO:0016652	GO:0004473	GO:0046872	GO:0004471	GO:0008948	GO:0055114	GO:0010498	GO:0051260	GO:0007010	GO:0006108	GO:0006094
c102989_g1_i1	GO:0016021	GO:0005215	GO:0006810
c103034_g1_i1	GO:0016021	GO:0022857
c103035_g1_i1	GO:0005622	GO:0004871	GO:0004435	GO:0035556	GO:0016042
c103041_g1_i1	GO:0006629
c103051_g1_i1	GO:0046872	GO:0020037	GO:0004096	GO:0098869	GO:0006979	GO:0042744	GO:0055114
c103055_g1_i1	GO:0009705	GO:0015140	GO:0071423
c103058_g1_i1	GO:0005774	GO:0005770	GO:0005802	GO:0005783	GO:0045324	GO:0042594	GO:0006623	GO:0009638	GO:0009660	GO:0051301	GO:0009959	GO:0007033	GO:0006897	GO:0000578	GO:0007032	GO:0009793
c103073_g1_i1	GO:0016787	GO:0000166
c103098_g1_i1	GO:0005488	GO:0044237
c103108_g1_i1	GO:0016021	GO:0005215	GO:0006810
c103118_g1_i1	GO:0016874	GO:0004842	GO:0016567
c103119_g1_i1	GO:0005774	GO:0009505	GO:0005794	GO:0005730	GO:0016021	GO:0009506	GO:0008250	GO:0016757	GO:0001510	GO:0009664	GO:0009826	GO:0030244	GO:0048193	GO:0042545	GO:0018279
c103123_g1_i1	GO:0016020	GO:0003824	GO:0006259
c103136_g1_i1	GO:0004375	GO:0032440	GO:0006546	GO:0055114
c103145_g1_i1	GO:0016841	GO:1901606
c103149_g1_i1	GO:0016592	GO:0010413	GO:0045492	GO:0006487
c10315_g1_i1	GO:0005665	GO:0001055	GO:0005488	GO:0006366
c103160_g1_i1	GO:0000139	GO:0005802	GO:0005385	GO:0071577
c103163_g1_i1	GO:0005739	GO:0009534	GO:0009570	GO:0004332	GO:0006007	GO:0006979	GO:0009651	GO:0006098	GO:0006096
c103165_g1_i1	GO:0005737	GO:0016874	GO:0031625	GO:0061630	GO:0005524	GO:0016567
c103169_g1_i1	GO:0051287	GO:0016620	GO:0050661	GO:0006006	GO:0055114
c103173_g1_i1	GO:0005488
c103175_g1_i1	GO:0015629	GO:0003779	GO:0030042
c103176_g1_i1	GO:0016301	GO:0080092
c103182_g1_i1	GO:0005786	GO:0030942	GO:0008312	GO:0006614
c103182_g2_i1	GO:0009506	GO:0005886	GO:0016787	GO:0008152	GO:0006950
c103183_g1_i1	GO:0031305	GO:0031359	GO:0005744	GO:0015266	GO:0015171	GO:0042803	GO:0030150	GO:0003333
c103185_g1_i1	GO:0015629	GO:0003779	GO:0030042
c103189_g1_i1	GO:0005681	GO:0006952	GO:0016070
c103190_g1_i1	GO:0016021	GO:0005634	GO:0035312	GO:0003677	GO:0090305	GO:0006281	GO:0045132	GO:0007062	GO:0031048
c103194_g1_i1	GO:0005886	GO:0016021	GO:0016760	GO:0008270	GO:0071555	GO:0030244
c103199_g1_i1	GO:0016021	GO:0005829	GO:0035064	GO:0008270	GO:0006355
c103202_g1_i1	GO:0042646	GO:0010468	GO:0009642
c103203_g1_i1	GO:0004714	GO:0005524	GO:0004674	GO:0006950	GO:0018108	GO:0002238
c103205_g1_i1	GO:0000786	GO:0000790	GO:0003677	GO:0046982	GO:0006342
c103207_g1_i1	GO:0004180	GO:0008236	GO:0006508
c103211_g1_i1	GO:0004842	GO:0016567
c103217_g1_i1	GO:0008236
c103219_g1_i1	GO:0005737	GO:0000502	GO:0016787	GO:0005524	GO:0030163
c103228_g1_i1	GO:0016021	GO:0005774	GO:0005783	GO:0005794
c103232_g1_i1	GO:0005687	GO:0019013	GO:0071010	GO:0071011	GO:0005686	GO:0097526	GO:0005685	GO:0034715	GO:0005682	GO:0000243	GO:0071013	GO:0034719	GO:0005689	GO:0003723	GO:0000245	GO:0000387
c103234_g1_i1	GO:0016021	GO:0005886
c103243_g1_i1	GO:0003724	GO:0003723	GO:0005524	GO:0006401
c103248_g1_i1	GO:0005737	GO:0010279	GO:0009733	GO:0010252	GO:0010583	GO:1901183
c103253_g1_i1	GO:0009941	GO:0004739	GO:0008270	GO:0004802	GO:0048868	GO:0055114	GO:0006096
c103263_g1_i1	GO:0044444	GO:0016746	GO:0008152
c103267_g1_i1	GO:0005829	GO:0004830	GO:0005524	GO:0016740	GO:0009165	GO:0006436
c103270_g1_i1	GO:0015629	GO:0003779	GO:0030042
c103277_g1_i1	GO:0046872	GO:0004222	GO:0006518	GO:0006508
c103278_g1_i1	GO:0008236
c103281_g1_i1	GO:0005759	GO:0050897	GO:0006633	GO:0009409	GO:0000038	GO:0042335
c103282_g1_i1	GO:0016021	GO:0015031
c103284_g1_i1	GO:0016021	GO:0005215	GO:0055085
c103287_g2_i1	GO:0005622	GO:0005525	GO:0007264	GO:0015031
c103289_g1_i1	GO:0016021	GO:0016757	GO:0006506
c103298_g1_i1	GO:0005829	GO:0016272	GO:0006457
c103304_g1_i1	GO:0005840	GO:0005739	GO:0009941	GO:0009570	GO:0003735	GO:0032544	GO:0019288
c103306_g1_i1	GO:0008889	GO:0006629
c103312_g1_i1	GO:0046404	GO:0019201	GO:0003690	GO:0046403	GO:0046939	GO:0098506	GO:0098504
c103326_g1_i1	GO:0005634	GO:0046982
c103328_g1_i1	GO:0016020
c103333_g1_i1	GO:0098796	GO:0005743	GO:0098798	GO:0044455	GO:0006626
c103335_g1_i1	GO:0046872
c103343_g1_i1	GO:0097249	GO:0031305	GO:0033617
c103347_g1_i1	GO:0022625	GO:0003723	GO:0003735	GO:0001510	GO:0006412	GO:0042254	GO:0022618
c103349_g1_i1	GO:0016021	GO:0030246	GO:0005524	GO:0004674	GO:0006468
c103356_g1_i1	GO:0016020	GO:0005739	GO:0008808	GO:0032049
c103359_g1_i1	GO:0005730	GO:0042273
c103366_g1_i1	GO:0016874	GO:0006511
c103367_g1_i1	GO:0005840	GO:0003735	GO:0003723	GO:0006412
c103369_g1_i1	GO:0016020
c103372_g1_i1	GO:0016020
c103385_g1_i1	GO:0005736	GO:0009536	GO:0005665	GO:0005666	GO:0001055	GO:0001054	GO:0001056	GO:0006383	GO:0006360	GO:0006366
c103388_g1_i1	GO:0016020
c103389_g1_i1	GO:0009741	GO:0032880
c10339_g1_i1	GO:0016021	GO:0008757	GO:0032259
c103400_g1_i1	GO:0016021	GO:0006810
c103406_g1_i1	GO:0009505	GO:0004190	GO:0006508
c103428_g1_i1	GO:0016787
c103437_g1_i1	GO:0009536	GO:0016854	GO:0071704	GO:0044763	GO:0044710	GO:0044237
c103444_g1_i1	GO:0051213	GO:0055114	GO:0046395	GO:0019439	GO:1901565	GO:0009072	GO:1901605	GO:1901361
c103449_g1_i1	GO:0016787	GO:0006629
c103461_g1_i1	GO:0005507	GO:0048038	GO:0008131	GO:0055114	GO:0009308
c103462_g1_i1	GO:0005794	GO:0005774	GO:0016021	GO:0005783	GO:0006486
c103472_g1_i1	GO:0016020	GO:0005829	GO:0009506	GO:0044699	GO:0009987
c103475_g1_i1	GO:0003676	GO:0000166
c103485_g1_i1	GO:0016872
c103489_g1_i1	GO:0030170	GO:0031071	GO:0044571
c103492_g1_i1	GO:0016020
c103498_g1_i1	GO:0005971	GO:0016020	GO:0004748	GO:0009263
c103513_g1_i1	GO:0016021	GO:0005777	GO:0042626	GO:0005524	GO:0042803	GO:0055085	GO:0008152	GO:0015910
c103516_g1_i1	GO:0005737
c103518_g1_i1	GO:0003824	GO:0016567	GO:0006511
c103519_g1_i1	GO:0005743	GO:0044425	GO:0016491	GO:0034641	GO:1901362	GO:0045333	GO:0044711	GO:0044238	GO:0044281	GO:0006725	GO:0046483	GO:1901564
c103525_g1_i1	GO:0009507	GO:0016887	GO:0005515	GO:0000166	GO:0016558	GO:0006635
c103526_g1_i1	GO:0016020	GO:0022857	GO:0044765
c103534_g1_i1	GO:0022820	GO:0015379	GO:0071805	GO:1902476
c103563_g1_i1	GO:0016020	GO:0009536
c103565_g1_i1	GO:0006508
c103580_g1_i1	GO:0044763	GO:0051276	GO:0006260
c103588_g1_i1	GO:0005634
c103595_g1_i1	GO:0003924	GO:0005525	GO:0008152
c103620_g1_i1	GO:0032580	GO:0005773	GO:0016021	GO:0005783	GO:0016192	GO:0015031
c103623_g1_i1	GO:0016020	GO:0043167	GO:0000166	GO:0016787	GO:0055085	GO:0015672	GO:0030001
c103628_g1_i1	GO:0005840	GO:0009570	GO:0009534	GO:0003735	GO:0006412
c103631_g1_i1	GO:0005905	GO:0030125	GO:0005794	GO:0005886	GO:0008565	GO:0006886	GO:0006897
c103639_g1_i1	GO:0005886	GO:0004674	GO:0006468
c103645_g1_i1	GO:0009507	GO:0016020	GO:0005739	GO:0003690	GO:0006355
c103647_g1_i1	GO:0032542	GO:0005524	GO:0098869	GO:0055114
c103663_g1_i1	GO:0005788	GO:0005886	GO:0051082	GO:0034976	GO:0006457	GO:0009408	GO:0009627	GO:0009644	GO:0052033	GO:0042542	GO:0006984
c103694_g1_i1	GO:0005874	GO:0005871	GO:0008017	GO:0005524	GO:0008574	GO:0006346	GO:0016246	GO:0006275	GO:0044036	GO:0051567	GO:0008283	GO:0006306	GO:0051726	GO:0006270	GO:0007018	GO:0010089
c103708_g1_i1	GO:0016020	GO:0004672	GO:0006468	GO:0071555	GO:0048367	GO:0009887
c103719_g1_i1	GO:0012505	GO:0016020	GO:0044444	GO:0043231	GO:0003824
c103724_g1_i1	GO:0016020	GO:0005783	GO:0004605	GO:0044249	GO:0008610	GO:0080186	GO:0044255
c103735_g1_i1	GO:0055085	GO:0006812
c103739_g1_i1	GO:0009507	GO:0044446	GO:0044763	GO:0044260	GO:1901576	GO:0044710	GO:0016043	GO:0006139	GO:0044249
c103743_g1_i1	GO:0005730	GO:0009062	GO:0009651
c103755_g1_i1	GO:0048500	GO:0008312	GO:0003924	GO:0005525	GO:0008152	GO:0006614
c103768_g1_i1	GO:0005524	GO:0004674	GO:0006468
c103769_g1_i1	GO:0009570	GO:0003746	GO:0003924	GO:0005525	GO:0000302	GO:0010468	GO:0031425	GO:0006414
c103773_g1_i1	GO:0005737	GO:0006457	GO:0048449	GO:0048438	GO:0048827
c103774_g1_i1	GO:0015935	GO:0003735	GO:0003723	GO:0006412
c103777_g1_i1	GO:0006812
c103786_g1_i1	GO:0009506	GO:0009507	GO:0022625	GO:0005886	GO:0003735	GO:0006412	GO:0009955	GO:0048569
c103787_g1_i1	GO:0016021	GO:0005215	GO:0098656	GO:0015743
c103795_g1_i1	GO:0016787	GO:0016740	GO:0006541
c103800_g1_i1	GO:0005509
c103811_g1_i1	GO:0006914
c103815_g1_i1	GO:0005829	GO:0005730	GO:0003743	GO:0043023	GO:0043022	GO:0006413	GO:0071215	GO:0042273	GO:0042256	GO:0009793
c103817_g1_i1	GO:0016787
c103818_g1_i1	GO:0016021	GO:0016760	GO:0009846	GO:0071555	GO:0030244
c103825_g1_i1	GO:0044699	GO:0008152
c10382_g1_i1	GO:0016874	GO:0008152
c10382_g2_i1	GO:0016874	GO:0008152
c103838_g1_i1	GO:0005737	GO:0016020	GO:0005634	GO:0003924	GO:0005525	GO:0000054	GO:0007264	GO:0006606	GO:0008152
c103878_g1_i1	GO:0016020	GO:0005783	GO:0035598	GO:0051539	GO:0035600
c103885_g1_i1	GO:0016740	GO:1901607
c103891_g1_i1	GO:0005634
c103894_g1_i1	GO:0030529
c103895_g1_i1	GO:0004198	GO:0005509	GO:0051645	GO:0051646	GO:0010286	GO:0006508	GO:0060151	GO:0030048
c103906_g1_i1	GO:0050269	GO:0009627	GO:0009699	GO:0034976	GO:0015706	GO:0010167	GO:0055114
c103919_g1_i1	GO:0030170	GO:0008483	GO:0008152
c103927_g1_i1	GO:0005730	GO:0003924	GO:0044707	GO:0016070	GO:0048856	GO:0044767	GO:0042254
c103930_g1_i1	GO:0004712	GO:0005524	GO:0006486	GO:0006468
c103937_g1_i1	GO:0005759	GO:0016021	GO:0005960	GO:0050660	GO:0004148	GO:0045454	GO:0055114
c103947_g1_i1	GO:0016021
c103953_g1_i1	GO:0044464	GO:0016020
c103961_g1_i1	GO:0016020	GO:0046872	GO:0010295	GO:0016132	GO:0010268	GO:0007275	GO:0016125
c103966_g1_i1	GO:0003824
c103969_g1_i1	GO:0003676	GO:0005524	GO:0004386	GO:0008152
c103971_g1_i1	GO:0022625	GO:0005739	GO:0003735	GO:0003723	GO:0006412
c103972_g1_i1	GO:0003844	GO:0004553	GO:0005975
c103976_g1_i1	GO:0016020
c103978_g1_i1	GO:0005739	GO:0030170	GO:0008453	GO:0042802
c103985_g1_i1	GO:0071944	GO:0000902	GO:0030041
c103990_g1_i1	GO:0005794
c104004_g1_i1	GO:0009987	GO:0051179	GO:0044699
c104020_g1_i1	GO:0016021
c104029_g1_i1	GO:0005840	GO:0046872	GO:0003735	GO:0006412
c104044_g1_i1	GO:0030286	GO:0005576	GO:0016887	GO:0005524	GO:0003777	GO:0007018	GO:0006952	GO:0009405	GO:0008152
c104045_g1_i1	GO:0005622	GO:0016020	GO:0015031
c104049_g1_i1	GO:0005488	GO:0044699	GO:0009987
c104059_g1_i1	GO:0016866	GO:0030244
c104070_g1_i1	GO:0031359	GO:0005774	GO:0010006	GO:0015450	GO:0048481	GO:0048598	GO:0009658	GO:0045037
c104072_g1_i1	GO:0004568	GO:0008061	GO:0005975	GO:0006032	GO:0016998
c104076_g1_i1	GO:0022625	GO:0003735	GO:0006412	GO:0000027
c104086_g1_i1	GO:0071011	GO:0005686	GO:0070274	GO:0071013	GO:0003723	GO:0046872	GO:0000384	GO:0003677	GO:0000166	GO:0000398	GO:0006406
c104088_g1_i1	GO:0046872	GO:0016491
c104091_g1_i1	GO:0031429	GO:0003723	GO:0009982	GO:0000495	GO:0031120	GO:0031118	GO:1990481
c104107_g1_i1	GO:0005622
c104118_g1_i1	GO:0005634	GO:0016887	GO:0005524	GO:0008152	GO:0000027
c10412_g1_i1	GO:0016020	GO:0004252	GO:0016485
c104131_g1_i1	GO:0044763	GO:0003006	GO:0009791	GO:0006464	GO:0065007
c104139_g1_i1	GO:0005634	GO:0003700	GO:0003677	GO:0006355
c104142_g1_i1	GO:0000139	GO:0005797	GO:0016021	GO:0005576	GO:0005801	GO:0010008	GO:0005802
c104145_g1_i1	GO:0005886
c104158_g1_i1	GO:0005488	GO:0016740	GO:0044711	GO:0055086	GO:0072522
c104161_g1_i1	GO:0035251	GO:0009812
c104169_g1_i1	GO:0022627	GO:0005774	GO:0009507	GO:0005794	GO:0005886	GO:0019843	GO:0003735	GO:0006412
c104189_g1_i1	GO:0005829	GO:0008469	GO:0035242	GO:0006355	GO:0019919	GO:0034969
c104197_g1_i1	GO:0016491	GO:0016209
c1041_g1_i1	GO:0005829	GO:0051082	GO:0005524	GO:0007010	GO:0006094	GO:0006457	GO:0009220	GO:0001510	GO:0010498	GO:0010388	GO:0009640	GO:0009909	GO:0034968
c104203_g1_i1	GO:0044424	GO:0008168	GO:0044699	GO:0071840	GO:0043414	GO:0044238
c104209_g1_i1	GO:0005789	GO:0005788	GO:0005528	GO:0003755	GO:0000413	GO:0061077
c104215_g1_i1	GO:0048046	GO:0009570	GO:0009506	GO:0005886	GO:0051287	GO:0004450	GO:0000287	GO:0005507	GO:0051788	GO:0009853	GO:0006094	GO:0006833	GO:0051049	GO:0006102	GO:0006739	GO:0080129	GO:0042742	GO:0006972	GO:0006511	GO:0006099	GO:0007030	GO:0006096	GO:0009266
c104218_g1_i1	GO:0016020	GO:0005634	GO:0003677	GO:0006355
c104222_g1_i1	GO:0044424	GO:0016020	GO:0009987
c104225_g1_i1	GO:0005623	GO:0044763	GO:0050794
c104240_g1_i1	GO:0000278	GO:0006396	GO:0045787	GO:0031507	GO:0006346	GO:0009855	GO:0016246
c104247_g1_i1	GO:0080123	GO:0019899	GO:0009864	GO:0010224	GO:0009694	GO:2000030	GO:0009611	GO:0010046
c104253_g1_i1	GO:0008289	GO:0006869
c104264_g1_i1	GO:0016021	GO:0005524	GO:0004674	GO:0006468
c104271_g1_i1	GO:0016023
c104277_g1_i1	GO:0004713	GO:0005524	GO:0018108
c104320_g1_i1	GO:0034388	GO:0032040	GO:0030515	GO:0033036	GO:0006913	GO:0000028	GO:1902582	GO:0000462	GO:0071702
c104335_g1_i1	GO:0022857	GO:0009987	GO:0015748
c104339_g1_i1	GO:0016874	GO:0004842	GO:0016567
c104351_g1_i1	GO:0005737	GO:0005886	GO:0005516	GO:0009931	GO:0005524	GO:0004683	GO:0018105	GO:0046777	GO:0035556	GO:0009738
c104358_g1_i1	GO:0009507	GO:0003899	GO:0003677	GO:0032549	GO:0006351
c104359_g1_i1	GO:0046872	GO:0016491	GO:0044710
c10435_g1_i1	GO:0005525	GO:0003924	GO:0008152
c104375_g1_i1	GO:0009536	GO:0051287	GO:0016620	GO:0050661	GO:0055114	GO:0006006
c104377_g1_i1	GO:0009570	GO:0016021	GO:0005524
c104402_g1_i1	GO:0097159	GO:1901363
c104409_g1_i1	GO:0016021	GO:0016788	GO:0008152
c10441_g1_i1	GO:0016020	GO:0046872	GO:0016746
c104427_g1_i1	GO:0016866	GO:0008152
c104441_g1_i1	GO:0005840	GO:0003735	GO:0006412
c104447_g1_i1	GO:0003824	GO:0005992
c104454_g1_i1	GO:0005576	GO:0016020	GO:0005618	GO:0009664
c104495_g1_i1	GO:0005960	GO:0044434	GO:0005488	GO:0046394	GO:0006546	GO:0051186	GO:0006725	GO:0046483	GO:1901360
c104498_g1_i1	GO:0005618	GO:0004252
c104501_g1_i1	GO:0022625	GO:0003735	GO:0002181
c104506_g1_i1	GO:0022625	GO:0003735	GO:0008097	GO:0006412	GO:0000027
c104507_g1_i1	GO:0016020
c104525_g1_i1	GO:0004568	GO:0005975	GO:0006032	GO:0016998
c104533_g1_i1	GO:0022625	GO:0003735	GO:0006412	GO:0000027
c104567_g1_i1	GO:0016021
c104595_g1_i1	GO:0009941	GO:0031977	GO:0009533	GO:0045893	GO:0006098	GO:0010218	GO:0042744	GO:0016117	GO:0035304	GO:0010114	GO:0010207	GO:0009902	GO:0015995	GO:0010304	GO:0009637	GO:0042793	GO:0006364	GO:0010027
c104596_g1_i1	GO:0022627	GO:0006364	GO:0042274
c104608_g1_i1	GO:0016021	GO:0042626	GO:0005524	GO:0055085	GO:0008152
c104610_g1_i1	GO:0043527	GO:0003723	GO:0008176	GO:0044699	GO:0036265	GO:0006400
c104619_g1_i1	GO:0005840	GO:0003735	GO:0006412
c104629_g1_i1	GO:0016020	GO:0046872	GO:0004497	GO:0016705	GO:0016132	GO:0010268	GO:0007275	GO:0016125
c104653_g1_i1	GO:0005524
c104662_g1_i1	GO:0022625	GO:0019843	GO:0003735	GO:0006412	GO:0000027
c104663_g1_i1	GO:0005789	GO:0016021	GO:0005528	GO:0003755	GO:0000413	GO:0061077
c104679_g1_i1	GO:0016282	GO:0005852	GO:0033290	GO:0003743	GO:0001731	GO:0006446
c104686_g1_i1	GO:0016491	GO:0044710
c104694_g1_i1	GO:0005829	GO:0004478	GO:0046872	GO:0005524	GO:0006556	GO:0006730
c10469_g1_i1	GO:0005622	GO:0005525	GO:0009306	GO:0007264	GO:0046907	GO:0006904
c10470_g1_i1	GO:0005618	GO:0016021	GO:0046910	GO:0030599	GO:0045330	GO:0042545	GO:0043086	GO:0045490
c10470_g1_i2	GO:0005618	GO:0016021	GO:0005576	GO:0030599	GO:0045330	GO:0004857	GO:0042545	GO:0043086	GO:0045490
c104711_g1_i1	GO:0016021	GO:0042626	GO:0005524	GO:0055085	GO:0008152
c104717_g1_i1	GO:0016787	GO:0015824	GO:0008152
c104727_g1_i1	GO:0005618	GO:0004252	GO:0006508
c104751_g1_i1	GO:0005488
c104753_g1_i1	GO:0044238	GO:1901135	GO:0044237
c104758_g1_i1	GO:0016021
c104761_g1_i1	GO:0005618	GO:0005576	GO:0046910	GO:0030599	GO:0045330	GO:0042545	GO:0043086	GO:0045490
c104765_g1_i1	GO:0005737	GO:0003983	GO:0006011
c104768_g1_i1	GO:0022625	GO:0003735	GO:0006412
c10476_g1_i1	GO:0005737	GO:0005634	GO:0004864	GO:0004872	GO:0010427	GO:0009738	GO:0043086	GO:0080163
c104815_g1_i1	GO:0008540	GO:0034515	GO:0016021	GO:0005634	GO:0004175	GO:0030234	GO:0042176	GO:0043161	GO:0050790
c104832_g1_i1	GO:0003824
c104833_g1_i1	GO:0022627	GO:0003735	GO:0006412	GO:0000028
c104855_g1_i1	GO:0005737	GO:0005488
c104865_g1_i1	GO:0005576	GO:0046872	GO:0020037	GO:0004601	GO:0098869	GO:0006979	GO:0042744	GO:0055114
c104875_g1_i1	GO:0016021	GO:0005886	GO:0015412	GO:0005524	GO:0055085	GO:0010584	GO:0015689	GO:0010152	GO:0008152
c104879_g1_i1	GO:0019028	GO:0030126	GO:0005829	GO:0009506	GO:0009507	GO:0005886	GO:0005198	GO:0016192	GO:0010498	GO:0007010	GO:0006094	GO:0006886	GO:0006487
c104881_g1_i1	GO:0016787
c104896_g1_i1	GO:0016620	GO:0008152
c104898_g1_i1	GO:0016020
c104919_g1_i1	GO:0016021	GO:0004506	GO:0050660	GO:0055114
c104923_g1_i1	GO:0005622	GO:0005886	GO:0004430	GO:0046854	GO:0048015
c104924_g1_i1	GO:0005737	GO:0005839	GO:0005634	GO:0004298	GO:0051603
c104936_g1_i1	GO:0005840	GO:0009987
c104940_g1_i1	GO:0005839	GO:0008233	GO:0006511
c104949_g1_i1	GO:0004049	GO:0000162
c104957_g1_i1	GO:0006351
c104961_g1_i1	GO:0005840
c104969_g1_i1	GO:0005739	GO:0030170	GO:0031071	GO:0005524	GO:0008270	GO:0044571
c104983_g1_i1	GO:0043231	GO:0044444	GO:0046872	GO:0016616	GO:0000166	GO:0072350
c104984_g1_i1	GO:0008124	GO:0006729
c104987_g1_i1	GO:0031463	GO:0031462	GO:0080008	GO:0043224	GO:0031467	GO:0046872	GO:0097602	GO:0061630	GO:0019788	GO:0045116	GO:0042787	GO:0031146
c104993_g1_i1	GO:0005840
c10499_g1_i1	GO:0016021	GO:0009705	GO:0005247	GO:1903959	GO:0006821
c105035_g1_i1	GO:0003824	GO:0008152
c105037_g1_i1	GO:0016020	GO:0010427	GO:0009737
c105043_g1_i1	GO:0004180	GO:0006508
c105075_g1_i1	GO:0016874
c105080_g1_i1	GO:0008233	GO:0006508
c105085_g1_i1	GO:0016021
c10508_g1_i1	GO:0005488
c105091_g1_i1	GO:0070382	GO:0030659	GO:0090404	GO:0005794	GO:0005768	GO:0045177	GO:0005525	GO:0003924	GO:0019900	GO:0006913	GO:0006886	GO:0016192	GO:0007264	GO:0080092	GO:0008152
c1050_g1_i1	GO:0005737	GO:0016787	GO:0046855	GO:0009860	GO:0046856	GO:0048765	GO:0009827	GO:0032957
c105103_g1_i1	GO:0016772	GO:0044763
c105112_g1_i1	GO:0003824	GO:0008152
c105120_g1_i1	GO:0016020
c105124_g1_i1	GO:0016905	GO:0006468
c105139_g1_i1	GO:1990131	GO:0003924	GO:0071230	GO:0009267
c105140_g1_i1	GO:0005739	GO:0005488	GO:0009987
c105150_g1_i1	GO:0005871	GO:0005874	GO:0008017	GO:0016887	GO:0005524	GO:0003777	GO:0007018	GO:0008152
c10516_g1_i1	GO:0005829	GO:0051539	GO:0003994	GO:0006099
c10516_g2_i1	GO:0005829	GO:0051539	GO:0003994	GO:0006099
c105193_g1_i1	GO:0044699
c105221_g1_i1	GO:0003824	GO:0042254	GO:0006396
c105241_g1_i1	GO:0080123	GO:0019899	GO:0009864	GO:0010224	GO:0009694	GO:2000030	GO:0009611	GO:0010046
c105244_g1_i1	GO:0016021	GO:0005635	GO:0005789	GO:0005886	GO:0005515	GO:0000038	GO:0006983	GO:0009414	GO:0043066
c105255_g1_i1	GO:0052689
c10525_g1_i1	GO:0005524	GO:0004674	GO:0006468	GO:0007165
c105287_g1_i1	GO:0071944	GO:0016788	GO:0004857	GO:0008152
c105309_g1_i1	GO:0003824	GO:0016567
c105332_g1_i1	GO:0005740	GO:0004129	GO:1902600
c105351_g1_i1	GO:0031209	GO:0010090	GO:0045010
c105360_g1_i1	GO:0016740
c105367_g1_i1	GO:0008270	GO:0046976	GO:0006275	GO:0000911	GO:0010389	GO:0051225	GO:0042023	GO:0009901	GO:0070734	GO:0000280
c105376_g1_i1	GO:0008152
c105386_g1_i1	GO:0009987
c105389_g1_i1	GO:0030060	GO:0005975	GO:0006108	GO:0006099
c105398_g1_i1	GO:0016491	GO:0010181	GO:0055114	GO:0045892
c105407_g1_i1	GO:0016021
c105418_g1_i1	GO:0003824
c105421_g1_i1	GO:1901363	GO:0097159
c105423_g1_i1	GO:0005886	GO:0005366	GO:0015144	GO:0015798	GO:0008645	GO:0055085
c105440_g1_i1	GO:0004518	GO:0006402	GO:0034660
c105451_g1_i1	GO:0004497	GO:0044710
c105462_g1_i1	GO:0005829	GO:0030170	GO:0030732	GO:0046500	GO:0001887	GO:0009058	GO:0032259
c105464_g1_i1	GO:0005524	GO:0070918	GO:0035194	GO:0006355	GO:0070646
c105469_g1_i1	GO:0005524	GO:0004674	GO:0006468
c105473_g1_i1	GO:0016021	GO:0009506	GO:0005886	GO:0004672	GO:0005524	GO:0009944	GO:0006468	GO:0010075	GO:0010014	GO:0009855
c105478_g1_i1	GO:0051082	GO:0006457
c105495_g1_i1	GO:0019904
c105503_g1_i1	GO:0004252	GO:0006508
c105510_g1_i1	GO:0005622	GO:0005524	GO:0016558	GO:0006635
c105513_g1_i1	GO:0016157	GO:0001666	GO:0005982	GO:0010431	GO:0005985	GO:0019375
c10553_g1_i1	GO:0005886	GO:0008289
c105546_g1_i1	GO:0022625	GO:0016020	GO:0003735	GO:0006412	GO:0009165	GO:0052546	GO:0052541
c105549_g1_i1	GO:0000166
c105563_g1_i1	GO:0005488
c10556_g1_i1	GO:0008290	GO:0005884	GO:0005737	GO:0051015	GO:0051016	GO:0000902	GO:0009408
c105590_g1_i1	GO:0005840	GO:0003735	GO:0006412
c105602_g1_i1	GO:0003677	GO:0016740	GO:0006260
c105606_g1_i1	GO:0009523	GO:0016021	GO:0009522	GO:0009535	GO:0046872	GO:0016168	GO:0009765	GO:0018298
c105610_g1_i1	GO:0005730	GO:0080008	GO:0032040	GO:0000462	GO:0044763
c105614_g1_i1	GO:0016798	GO:0044267	GO:0044265	GO:0009100	GO:0036503
c105618_g1_i1	GO:0005622	GO:0005507	GO:0010363	GO:0009651	GO:0009926	GO:0040007	GO:0009750	GO:0009963	GO:0008361	GO:0010015	GO:0006612	GO:0006833	GO:0046686	GO:0006878	GO:0007389
c105630_g1_i1	GO:0016021	GO:0044464	GO:0051119	GO:0035428	GO:0015758
c105668_g1_i1	GO:0016021	GO:0044464	GO:0005488	GO:0016787	GO:0006810
c105685_g1_i1	GO:0046872
c105694_g1_i1	GO:0016020
c105702_g1_i1	GO:0005739	GO:0005524	GO:0006457
c105731_g1_i1	GO:0005874	GO:0005871	GO:0008017	GO:0005524	GO:0008574	GO:0006346	GO:0016246	GO:0006275	GO:0044036	GO:0051567	GO:0008283	GO:0006306	GO:0051726	GO:0006270	GO:0007018	GO:0010089
c105741_g1_i1	GO:0016021
c105754_g1_i1	GO:0044424	GO:0034968
c10575_g1_i1	GO:0005886	GO:0022857	GO:0055085
c105768_g1_i1	GO:0009987	GO:0044699
c105779_g1_i1	GO:0043231	GO:0044444
c105780_g1_i1	GO:0008152
c105821_g1_i1	GO:0005615	GO:0005764	GO:0004197	GO:0050790	GO:0051603
c105824_g1_i1	GO:0030136	GO:0005545	GO:0030276	GO:0048268
c105826_g1_i1	GO:0016740	GO:0071704	GO:0044238
c105828_g1_i1	GO:0010358	GO:0010073	GO:0045892
c105834_g1_i1	GO:0016021	GO:0005886
c10584_g1_i1	GO:0005840	GO:0003735	GO:0006412
c105863_g1_i1	GO:0016020	GO:0098662	GO:0015672	GO:0030001
c105869_g1_i1	GO:0016021	GO:0004672	GO:0005524	GO:0006468
c105875_g1_i1	GO:0016874	GO:0008152
c105898_g1_i1	GO:0016021	GO:0005622	GO:0010363	GO:0009805	GO:0009733	GO:0035556	GO:0009753	GO:0009414	GO:0009723	GO:0009611	GO:0042538	GO:0009738	GO:0006612	GO:0043069	GO:0030968
c105904_g1_i1	GO:0005829	GO:0016282	GO:0005852	GO:0033290	GO:0003743	GO:0001731	GO:0009640	GO:0010388
c105922_g1_i1	GO:0033180	GO:0005524	GO:0016820	GO:0046034	GO:0015991
c105924_g1_i1	GO:0016021	GO:0008757	GO:0032259
c105927_g1_i1	GO:0016787
c105951_g1_i1	GO:0016020	GO:0004672	GO:0000166
c105958_g1_i1	GO:0097159	GO:1901363
c105959_g1_i1	GO:0005681	GO:0005682	GO:0046540	GO:0005737	GO:0016049	GO:0006623	GO:0000902	GO:0000245	GO:0016197	GO:0007030	GO:0007033	GO:0048193
c106003_g1_i1	GO:0005774	GO:0048046	GO:0009507	GO:0009506	GO:0005886	GO:0005634	GO:0005739	GO:0051082	GO:0005524	GO:0006499	GO:0006094	GO:0009934	GO:0006457	GO:0042542	GO:0006833	GO:0009414	GO:0009306	GO:0010075	GO:0009651	GO:0006972	GO:0007030	GO:0006096	GO:0034976	GO:0009644	GO:0009408
c106034_g1_i1	GO:0009521	GO:0016021	GO:0009507	GO:0016168	GO:0009767	GO:0018298
c10604_g1_i1	GO:0005576	GO:0016020	GO:0005618	GO:0009664
c106064_g1_i1	GO:0016021
c106068_g1_i1	GO:0016747	GO:0008152
c106070_g1_i1	GO:0005829	GO:0005886	GO:0005634	GO:0005509	GO:0019904	GO:0009750	GO:0042744	GO:0006833	GO:0009651	GO:0006972	GO:0019288	GO:0007030	GO:0006096	GO:0032880	GO:0046686	GO:0019344	GO:0009266	GO:0048528
c1060_g1_i1	GO:0016021	GO:0042626	GO:0005524	GO:0009605	GO:0048438	GO:0009639	GO:0060560	GO:0048827	GO:0007389	GO:0048513	GO:0009733	GO:0048765	GO:0016043	GO:0009926	GO:0055085	GO:0016049	GO:0048437	GO:0008152
c106124_g1_i1	GO:0016740
c106130_g1_i1	GO:0044424	GO:0051015	GO:0051017
c106132_g1_i1	GO:0005840	GO:0003735	GO:0006412
c106137_g1_i1	GO:0008236
c10613_g1_i1	GO:0072669	GO:0046872	GO:0003972	GO:0005524	GO:0006388
c106140_g1_i1	GO:0005488	GO:1901576	GO:0044237
c106157_g1_i1	GO:0005576	GO:0071944	GO:0004650	GO:0005975
c106159_g1_i1	GO:0005618	GO:0005576	GO:0016020	GO:0050660	GO:0003885	GO:0050105	GO:0019853	GO:0055114
c106163_g1_i1	GO:0043231	GO:0098805	GO:0031410	GO:0044425	GO:0012505	GO:0003824	GO:0008152
c106181_g1_i1	GO:0046872
c106202_g1_i1	GO:0005618	GO:0016021	GO:0030599	GO:0045330	GO:0042545	GO:0045490
c106205_g1_i1	GO:0005576	GO:0016021	GO:0008270
c106243_g1_i1	GO:0016021	GO:0020037	GO:0016705	GO:0004497	GO:0005506	GO:0055114
c10626_g1_i1	GO:0016020
c106276_g1_i1	GO:0003824	GO:0008152
c106298_g1_i1	GO:0016772	GO:0016787	GO:0006796
c10629_g1_i1	GO:0016020	GO:0034660	GO:0071840
c106300_g1_i1	GO:0016491	GO:0055114
c106330_g1_i1	GO:0005737	GO:0003746	GO:0005525	GO:0003924	GO:0006414
c106346_g1_i1	GO:0005737	GO:0004674	GO:0005524	GO:0032147	GO:0023014	GO:0042981	GO:0031098	GO:0007346
c106350_g1_i1	GO:0003924	GO:0005525	GO:0008152
c106356_g1_i1	GO:0004672	GO:0005524	GO:0006468	GO:0051301
c106375_g1_i1	GO:0004386	GO:1901363	GO:0097159	GO:0010467	GO:0016070
c10638_g1_i1	GO:0016021	GO:0005622	GO:0005215	GO:0006810
c10638_g2_i1	GO:0005622	GO:0005215	GO:0006810
c10639_g1_i1	GO:0005665	GO:0000932	GO:0003899	GO:0003697	GO:0003727	GO:0031369	GO:0006367	GO:0045948	GO:0060213	GO:0000291
c106409_g1_i1	GO:0046872	GO:0016491
c106420_g1_i1	GO:0005829	GO:0061503	GO:0061504
c106424_g1_i1	GO:0003964	GO:0003676	GO:0006278	GO:0015074
c106425_g1_i1	GO:0005524	GO:0051082	GO:0006457	GO:0006950
c106437_g1_i1	GO:0009295	GO:0005730	GO:0009941	GO:0009535	GO:0009570	GO:0048046	GO:0097159	GO:0005515	GO:1901363	GO:0071704	GO:0044238	GO:0044699	GO:0044237
c106444_g1_i1	GO:0046872	GO:0042802	GO:0003868	GO:0055114	GO:0009072
c106448_g1_i1	GO:0005737	GO:0005845	GO:0005846	GO:0005634	GO:0000166	GO:0000339	GO:0045893	GO:0000394	GO:0006370	GO:0006366	GO:0031053	GO:0009086	GO:0030422	GO:0045292	GO:0043687
c10644_g1_i1	GO:0005794	GO:0016021	GO:0010488	GO:0030246	GO:0010493	GO:0006486
c10644_g1_i2	GO:0005794	GO:0016021	GO:0010488	GO:0030246	GO:0010493	GO:0006486
c106452_g1_i1	GO:0022625	GO:0003735	GO:0006412
c106458_g1_i1	GO:0022627	GO:0003735	GO:0003723	GO:0006412
c106468_g1_i1	GO:0031419	GO:0046872	GO:0004494	GO:0008152
c106487_g1_i1	GO:0006810
c106508_g1_i1	GO:0005840	GO:0003735	GO:0006412
c106509_g1_i1	GO:0003824
c106515_g1_i1	GO:0005741	GO:0008308	GO:1903959
c106528_g1_i1	GO:0016020
c106530_g1_i1	GO:0044699	GO:0010467	GO:0016070	GO:0034645	GO:0050789
c106532_g1_i1	GO:0016020	GO:0046872	GO:0016746	GO:0008152
c106533_g1_i1	GO:0071006	GO:0071013	GO:0003723	GO:0000398
c106566_g1_i1	GO:0005730	GO:0003723	GO:0009414	GO:0009651	GO:0009409
c106573_g1_i1	GO:0071013	GO:0000398
c106589_g1_i1	GO:0016491	GO:0044710
c106595_g1_i1	GO:0005840	GO:0003735
c106600_g1_i1	GO:0031461	GO:0031625	GO:0061630	GO:0042787
c106620_g1_i1	GO:0009536
c106624_g1_i1	GO:0044699	GO:0008152
c106631_g1_i1	GO:0089701	GO:0046872	GO:0003723	GO:0000166	GO:0000398
c10665_g1_i1	GO:0005623	GO:0006882	GO:0009624	GO:0006816	GO:0016192
c106693_g1_i1	GO:0030131	GO:0008565	GO:0016192	GO:0006886
c1066_g1_i1	GO:0005737	GO:0004674	GO:0005524	GO:0032147	GO:0023014	GO:0042981	GO:0031098	GO:0007346
c106724_g1_i1	GO:0005730	GO:0004521	GO:0003723	GO:0003963	GO:0000479
c106729_g1_i1	GO:0016021	GO:0008757	GO:0032259
c106733_g1_i1	GO:0016787	GO:0032787	GO:0006081
c106756_g1_i1	GO:0005634	GO:0009960	GO:0006351	GO:0010183	GO:0080092
c106763_g1_i1	GO:0070696	GO:0004842	GO:0046777	GO:0016567
c106774_g1_i1	GO:0009941	GO:0009535	GO:0016705	GO:0004497	GO:0020037	GO:0005506	GO:0006952	GO:0055114	GO:0009695	GO:0016125
c106775_g1_i1	GO:0016866	GO:0008152
c10678_g1_i1	GO:0000166
c106792_g1_i1	GO:0003676	GO:0000166
c10681_g1_i1	GO:0016020
c106842_g1_i1	GO:0016020
c106854_g1_i1	GO:0005524	GO:0016787	GO:0008152	GO:0051301
c106887_g1_i1	GO:0044444	GO:0000257	GO:0050896
c106892_g1_i1	GO:0009987	GO:0008152
c106896_g1_i1	GO:0003689	GO:0005524	GO:0006261
c106908_g1_i1	GO:0005829	GO:0000145	GO:0005634	GO:0060321	GO:0009860	GO:0009846	GO:0006904
c106912_g1_i1	GO:0044763	GO:0009725	GO:1901700
c10692_g1_i1	GO:0016021	GO:0016887	GO:0005524	GO:0006810	GO:0008152
c106937_g1_i1	GO:0022625	GO:0003735	GO:0002181
c106944_g1_i1	GO:0043231	GO:0080043	GO:0080044	GO:0009813	GO:0052696
c106961_g1_i1	GO:0005840	GO:0003735	GO:0006412
c106980_g1_i1	GO:0044464
c10699_g1_i1	GO:0016779	GO:0003743	GO:0006413
c10699_g1_i2	GO:0016779	GO:0003743	GO:0006413
c107006_g1_i1	GO:0043231	GO:0044444	GO:0012505	GO:0016020
c107016_g1_i1	GO:0016021	GO:0005783	GO:0005886	GO:0010329	GO:0055085	GO:0009926	GO:0010252	GO:0010315
c107050_g1_i1	GO:0000145	GO:0051601	GO:0001927
c107076_g1_i1	GO:0044763	GO:0044710
c107126_g1_i1	GO:0005634	GO:0003677	GO:0006355
c107127_g1_i1	GO:0005886	GO:0016021	GO:0008271	GO:1902358
c107135_g1_i1	GO:0016020	GO:0003735	GO:0006810	GO:0006412
c107147_g1_i1	GO:0016020	GO:0044765
c107157_g1_i1	GO:0009501	GO:0009570	GO:0050660	GO:0016040	GO:0051538	GO:0005506	GO:0010181	GO:0006094	GO:0048589	GO:0009651	GO:0006096	GO:0097054	GO:0055114	GO:0019676
c107162_g1_i1	GO:0005618	GO:0016021	GO:0030599	GO:0016829	GO:0045330	GO:0042545	GO:0045490
c107167_g1_i1	GO:0044765
c107188_g1_i1	GO:0016740	GO:0008610	GO:0044237
c107203_g1_i1	GO:0016740
c107210_g1_i1	GO:0097159	GO:1901363	GO:0003824	GO:0044238	GO:0044260	GO:1901564	GO:0034641
c107216_g1_i1	GO:0008234	GO:0006508
c107233_g1_i1	GO:0005618	GO:0046910	GO:0030599	GO:0045330	GO:0042545	GO:0043086	GO:0045490
c107235_g1_i1	GO:0005506	GO:0016707	GO:0055114
c107244_g1_i1	GO:0016020
c107264_g1_i1	GO:0008430
c107273_g1_i1	GO:0009507	GO:0005747	GO:0008137	GO:0009055	GO:0051536	GO:0009630	GO:0051788	GO:0009853	GO:0042773	GO:0080129	GO:0006511	GO:0006979
c107277_g1_i1	GO:0005794	GO:0005886	GO:0005829	GO:0005783	GO:0005525	GO:0016192	GO:0006886
c107299_g1_i1	GO:0016021	GO:0004506	GO:0050660	GO:0055114
c107314_g1_i1	GO:0008270	GO:0016491	GO:0055114
c107316_g1_i1	GO:0003676	GO:0000166
c107349_g1_i1	GO:0031510	GO:0005829	GO:0019948	GO:0016925
c107353_g1_i1	GO:0009506	GO:0005829	GO:0004421	GO:0019287
c107365_g1_i1	GO:0003964	GO:0003676	GO:0008270	GO:0006278	GO:0015074
c107372_g1_i1	GO:0016021	GO:0005524	GO:0004674	GO:0006468
c107379_g1_i1	GO:0016021	GO:0005249	GO:0048868	GO:0071805	GO:0042391	GO:0016043
c107393_g1_i1	GO:0009536	GO:0016757	GO:0008152	GO:0006950
c107396_g1_i1	GO:0005634	GO:0003677	GO:0006355
c107397_g1_i1	GO:0008236
c107406_g1_i1	GO:0005665	GO:0001055	GO:0003677	GO:0006366
c107423_g1_i1	GO:0009987	GO:0009628	GO:0044699	GO:0008152
c107439_g1_i1	GO:0005886	GO:0005634	GO:0004683	GO:0005509	GO:0005524	GO:0006468	GO:0080092	GO:1901979
c107461_g1_i1	GO:0022627	GO:0003723	GO:0004672	GO:0003735	GO:0005524	GO:0006412	GO:0006468
c107480_g1_i1	GO:0008810	GO:0030245
c107487_g1_i1	GO:0016020	GO:0045017
c107488_g1_i1	GO:0016021	GO:0005886	GO:0015412	GO:0005524	GO:0055085	GO:0010584	GO:0015689	GO:0010152	GO:0008152
c107492_g1_i1	GO:0016624	GO:0008152
c1074_g1_i1	GO:0016630	GO:0055114
c107536_g1_i1	GO:0004386	GO:1901363	GO:0097159	GO:0008152
c107590_g1_i1	GO:0016020
c10761_g1_i1	GO:0009536	GO:0005753	GO:0051788	GO:0009853	GO:0080129	GO:0006511	GO:0006096	GO:0046686	GO:0009060
c107621_g1_i1	GO:0003700	GO:0006355	GO:0009554
c107641_g1_i1	GO:0016491	GO:0055114
c107643_g1_i1	GO:0005623	GO:0047134	GO:0045454	GO:0055114
c107651_g1_i1	GO:0016020
c107675_g1_i1	GO:0005737	GO:0008479	GO:0006400	GO:0008616
c107676_g1_i1	GO:0005730	GO:0022625
c107683_g1_i1	GO:0016021	GO:0016747	GO:0006633	GO:0009409	GO:0000038	GO:0042335
c107703_g1_i1	GO:0016021	GO:0008270
c107707_g1_i1	GO:0009987	GO:0044699
c10770_g1_i2	GO:0004672	GO:0005524	GO:0006468
c107713_g1_i1	GO:0005794	GO:0005886	GO:0005829	GO:0005783	GO:0005525	GO:0016192	GO:0006886	GO:0007264
c107765_g1_i1	GO:0005488
c107777_g1_i1	GO:0004190	GO:0044260	GO:0044699	GO:0006508	GO:0030163
c10778_g1_i1	GO:0016021	GO:0005618	GO:0004252	GO:0008356	GO:0006508
c107807_g1_i1	GO:0044424
c107819_g1_i1	GO:0005737	GO:0051082	GO:0019901	GO:0051087	GO:0031072	GO:0006457	GO:0050821
c107858_g1_i1	GO:0009506	GO:0009505	GO:0005794	GO:0004252	GO:0009086	GO:0010075	GO:0006508	GO:0000394	GO:0048653	GO:0009664	GO:0009832
c107859_g1_i1	GO:0016787
c107865_g1_i1	GO:0005840	GO:0003735	GO:0006412
c107875_g1_i1	GO:0005488
c107878_g1_i1	GO:0005774	GO:0048046	GO:0009507	GO:0005794	GO:0005829	GO:0009579	GO:0090406	GO:0009506	GO:0005886	GO:0005634	GO:0008017	GO:0007067	GO:0090333	GO:0010252	GO:0009819	GO:0001558	GO:0008283	GO:0031117	GO:0048527	GO:0009734	GO:0009790	GO:0048768	GO:0007346	GO:0040014	GO:0009860
c107888_g1_i1	GO:0005622	GO:0004386	GO:0003723	GO:0005524	GO:0006312	GO:0006406	GO:0051604	GO:0010388	GO:0009640	GO:0009560	GO:0042991	GO:0006626
c107922_g1_i1	GO:0004553	GO:0003677	GO:0008270	GO:0005975	GO:0015074	GO:0006310
c107941_g1_i1	GO:0016021	GO:0016757	GO:0008152
c107955_g1_i1	GO:0003950	GO:0008152
c107999_g1_i1	GO:0016020	GO:0044444	GO:0043231
c108004_g1_i1	GO:0005840	GO:0044238	GO:0044260	GO:0034641	GO:0010467
c108016_g1_i1	GO:0016491	GO:0044763	GO:0055114
c108030_g1_i1	GO:0009570	GO:0000166	GO:0043167	GO:0004812	GO:0006418	GO:0048481
c108061_g1_i1	GO:0070847	GO:0016592	GO:0003713	GO:0006357
c10806_g1_i1	GO:0005488
c108090_g1_i1	GO:0003824	GO:0016570	GO:0032259
c108112_g1_i1	GO:0005634	GO:0003713	GO:0045893	GO:0006366
c108113_g1_i1	GO:0003676	GO:0005524	GO:0004386	GO:0008152
c10811_g1_i1	GO:0009941	GO:0009570	GO:0008878	GO:0005524	GO:0019684	GO:0006098	GO:0010218	GO:0019252	GO:0010114	GO:0009902	GO:0009637	GO:0005978	GO:0006364	GO:0010027
c108141_g1_i1	GO:0009505	GO:0005774	GO:0048046	GO:0008270	GO:0030246	GO:0004559	GO:0006013	GO:0007020	GO:0019344	GO:0006517
c108169_g1_i1	GO:0005634	GO:0003677	GO:0003700	GO:0006355
c108172_g1_i1	GO:0005840	GO:0003735	GO:0006412
c108189_g1_i1	GO:0005829	GO:0005739	GO:0009506	GO:0016868	GO:0009411	GO:0000719
c10818_g1_i1	GO:0003746	GO:0005525	GO:0003924	GO:0006414
c108211_g1_i1	GO:0005576	GO:0008810	GO:0030246	GO:0071555	GO:0030245
c108268_g1_i1	GO:0003676	GO:0005524	GO:0004386	GO:0008152
c108275_g1_i1	GO:0052689	GO:0009805	GO:1901601	GO:0010223	GO:0009611	GO:0015824
c108278_g1_i1	GO:0009987
c108286_g1_i1	GO:0005622	GO:0016020	GO:0003924	GO:0005525	GO:0016192	GO:0009733	GO:0007264	GO:0048573	GO:0006913	GO:0008152	GO:0006886
c10828_g1_i1	GO:0005488
c108294_g1_i1	GO:0016021
c108304_g1_i1	GO:0016787
c108323_g1_i1	GO:0009505	GO:0009506	GO:0007020
c108325_g1_i1	GO:0005789	GO:0004573	GO:0006487
c108326_g1_i1	GO:0022625	GO:0019843	GO:0003735	GO:0006412	GO:0000027
c108390_g1_i1	GO:0016021	GO:0004672	GO:0005524	GO:0006468
c10839_g1_i1	GO:0005622
c108404_g1_i1	GO:0008324	GO:0015293	GO:0055085	GO:0006811
c108445_g1_i1	GO:0009506	GO:0009505	GO:0016722	GO:0005507	GO:0008447	GO:0055114
c108457_g1_i1	GO:0016742	GO:0016879	GO:0043167	GO:0006164
c108469_g1_i1	GO:0005847	GO:0005488	GO:0006378	GO:0006379
c108489_g1_i1	GO:0046872	GO:0016779	GO:0005975	GO:0044699
c108496_g1_i1	GO:0016020
c108503_g1_i1	GO:0016021	GO:0005789	GO:0016740	GO:0008152
c108505_g1_i1	GO:0005887	GO:0005355	GO:0005351	GO:0046323	GO:1904659	GO:0015992
c108509_g1_i1	GO:0022627	GO:0030686	GO:0032040	GO:0003735	GO:0006412	GO:0006364	GO:0042274
c108517_g1_i1	GO:0016787
c108525_g1_i1	GO:0008233	GO:0044238	GO:0071704
c10852_g1_i1	GO:0005618	GO:0030246	GO:0004565	GO:0005975
c10852_g1_i2	GO:0005618	GO:0030246	GO:0004565	GO:0005975
c108550_g1_i1	GO:1990131	GO:0005525	GO:0003924	GO:0071230	GO:0009267
c108563_g1_i1	GO:0030529
c108569_g1_i1	GO:0016021	GO:0020037	GO:0016705	GO:0004497	GO:0005506	GO:0055114
c10856_g1_i1	GO:0005719	GO:0035101	GO:0051716	GO:0035194	GO:0006259	GO:0006355	GO:2000113	GO:0010197	GO:0006396	GO:0044710	GO:0010228	GO:0006950	GO:0051172	GO:0006325
c108573_g1_i1	GO:0016740	GO:0008152
c10858_g1_i1	GO:0008270
c108595_g1_i1	GO:0016021	GO:0005737	GO:0016740	GO:0009072
c108596_g1_i1	GO:0016772
c108600_g1_i1	GO:0016757
c108618_g1_i1	GO:0016282	GO:0005852	GO:0033290	GO:0003743	GO:0001731	GO:0006446
c108635_g1_i1	GO:0005829	GO:0008180	GO:0019784	GO:0044699	GO:0010388
c108640_g1_i1	GO:0005622	GO:0008186	GO:0000166	GO:0003724	GO:0009987	GO:0044238	GO:0009266	GO:0006406	GO:0006950
c108644_g1_i1	GO:0005618	GO:0008236	GO:0044238	GO:0071840	GO:0007275	GO:0043170	GO:0071669	GO:0006807	GO:0044237
c108650_g1_i1	GO:0005737	GO:0003684	GO:0004088	GO:0046872	GO:0008534	GO:0005524	GO:0004070	GO:0004151	GO:0016597	GO:0006289	GO:0006284	GO:0006541	GO:0009220	GO:0000050	GO:0006207
c108652_g1_i1	GO:0005737	GO:0016787	GO:0005524	GO:0030163
c108654_g1_i1	GO:0020037	GO:0004601	GO:0098869	GO:0044710
c108671_g1_i1	GO:0016829	GO:0044711	GO:0072528	GO:0055086
c108683_g1_i1	GO:0016874
c108702_g1_i1	GO:0005840	GO:0003735	GO:0006412
c108722_g1_i1	GO:0005783	GO:0000166
c108724_g1_i1	GO:0009328	GO:0005524	GO:0004826	GO:0000049	GO:0006432
c108734_g1_i1	GO:0016740	GO:1901605
c108735_g1_i1	GO:0005524	GO:0004674	GO:0006468	GO:0007165
c108740_g1_i1	GO:0004672	GO:0016310
c108745_g1_i1	GO:0005737	GO:0004474	GO:0006099	GO:0006097
c108750_g1_i1	GO:0005634	GO:0043565	GO:0003700	GO:0006355
c108760_g1_i1	GO:0016021	GO:0008643
c108762_g1_i1	GO:0098796	GO:0005789	GO:0061630	GO:0005515	GO:0006511	GO:0044763	GO:0034976	GO:0016567	GO:0010033
c108765_g1_i1	GO:0044444	GO:0016624	GO:0055114
c108805_g1_i1	GO:0008810	GO:0030245
c108806_g1_i1	GO:0003964	GO:0003676	GO:0006278	GO:0015074
c108807_g1_i1	GO:0009506	GO:0009505	GO:0048046	GO:0005507	GO:0016491	GO:0055114	GO:0052546	GO:0052541	GO:0016126
c108815_g1_i1	GO:0030170	GO:0003867	GO:0042802	GO:0008152
c108818_g1_i1	GO:0005737	GO:0000166	GO:0003723
c108824_g1_i1	GO:0016874	GO:0016742	GO:0044711	GO:0055086	GO:0072522
c10882_g1_i1	GO:0003824	GO:0006810	GO:0009987
c108852_g1_i1	GO:0005634	GO:0043565	GO:0008289	GO:0006355
c108882_g1_i1	GO:0047262	GO:0008152
c108889_g1_i1	GO:0005737	GO:0005886	GO:0005634	GO:0009738	GO:0006970
c108891_g1_i1	GO:0016021	GO:0019199	GO:0006468	GO:0007165
c108897_g1_i1	GO:0005488
c108904_g1_i1	GO:0005622	GO:0003746	GO:0003924	GO:0005525	GO:0032790	GO:0006414
c108924_g1_i1	GO:0022625	GO:0003735	GO:0003723	GO:0002181
c108927_g1_i1	GO:0009506	GO:0009570	GO:0048046	GO:0050203	GO:0015706	GO:0010214	GO:0010167	GO:0046482	GO:0010030	GO:0033611	GO:0050832
c108938_g1_i1	GO:0006346	GO:0016246	GO:0031048	GO:0006275	GO:0051567	GO:0009944	GO:0010389	GO:0048453	GO:0009855	GO:0010051	GO:0009965	GO:0048451	GO:0010014	GO:0010073
c108940_g1_i1	GO:0016021	GO:0005747	GO:0008137	GO:0006511	GO:0055114	GO:0051788	GO:0080129	GO:0009853
c108962_g1_i1	GO:0005730	GO:0022627	GO:0005739	GO:0003735	GO:0070181	GO:0006412
c108963_g1_i1	GO:0005737	GO:0030145	GO:0004619	GO:0006007
c108985_g1_i1	GO:0022625	GO:0003735	GO:0006412
c109033_g1_i1	GO:0005829
c109034_g1_i1	GO:0005840	GO:0003735	GO:0006412
c109046_g1_i1	GO:0043231	GO:0009295	GO:0097159	GO:0003918	GO:1901363	GO:0006259	GO:0007059
c109049_g1_i1	GO:0016021
c109064_g1_i1	GO:0016740
c109066_g1_i1	GO:0003824
c109072_g1_i1	GO:0009506	GO:0005795	GO:0005773	GO:0005886	GO:0005524	GO:0016887	GO:0043001	GO:0006891	GO:0048211	GO:0008152
c109121_g1_i1	GO:0016758	GO:0008152
c109124_g1_i1	GO:0005576	GO:0004568	GO:0008061	GO:0005975	GO:0006032
c109127_g1_i1	GO:0016020	GO:0016874	GO:0046914
c109137_g1_i1	GO:0016021	GO:0005783
c109150_g1_i1	GO:0003899	GO:0003723	GO:0003910	GO:0003677	GO:0005524	GO:0046983	GO:0006310	GO:0051103	GO:0006351
c109151_g1_i1	GO:0009514	GO:0046912	GO:0004451	GO:0006097
c109174_g1_i1	GO:0005829	GO:0016282	GO:0005852	GO:0033290	GO:0003743	GO:0043022	GO:0001731	GO:0006364	GO:0006446
c109185_g1_i1	GO:0005730	GO:0009506	GO:0022625	GO:0005886	GO:0003735	GO:0000027	GO:0002181
c10918_g1_i1	GO:0005634	GO:0003700	GO:0003677	GO:0006355
c109190_g1_i1	GO:0015934	GO:0003735	GO:0003723	GO:0006412
c109192_g1_i1	GO:0005576	GO:0016021	GO:0019953
c109204_g1_i1	GO:0016021
c109214_g1_i1	GO:0009505	GO:0009044	GO:0046556	GO:0031222	GO:0045493
c109224_g1_i1	GO:0005576
c109225_g1_i1	GO:0008964	GO:0006099	GO:0015977
c109242_g1_i1	GO:0000166
c109256_g1_i1	GO:0031418	GO:0005506	GO:0004656	GO:0019511	GO:0055114
c109264_g1_i1	GO:0004180	GO:0071704
c109267_g1_i1	GO:0016021	GO:0020037	GO:0016705	GO:0004497	GO:0005506	GO:0055114
c109272_g1_i1	GO:0016020
c109298_g1_i1	GO:0016021	GO:0020037	GO:0016705	GO:0004497	GO:0005506	GO:0055114
c109309_g1_i1	GO:0016021	GO:0047980	GO:0008152
c109315_g1_i1	GO:0005829
c109326_g1_i1	GO:0016282	GO:0005852	GO:0033290	GO:0003743	GO:0031369	GO:0001731	GO:0006446
c109328_g1_i1	GO:0016740	GO:0016853	GO:1901564	GO:0044237
c109347_g1_i1	GO:0016740	GO:0044238	GO:0044260	GO:0032259
c109361_g1_i1	GO:0043231
c109366_g1_i1	GO:0000145	GO:0006887
c109373_g1_i1	GO:0044428	GO:0030529
c109380_g1_i1	GO:0016021	GO:0005737	GO:0015112	GO:0010363	GO:0015706	GO:0034976	GO:0015802	GO:0015696	GO:0043090	GO:0009627	GO:0006862	GO:0006612	GO:0043069	GO:0010167	GO:0006888	GO:0043269
c109386_g1_i1	GO:0016491	GO:0055114
c109388_g1_i1	GO:0005829	GO:0009506	GO:0008270	GO:0048281	GO:0009733	GO:0009620	GO:0009926	GO:0009640	GO:0010311	GO:0009826
c109418_g1_i1	GO:0016021	GO:0005789	GO:0004420	GO:0050661	GO:0042282	GO:0016104	GO:0015936	GO:0055114	GO:0016126
c109424_g1_i1	GO:0016021	GO:0005221	GO:0006816	GO:0098655	GO:0006813
c109426_g1_i1	GO:0016021
c109427_g1_i1	GO:0005829	GO:0005618	GO:0090404	GO:0009504	GO:0005856	GO:0000145	GO:0009506	GO:0070062	GO:0009507	GO:0009524	GO:0005634	GO:0005886	GO:0005515	GO:0010102	GO:0042814	GO:1901703	GO:0000919	GO:0048354	GO:0006904
c109430_g1_i1	GO:0003676	GO:0016772	GO:0006259	GO:0034645
c109455_g1_i1	GO:0016020	GO:0044444	GO:0043231
c109461_g1_i1	GO:0044763
c109464_g1_i1	GO:0005737	GO:0030145	GO:0004619	GO:0006007	GO:0006096
c109474_g1_i1	GO:0016021	GO:0005783
c109490_g1_i1	GO:0016021	GO:0005737	GO:0015112	GO:0010363	GO:0015706	GO:0034976	GO:0015802	GO:0015696	GO:0043090	GO:0009627	GO:0006862	GO:0006612	GO:0043069	GO:0010167	GO:0006888	GO:0043269
c10949_g1_i1	GO:0005783	GO:0004571	GO:0006491	GO:0030433	GO:0030968	GO:0097466
c109507_g1_i1	GO:0003824
c109508_g1_i1	GO:0016021	GO:0008236	GO:0006508
c109513_g1_i1	GO:0005634	GO:0005200	GO:0030029	GO:0009910	GO:0009396	GO:0008283	GO:0042742	GO:0006355	GO:0006338	GO:0009266
c109517_g1_i1	GO:0005618	GO:0016021	GO:0030599	GO:0045330	GO:0004857	GO:0042545	GO:0042744	GO:0043086	GO:0045490
c109527_g1_i1	GO:0005634	GO:0000989	GO:0006355
c109527_g1_i2	GO:0005634	GO:0000989	GO:0006355
c109529_g1_i1	GO:0016021	GO:0004715	GO:0005524	GO:0004674	GO:0018108
c109530_g1_i1	GO:0016740	GO:0006259
c109536_g1_i1	GO:0071944	GO:0046910	GO:0030599	GO:0043086
c10954_g1_i1	GO:0016070
c109550_g1_i1	GO:0004523	GO:0003964	GO:0003676	GO:0006278	GO:0090502	GO:0015074
c109566_g1_i1	GO:0005622	GO:0016020	GO:0005525	GO:0007264
c109582_g1_i1	GO:0090304
c109589_g1_i1	GO:0046872	GO:0003743	GO:0006413
c109609_g1_i1	GO:0022625	GO:0003735	GO:0002181
c109627_g1_i1	GO:0019013	GO:0030529	GO:0004386	GO:0003676	GO:0005524	GO:0008152
c109631_g1_i1	GO:0016787	GO:0008152
c109634_g1_i1	GO:0004693	GO:0005524	GO:0051726	GO:0006468
c109642_g1_i1	GO:0005507	GO:0048038	GO:0008131	GO:0055114	GO:0009308
c109644_g1_i1	GO:0016874	GO:0004842	GO:0009817	GO:0016567
c109652_g1_i1	GO:0005488
c10967_g1_i1	GO:0005802	GO:0005886	GO:0015114	GO:0016036	GO:0006817
c109695_g1_i1	GO:0016021
c1096_g1_i1	GO:0016020
c109709_g1_i1	GO:0005623	GO:0009055	GO:0015035	GO:0045454	GO:0055114
c109711_g1_i1	GO:0009570	GO:0047769	GO:0004664	GO:0016597	GO:0009094
c109723_g1_i1	GO:0009507	GO:0000166	GO:0044763	GO:0006351	GO:0009791	GO:0048608	GO:0044085	GO:0044710	GO:0019222	GO:0009657
c109724_g1_i1	GO:0022625	GO:0003735	GO:0006412
c109752_g1_i1	GO:0005737	GO:0004108	GO:0006099
c109755_g1_i1	GO:0030117	GO:0030663	GO:0009987	GO:0071704	GO:0044238	GO:0015031
c109756_g1_i1	GO:0005829	GO:0005618	GO:0005739	GO:0009507	GO:0005794	GO:0005886	GO:0046872	GO:0004829	GO:0005524	GO:0010498	GO:0007010	GO:0006435	GO:0006094
c109763_g1_i1	GO:0016021	GO:0016711	GO:0005506	GO:0020037	GO:0044550	GO:0055114
c109766_g1_i1	GO:0005774	GO:0005747	GO:0008137	GO:0051788	GO:0009853	GO:0006120	GO:0080129	GO:0006511	GO:0005975
c109768_g1_i1	GO:0071012	GO:0000974	GO:0071010	GO:0071014	GO:0071013	GO:0016740	GO:0000349
c109784_g1_i1	GO:0006810
c109812_g1_i1	GO:0009536	GO:0000338
c109820_g1_i1	GO:0005622	GO:0004871	GO:0004435	GO:0035556	GO:0016042
c109837_g1_i1	GO:0009507	GO:0044425	GO:0009579	GO:0044237
c109843_g1_i1	GO:0005737	GO:0000166	GO:0003723
c109857_g1_i1	GO:0005739	GO:0009570	GO:0051287	GO:0004617	GO:0016597	GO:0055114	GO:0006564
c109862_g1_i1	GO:0009507	GO:0010279	GO:0009826	GO:0009734	GO:0010252
c109866_g1_i1	GO:0005887	GO:0015031
c109869_g1_i1	GO:0005829	GO:0009506	GO:0005634	GO:0097159	GO:0004386	GO:1901363	GO:0008152
c109870_g1_i1	GO:0042300	GO:0019745
c109935_g1_i1	GO:0036459	GO:0016579	GO:0006511
c109936_g1_i1	GO:0006351
c10996_g1_i1	GO:0009506	GO:0005634
c109975_g1_i1	GO:0016021	GO:0020037	GO:0016705	GO:0004497	GO:0005506	GO:0055114
c1099_g1_i1	GO:0035145	GO:0005730	GO:0016607	GO:0009507	GO:0007067	GO:0008380	GO:0010183	GO:0009793
c110001_g1_i1	GO:0046658	GO:0016021	GO:0009506	GO:0008889	GO:0007155	GO:0045010	GO:0010075	GO:0052546	GO:0010090	GO:0005982	GO:0006629	GO:0048765	GO:0010442	GO:0009832	GO:0000272	GO:0052541	GO:0042545
c110004_g1_i1	GO:0022625	GO:0005515
c110013_g1_i1	GO:0005622	GO:0005525	GO:0007264	GO:0015031
c110022_g1_i1	GO:0016021	GO:0005743	GO:0070469	GO:0008121	GO:0051537	GO:0046872	GO:0055114	GO:1902600
c110035_g1_i1	GO:0004721	GO:0050896	GO:0044763	GO:0044710	GO:0016311	GO:0006464
c110057_g1_i1	GO:0009507	GO:0046423	GO:0008152
c110061_g1_i1	GO:0008233	GO:0005524	GO:0051082	GO:0006457	GO:0006508
c110067_g1_i1	GO:0016020
c110083_g1_i1	GO:0016021	GO:0005452	GO:0098656
c110087_g1_i1	GO:0005840	GO:0003735	GO:0006412
c1100_g2_i1	GO:0052689	GO:0009805	GO:1901601	GO:0010223	GO:0009611	GO:0015824
c110103_g1_i1	GO:0000287	GO:0016868	GO:0005975
c110110_g1_i1	GO:0004124	GO:0016740	GO:0006535
c110118_g1_i1	GO:0005887	GO:0043231	GO:0000166	GO:0008553	GO:0043167	GO:0051453	GO:1902600
c11014_g1_i1	GO:0050577	GO:0050662	GO:0042351
c1101_g1_i1	GO:0016020	GO:0005634	GO:0008270	GO:0044699	GO:0010200	GO:0009741
c11043_g1_i1	GO:0005682	GO:0071013	GO:0000386	GO:0030619	GO:0030623	GO:0097157	GO:0030620	GO:0017070	GO:0000244
c11043_g2_i1	GO:0005682	GO:0071013	GO:0000386	GO:0030619	GO:0030623	GO:0097157	GO:0030620	GO:0017070	GO:0000244
c11047_g1_i1	GO:0005634	GO:0003677	GO:0003700	GO:0009733	GO:0009751	GO:0009753	GO:0009651	GO:0009723	GO:0006355
c11066_g1_i1	GO:0005741	GO:0008308	GO:1903959
c11069_g1_i1	GO:0016020
c11075_g1_i1	GO:0005737	GO:0000166	GO:0004812	GO:0006418
c11082_g1_i2	GO:0008289
c11084_g1_i1	GO:0005216	GO:0034220	GO:0006813
c11096_g1_i1	GO:0030060	GO:0005975	GO:0006108	GO:0006099
c11100_g1_i1	GO:0005829	GO:0033926	GO:0008152
c11100_g2_i1	GO:0033926	GO:0008152
c11107_g1_i1	GO:0005622	GO:0005886	GO:0004430	GO:0046854	GO:0048015
c11121_g1_i1	GO:0046872	GO:0015930	GO:0016639	GO:0044238	GO:1901564	GO:0019752
c11141_g1_i1	GO:0016740
c11163_g1_i1	GO:0048827	GO:0042221	GO:0048449	GO:0050794	GO:0048438	GO:0006351
c11181_g1_i1	GO:0016787
c1119_g1_i1	GO:0016020	GO:0046872	GO:0016491
c11208_g1_i1	GO:0016798	GO:0008152
c11210_g1_i1	GO:0016491	GO:0044710
c1121_g1_i1	GO:0016021	GO:0070469	GO:0009916	GO:0046872	GO:0055114
c11220_g1_i1	GO:0000015	GO:0003988	GO:0000287	GO:0004634	GO:0006096
c11223_g1_i1	GO:0022625	GO:0003735	GO:0003723	GO:0006412	GO:0022618
c1122_g1_i1	GO:0044424	GO:0000166	GO:0004386	GO:0048364	GO:0032508	GO:0006261	GO:0006793	GO:0008283	GO:2000026	GO:0050794	GO:0034968	GO:0007049
c11237_g1_i1	GO:0003887	GO:0003677	GO:0005524	GO:0004386	GO:0006310	GO:0010468	GO:0009640	GO:0006261	GO:0071897
c11237_g2_i1	GO:0003887	GO:0003677	GO:0005524	GO:0004386	GO:0006310	GO:0010468	GO:0009640	GO:0006261	GO:0071897
c11238_g1_i1	GO:0048046	GO:0009507	GO:0005829	GO:0005886	GO:0005782	GO:0050660	GO:0016656	GO:0006094	GO:0042744	GO:0009651	GO:0006096	GO:0046686	GO:0055114
c11238_g1_i2	GO:0048046	GO:0009507	GO:0005829	GO:0005886	GO:0005782	GO:0050660	GO:0016656	GO:0006094	GO:0042744	GO:0009651	GO:0006096	GO:0046686	GO:0055114
c1124_g1_i1	GO:0016021	GO:0003735	GO:0055085	GO:0006412
c11252_g1_i1	GO:0016020	GO:0016740	GO:0044763	GO:0008152
c11263_g2_i1	GO:0005886	GO:0043231	GO:0005829	GO:0030131	GO:0016192	GO:0006886
c1126_g1_i1	GO:0016021	GO:0008757	GO:0032259
c1126_g1_i2	GO:0016021	GO:0008757	GO:0032259
c11313_g1_i1	GO:0005618	GO:0004252	GO:0006508	GO:0009567
c11328_g1_i1	GO:0030246	GO:0004553	GO:0005975
c11329_g1_i1	GO:0008270
c1132_g2_i1	GO:0016021	GO:0004553	GO:0005975
c11348_g2_i1	GO:0016740
c1134_g1_i1	GO:0046872	GO:0042802	GO:0003868	GO:0055114	GO:0009072
c11365_g1_i1	GO:0009733
c1136_g1_i1	GO:0003700	GO:0003677	GO:0006355	GO:0007049
c11392_g1_i1	GO:0031372	GO:0005634	GO:0005829	GO:0031625	GO:0061630	GO:0070534	GO:0006301
c1139_g1_i1	GO:0005777	GO:0005829	GO:0031234	GO:0033971	GO:0051997	GO:0006499	GO:0051289	GO:0006144	GO:0019428	GO:0009742	GO:0001560	GO:0031347	GO:0009627
c1141_g1_i1	GO:0016740	GO:0008152
c11432_g1_i1	GO:0005682	GO:0071013	GO:0000386	GO:0030619	GO:0030623	GO:0097157	GO:0030620	GO:0017070	GO:0000244
c11464_g1_i1	GO:0016758	GO:0008152
c11476_g1_i1	GO:0009987
c11483_g1_i1	GO:0000166	GO:0009987	GO:0048316
c11493_g1_i1	GO:0008152
c1149_g1_i1	GO:0016021	GO:0016192
c11512_g1_i1	GO:0005634	GO:0003700	GO:0003677	GO:0006355
c11518_g2_i1	GO:0016301	GO:0044237
c11519_g2_i1	GO:0016874	GO:0008152
c11537_g1_i1	GO:0005488
c11547_g1_i1	GO:0005622	GO:0005886	GO:0004430	GO:0046854	GO:0048015
c11547_g1_i2	GO:0005622	GO:0016773	GO:0016301	GO:0046854	GO:0048015
c11561_g1_i1	GO:0005488
c11570_g1_i1	GO:0044444	GO:0016491	GO:0008152
c11571_g2_i1	GO:0008270	GO:0007060	GO:0048235
c11588_g1_i1	GO:0005618	GO:0009941	GO:0009534	GO:0016020	GO:0047450	GO:0006633	GO:0006744	GO:0009817
c11595_g1_i1	GO:0009536	GO:0043168	GO:0051536	GO:0046872	GO:0045181	GO:0000166	GO:0050662	GO:0019676	GO:0006537
c11600_g1_i1	GO:0016020	GO:0022891	GO:0008645	GO:0055085
c11613_g1_i1	GO:0005634	GO:0003677	GO:0003700	GO:0050896	GO:0044763	GO:0006355
c11614_g2_i1	GO:0044424	GO:0003676	GO:0050896	GO:0080090	GO:0010608	GO:0016458	GO:0040029	GO:2000112	GO:0051171	GO:0006351
c11616_g1_i1	GO:0004672	GO:0005524	GO:0006468
c11622_g1_i1	GO:0005887	GO:0043231	GO:0000166	GO:0019829	GO:0043167	GO:0098655	GO:0006874	GO:0045491	GO:0044707	GO:0048856	GO:0048193	GO:0044767
c11622_g2_i1	GO:0043231	GO:0005887	GO:0005488	GO:0019829	GO:0098655	GO:0006874
c11635_g2_i1	GO:0005634	GO:0031386	GO:0016925
c11645_g1_i1	GO:0016021	GO:0044464	GO:0005488	GO:0016887	GO:0006812
c11646_g1_i1	GO:0016874	GO:0008152
c11661_g1_i1	GO:0016021	GO:0055085
c11665_g1_i1	GO:1901363	GO:0097159
c11669_g1_i1	GO:0046872	GO:0004222	GO:0006508
c11677_g1_i1	GO:0009524	GO:0005874	GO:0009504	GO:0005525	GO:0003924	GO:0007000	GO:0006346	GO:0031048	GO:0006275	GO:0000911	GO:0051567	GO:0010389	GO:0008283	GO:0006306	GO:0009909	GO:0006270	GO:0000280
c11680_g1_i1	GO:0005737	GO:0005506	GO:0050113	GO:0019310	GO:0055114
c11691_g1_i1	GO:0005215	GO:0055085	GO:0006811
c11697_g1_i1	GO:0031307	GO:0004306	GO:0009058
c11709_g1_i1	GO:0036464	GO:0004004	GO:0097159	GO:1901363	GO:0006413	GO:0010501	GO:0010468	GO:0007059
c1170_g1_i1	GO:0016020	GO:0016887	GO:0043167	GO:0000166	GO:0006810
c11727_g1_i1	GO:0022625	GO:0003735	GO:0008097	GO:0006412	GO:0000027
c11731_g1_i1	GO:0005622	GO:0009055	GO:0015035	GO:0035556	GO:0045454	GO:0048653	GO:0055114
c11736_g1_i1	GO:0048046	GO:0016788	GO:0008152
c11758_g1_i1	GO:0016301	GO:0003676	GO:0016310	GO:0015074
c11761_g1_i1	GO:0003676	GO:0008270	GO:0015074
c11767_g1_i1	GO:0009524	GO:0005876	GO:0051011
c11771_g1_i1	GO:0016020	GO:0046872	GO:0016798	GO:0008152
c11771_g2_i1	GO:0046872	GO:0016798	GO:0008152
c11799_g1_i1	GO:0005623	GO:0050897	GO:0045454	GO:0009266	GO:0006972	GO:0006833	GO:0007030	GO:0046686	GO:0006096
c11822_g1_i1	GO:0005737	GO:0050461	GO:0030170	GO:0004124	GO:0050234	GO:0047458	GO:0006535
c11824_g1_i1	GO:0005634	GO:0003887	GO:0003677	GO:0005524	GO:0004386	GO:0009933	GO:0010468	GO:0009640	GO:0006261	GO:0051301	GO:1990067	GO:2000011	GO:1902749	GO:0071897
c11824_g1_i2	GO:0005634	GO:0003887	GO:0003677	GO:0005524	GO:0004386	GO:0009933	GO:0010468	GO:0009640	GO:0006261	GO:0051301	GO:1990067	GO:2000011	GO:1902749	GO:0071897
c11835_g2_i1	GO:0008152
c11856_g1_i1	GO:0005634	GO:0004017	GO:0005524	GO:0016887	GO:0046939	GO:0080186
c11857_g2_i1	GO:0044238	GO:0044260
c11859_g1_i1	GO:0044238	GO:0044260	GO:0044699
c11859_g2_i1	GO:0009987
c11874_g1_i1	GO:0005524
c1187_g1_i1	GO:0005739	GO:0005874	GO:0005871	GO:0003777	GO:0008017	GO:0005524	GO:0016887	GO:0007018	GO:0009060
c11923_g1_i1	GO:0022627	GO:0005774	GO:0009507	GO:0005794	GO:0005886	GO:0019843	GO:0003735	GO:0006412
c11923_g2_i1	GO:0005840	GO:0003735	GO:0019843	GO:0006412
c11927_g1_i1	GO:0044763	GO:0044260	GO:0044238	GO:0016043	GO:0050794	GO:0060255
c1192_g1_i1	GO:0005488	GO:0016779
c11949_g1_i1	GO:0009570	GO:0016020	GO:0033743	GO:0006979	GO:0030091	GO:0055114
c1194_g1_i1	GO:0071704	GO:0044238	GO:0044763	GO:0044237
c11950_g1_i1	GO:0009536	GO:0004643	GO:0003937	GO:0006164
c11973_g1_i1	GO:0016829	GO:0008152
c11992_g1_i1	GO:0005686	GO:0015030	GO:0003723
c11994_g1_i1	GO:0005634	GO:0043565	GO:0003700	GO:0046982	GO:0006355
c11994_g2_i1	GO:0005634	GO:0043565	GO:0046982	GO:0006355
c11_g1_i1	GO:0022625	GO:0009507	GO:0016020	GO:0003735	GO:0042254	GO:0002181
c12019_g1_i1	GO:0044699	GO:0070647
c12032_g1_i1	GO:0016021	GO:0005524	GO:0004674	GO:0006468
c12034_g1_i1	GO:0044238	GO:0043170	GO:0044237
c12038_g1_i1	GO:0016787
c12047_g1_i1	GO:0042644	GO:0050311	GO:0043167	GO:0003677	GO:0044763	GO:0034641	GO:1901576	GO:0006790	GO:0044238	GO:0044281	GO:0006725	GO:0046483	GO:1901360	GO:0044249
c12068_g1_i1	GO:0016020	GO:0046872
c12074_g1_i1	GO:0000325	GO:0009507	GO:0005794	GO:0000221	GO:0005886	GO:0046961	GO:0043255	GO:0051788	GO:0009853	GO:0030243	GO:0006007	GO:0006816	GO:0009651	GO:0015991	GO:0007033	GO:0009809	GO:0080129	GO:0006511	GO:0007030	GO:0048193	GO:0048765	GO:0009932
c12078_g1_i1	GO:0016020
c12084_g1_i1	GO:0005622	GO:0048193	GO:0009407
c1210_g1_i1	GO:0045261	GO:0046933	GO:0005524	GO:0015991	GO:0015986
c1210_g1_i2	GO:0045261	GO:0009535	GO:0046933	GO:0005524	GO:0015991	GO:0015986
c12113_g1_i1	GO:0005634	GO:0003677	GO:0003700	GO:0000160	GO:0006355
c12114_g2_i1	GO:0016020
c12142_g1_i1	GO:0009536	GO:0050896	GO:0044710	GO:0050789
c1214_g1_i1	GO:0016021	GO:0030246	GO:0005524	GO:0004674	GO:0006468
c12195_g1_i1	GO:0016757
c12202_g1_i1	GO:0005634	GO:0003700	GO:0006355
c12207_g1_i1	GO:0016020
c12213_g1_i1	GO:0003676	GO:0000166
c12213_g1_i2	GO:0003676	GO:0000166
c12214_g1_i1	GO:0000786	GO:0000790	GO:0003677	GO:0046982	GO:0006342
c12214_g1_i2	GO:0000786	GO:0000790	GO:0003677	GO:0046982	GO:0006342
c12216_g1_i1	GO:0016740	GO:0008152
c12223_g1_i1	GO:0009506	GO:0005829	GO:0016787	GO:0006751
c12223_g2_i1	GO:0017168	GO:0008152
c12236_g1_i1	GO:0016020
c12265_g1_i1	GO:0016021	GO:0005215	GO:0055085
c12285_g1_i1	GO:0005829	GO:0004674	GO:0005524	GO:0006468	GO:0045727
c12285_g2_i1	GO:0005829	GO:0004674	GO:0005524	GO:0006468	GO:0045727
c12295_g1_i1	GO:0005829	GO:0000502	GO:0005886	GO:0005634	GO:0009735	GO:0051788	GO:0006635	GO:0051604	GO:0009407	GO:0080129	GO:0051510	GO:0048767	GO:0010388	GO:0009640	GO:0043161	GO:0043090	GO:0010090	GO:0042023	GO:0006888	GO:0051302
c12297_g1_i1	GO:0015930	GO:0016639	GO:0043167	GO:0008152
c12297_g2_i1	GO:0009501	GO:0009570	GO:0050660	GO:0016040	GO:0051538	GO:0005506	GO:0010181	GO:0006094	GO:0048589	GO:0009651	GO:0006096	GO:0097054	GO:0055114	GO:0019676
c12299_g1_i1	GO:0008250	GO:0071944	GO:0004579	GO:0006487
c1230_g1_i1	GO:0022627	GO:0006364	GO:0042274
c1230_g2_i1	GO:0022627	GO:0003735	GO:0006364	GO:0042274	GO:0006412
c12371_g1_i1	GO:0006413	GO:0019222
c12373_g1_i1	GO:0004616	GO:0006098	GO:0055114
c12384_g1_i1	GO:0016021	GO:0033772	GO:0020037	GO:0005506	GO:0055114	GO:0080110	GO:0044550	GO:0051792
c12387_g1_i1	GO:0022625	GO:0003735	GO:0006412
c12391_g1_i1	GO:0030173	GO:0005768	GO:0005802	GO:0005886	GO:0051753	GO:0016760	GO:0048767	GO:0030244	GO:0071555	GO:0009409	GO:0097502	GO:0009832
c12396_g1_i1	GO:0016021	GO:0008810	GO:0030245
c12403_g2_i1	GO:0016787
c12413_g1_i1	GO:0005634	GO:0009507	GO:0003677
c12463_g1_i1	GO:0052895	GO:0052894	GO:0052901	GO:0009736	GO:0007020	GO:0055114
c12471_g1_i2	GO:0005829	GO:0008233	GO:0006508
c1248_g1_i2	GO:0005622	GO:0003746	GO:0032550	GO:0032555	GO:0035639	GO:0003924	GO:0006414
c12491_g1_i1	GO:0005737	GO:0005634	GO:0031625	GO:0061630	GO:0070534	GO:0006301
c12495_g1_i1	GO:0005840	GO:0003735	GO:0006414
c1251_g1_i1	GO:0048037	GO:0046912	GO:0016829	GO:0008152
c12522_g1_i1	GO:0005856	GO:0005737	GO:0003779
c12540_g1_i1	GO:0009507	GO:0047714	GO:0008970	GO:0004806	GO:0006629	GO:0009611	GO:0009695	GO:0010152	GO:0009901
c12572_g1_i1	GO:0005739	GO:0046872
c12585_g1_i1	GO:0006461	GO:0000902	GO:0048468	GO:0051301	GO:0090558	GO:1903047	GO:0099402	GO:0034968	GO:0006342	GO:0050793	GO:0007127	GO:0042023	GO:0006275	GO:0006310	GO:0048522	GO:0051493	GO:0010564	GO:0031047	GO:0048367
c12604_g1_i1	GO:0005622	GO:0005525	GO:0007264
c12611_g1_i1	GO:0043229	GO:0030529	GO:0044444
c1261_g1_i1	GO:0016021
c1262_g1_i1	GO:0016021	GO:0005789
c12639_g1_i1	GO:0016021	GO:0005215	GO:0006810
c12659_g1_i1	GO:0016020	GO:0008757	GO:0044710	GO:0032259
c1265_g1_i1	GO:0016020	GO:0005739	GO:0015992
c12667_g1_i1	GO:0003723	GO:0044238	GO:0044260	GO:0034641	GO:0010467
c12681_g1_i1	GO:0005739	GO:0016020	GO:0015002	GO:0022904
c12684_g1_i1	GO:0016787	GO:0008152
c12684_g1_i2	GO:0016787	GO:0008152
c1270_g1_i1	GO:0016021	GO:0005576	GO:0004650	GO:0005975	GO:0071555
c1270_g1_i2	GO:0016021	GO:0005576	GO:0004650	GO:0005975	GO:0071555
c12717_g1_i1	GO:0008270
c12732_g1_i1	GO:0005622
c12748_g1_i1	GO:0008144	GO:0042802	GO:0043621	GO:0005524	GO:0000975	GO:0016303	GO:0000911	GO:0006281	GO:0009407	GO:0048765	GO:0040019	GO:0010072	GO:0033044	GO:0009880	GO:0045132	GO:0010090	GO:0016310	GO:0010431	GO:0009303	GO:0007062	GO:0045595	GO:0030307	GO:0010507	GO:0045010	GO:0010228	GO:0042138	GO:0045893	GO:0007131	GO:0007155	GO:2000234	GO:0009887	GO:0071555	GO:0036092
c1275_g1_i1	GO:0005840	GO:0005634	GO:0003735	GO:0006412	GO:0016567	GO:0009793
c12769_g1_i1	GO:0043231	GO:0044444	GO:0090304
c1276_g1_i1	GO:0005634	GO:0003899	GO:0006351
c12776_g1_i1	GO:0004004	GO:0000166	GO:0010501
c12807_g1_i1	GO:0003676
c12813_g1_i1	GO:0016740
c12816_g1_i1	GO:0031965	GO:0034399	GO:0005737	GO:0008565	GO:0008536	GO:0008139	GO:0006607	GO:0000060	GO:0006610	GO:0000059
c12818_g1_i1	GO:0016829
c12825_g1_i2	GO:0000151	GO:0005737	GO:0008270	GO:0031624	GO:0061630	GO:0000209	GO:0042787	GO:0032436
c12826_g1_i1	GO:0046983	GO:0003677
c12830_g1_i1	GO:0016020
c12835_g1_i1	GO:0016020	GO:0071944	GO:0046910	GO:0030599	GO:0043086
c12836_g1_i1	GO:0009013	GO:0004777	GO:0004029	GO:0009063
c12840_g1_i1	GO:0005886	GO:0022625	GO:0003735	GO:0042254	GO:0006412
c12840_g1_i2	GO:0022625	GO:0003735	GO:0006412
c12864_g1_i1	GO:0009987	GO:0006810	GO:0044699
c12880_g1_i2	GO:0097159	GO:1901363
c1288_g1_i1	GO:0009536	GO:0016779
c12896_g1_i1	GO:0005656	GO:0031261	GO:0031298	GO:0003697	GO:0003688	GO:0003682	GO:0043138	GO:0032508	GO:0006267	GO:0031938	GO:1900087	GO:0051567	GO:0008283	GO:1902977	GO:0051301	GO:0006306	GO:0000727	GO:0006279	GO:0006270	GO:0048229
c12905_g1_i1	GO:0003824	GO:0044710
c12912_g1_i1	GO:0044699
c12917_g1_i1	GO:0016740
c12917_g2_i1	GO:0044763
c12936_g1_i1	GO:0022627	GO:0016020	GO:0003735	GO:0006412	GO:0042991	GO:0009165
c12969_g1_i1	GO:0016829
c12974_g1_i1	GO:0005674	GO:0000991	GO:0003824	GO:0032968	GO:0060261
c12993_g1_i1	GO:0005737	GO:0005886	GO:0005634	GO:0009931	GO:0004683	GO:0005509	GO:0005516	GO:0005524	GO:0046777	GO:0018105	GO:0080092	GO:0009738	GO:0035556	GO:1901979
c13012_g1_i1	GO:0009536	GO:0051539	GO:0016992	GO:0009107	GO:0009249
c13033_g1_i1	GO:0016020	GO:0016023	GO:0071704
c13049_g1_i1	GO:0009505	GO:0005576	GO:0046872	GO:0020037	GO:0004601	GO:0098869	GO:0006979	GO:0042744	GO:0009664	GO:0055114
c13049_g1_i2	GO:0005576	GO:0046872	GO:0020037	GO:0004601	GO:0098869	GO:0006979	GO:0042744	GO:0055114
c1305_g1_i1	GO:0030060	GO:0005975	GO:0006108	GO:0006099
c13086_g2_i1	GO:0005622	GO:0016020	GO:0005525	GO:0003924	GO:0006913	GO:0006886	GO:0008152	GO:0007264
c1310_g1_i1	GO:0016758	GO:0008152
c13125_g1_i1	GO:0016021	GO:0004672	GO:0005524	GO:0006468
c13188_g1_i1	GO:0022627	GO:0003735	GO:0000462
c131_g1_i1	GO:0005730	GO:0030529	GO:0003723	GO:0042254
c131_g1_i2	GO:0005730	GO:0030529	GO:0003723	GO:0042254
c13208_g1_i1	GO:0016740
c13222_g1_i1	GO:0004672	GO:0005524	GO:0006468
c13222_g2_i1	GO:0016021	GO:0004674	GO:0005524	GO:0006468	GO:0044763
c13228_g1_i1	GO:0016740
c13240_g1_i1	GO:0016787
c13275_g1_i1	GO:0016021	GO:0043231	GO:0018685	GO:0020037	GO:0005506	GO:0009733	GO:0055114	GO:0009620	GO:0009414	GO:0009867	GO:0009723	GO:0009695	GO:0042538	GO:0009738
c13295_g1_i1	GO:0005782	GO:0004176	GO:0005524	GO:0004252	GO:0040007	GO:0016560	GO:0048527	GO:0016485	GO:0006515
c13295_g2_i1	GO:0005782	GO:0008236	GO:0004176	GO:0000166	GO:0016558	GO:0016485	GO:0006515
c13309_g1_i1	GO:0016021	GO:0005783	GO:0005794	GO:0005886	GO:0016705	GO:0004497	GO:0020037	GO:0005506	GO:0009086	GO:0055114	GO:0000394	GO:0019745
c13354_g1_i1	GO:0030529
c13375_g1_i1	GO:0003824	GO:0050662	GO:0009964
c13376_g1_i1	GO:0016021	GO:0005484	GO:0000149	GO:0006906
c13385_g1_i1	GO:0009507	GO:0005739	GO:0045893	GO:0006399	GO:0035304	GO:0002103	GO:0010207	GO:0009902	GO:0009965	GO:0030154	GO:0042793	GO:0010027
c133_g1_i1	GO:0005634	GO:0006334
c13414_g1_i1	GO:0048500	GO:0003723	GO:0009987
c13463_g1_i1	GO:0044424	GO:0050896	GO:0071704	GO:1902582	GO:0006913	GO:0006886	GO:0044281	GO:0044237
c13463_g2_i1	GO:0009987	GO:0071704
c1346_g1_i1	GO:0016787
c13479_g1_i1	GO:0005488
c13498_g1_i1	GO:0022625	GO:0003735	GO:0008097	GO:0006412	GO:0000027
c13499_g1_i1	GO:0003676	GO:0004190	GO:0006508	GO:0015074
c13499_g2_i1	GO:0003676	GO:0008270	GO:0015074
c134_g1_i1	GO:0044260	GO:0080090	GO:0007275	GO:0031323	GO:0010564	GO:1903047	GO:0051704	GO:0051783	GO:0007346	GO:0007126	GO:0060255
c13503_g1_i1	GO:0004672	GO:0005524	GO:0006468
c13517_g1_i1	GO:0030286	GO:0005874	GO:0031514	GO:0005737	GO:0005930	GO:0003774	GO:0016887	GO:0009086	GO:0007017	GO:0044458	GO:0000394
c13522_g1_i1	GO:0005634	GO:0003700	GO:0003677	GO:0006355
c13530_g1_i1	GO:0005576
c13537_g1_i1	GO:0020037	GO:0005344	GO:0019825	GO:0015671	GO:0009733
c13564_g1_i1	GO:0005875	GO:0007017
c13564_g1_i2	GO:0005875	GO:0007017
c13575_g1_i1	GO:0043170
c13575_g1_i2	GO:0006259
c13592_g1_i1	GO:0005634	GO:0016829	GO:0032041	GO:0006355	GO:0070932
c13592_g2_i1	GO:0005634	GO:0032041	GO:0006355	GO:0070932
c13595_g1_i1	GO:0031248	GO:0004596	GO:0006474
c13595_g2_i1	GO:0031248	GO:0004596	GO:0006474
c1360_g1_i1	GO:0004067	GO:0008152
c1360_g1_i2	GO:0004067	GO:0008152
c13613_g1_i1	GO:0005622
c13626_g1_i1	GO:0009532	GO:0016021	GO:0005634	GO:0046872	GO:0004722	GO:0010276	GO:0009407	GO:0016310	GO:0006470
c13626_g2_i1	GO:0009532	GO:0016021	GO:0046872	GO:0004722	GO:0010276	GO:0016310	GO:0006470
c13640_g1_i1	GO:0005829	GO:0005730	GO:0043022	GO:0006364	GO:0048825	GO:0090070	GO:2000012
c13662_g1_i1	GO:0016491	GO:0050896	GO:0009987
c13662_g2_i1	GO:0005576	GO:0005829	GO:0020037	GO:0004096	GO:0070301	GO:0098869	GO:0042744
c13670_g1_i1	GO:0051287	GO:0008270	GO:0050897	GO:0004471	GO:0042803	GO:0006633	GO:0055114	GO:0010498	GO:0007010	GO:0006108	GO:0006094	GO:0051289
c13677_g1_i1	GO:0005829	GO:0009507	GO:0004849	GO:0000166	GO:0010138	GO:0006206	GO:0046132	GO:0043097
c13691_g1_i1	GO:0005622	GO:0006886
c13693_g1_i2	GO:0004497	GO:0044710
c13704_g1_i1	GO:0003964	GO:0006278
c1370_g1_i1	GO:0005634
c13719_g1_i1	GO:0016772
c13733_g1_i1	GO:0005829	GO:0004013	GO:0033353	GO:0006730
c13734_g1_i1	GO:0006520
c1374_g1_i1	GO:0097027	GO:0010997	GO:0051488
c13753_g1_i1	GO:0005622	GO:0008536	GO:0006886
c13757_g2_i1	GO:0016740
c13764_g1_i1	GO:0030750	GO:0004766	GO:0032259	GO:0008295
c13769_g1_i1	GO:0044424	GO:0006996	GO:0042254
c1378_g1_i1	GO:0008152
c13793_g1_i1	GO:0005829	GO:0005524	GO:0051082	GO:0010498	GO:0006457	GO:0009651	GO:0007010	GO:0006094	GO:0006096
c137_g1_i1	GO:0016020	GO:0008152
c137_g1_i2	GO:0016021	GO:0043085	GO:0016485
c13838_g1_i1	GO:0016705	GO:0031418	GO:0005506	GO:0055114
c13843_g1_i1	GO:0016021	GO:0004553	GO:0005975
c13843_g1_i2	GO:0016021	GO:0004553	GO:0005975
c13867_g1_i1	GO:0047672	GO:0008152
c13867_g2_i1	GO:0047672	GO:0008152
c13884_g1_i1	GO:0016021	GO:0005576	GO:0005618	GO:0009664
c13943_g1_i1	GO:0000786	GO:0000790	GO:0003677	GO:0046982	GO:0006342
c14023_g1_i1	GO:0005634	GO:0000166	GO:0003678	GO:0044699	GO:0051276	GO:0044267	GO:0043412	GO:0048856
c14023_g2_i1	GO:0009507	GO:0005730	GO:0005829	GO:0043141	GO:0005524	GO:0000278	GO:0007010	GO:0006094	GO:0032508	GO:0000741	GO:0001510	GO:0051604	GO:0010498	GO:0010388	GO:0009640	GO:0048507	GO:2000072	GO:0006396	GO:0009909	GO:0034968	GO:0006606
c14045_g1_i1	GO:0016020	GO:0046872
c14047_g1_i1	GO:0005840	GO:0003735	GO:0006412
c14047_g2_i1	GO:0009536	GO:0005763	GO:0022627	GO:0048027	GO:0070181	GO:0003735	GO:0044699	GO:0006412	GO:0000028	GO:0043414	GO:0000462
c14052_g1_i1	GO:0004190	GO:0006508
c14052_g2_i1	GO:0004190	GO:0006508	GO:0030163
c14063_g1_i1	GO:0005488
c14075_g1_i1	GO:0016021	GO:0016740	GO:0008152
c14077_g1_i1	GO:0016021	GO:0004842	GO:0008270	GO:0007005	GO:0016567
c14083_g1_i1	GO:0004067	GO:0006520
c14088_g1_i1	GO:0097159	GO:1901363
c14106_g1_i1	GO:0055037	GO:0005802	GO:0045335	GO:0009507	GO:0003924	GO:0005525	GO:0006895	GO:0032456	GO:0006623	GO:0007264	GO:0042742	GO:0090382	GO:0008152
c14117_g1_i1	GO:0009536	GO:0046872	GO:0004619	GO:0044724	GO:0044281
c14118_g1_i1	GO:0030688	GO:0006364
c14135_g1_i1	GO:0016020
c14139_g1_i1	GO:0005739
c14141_g1_i1	GO:0046872
c14148_g1_i1	GO:0016021
c14149_g1_i1	GO:0016491	GO:0005509	GO:0055114
c1415_g1_i1	GO:0005840	GO:0042254
c14199_g1_i1	GO:0044444	GO:0000166	GO:0004672	GO:0007275	GO:0006468	GO:0050794	GO:0007049
c1419_g1_i1	GO:0005622	GO:0016020	GO:0005525	GO:0007264
c14200_g1_i1	GO:0003676	GO:0008270	GO:0004527	GO:0090305	GO:0015074
c14216_g1_i1	GO:0016021	GO:0016787	GO:0009695	GO:0009611	GO:0009753	GO:0009620
c14216_g2_i1	GO:0016020	GO:0016787	GO:0050896	GO:0009694
c14227_g1_i1	GO:0022625	GO:0003735	GO:0003723	GO:0006412	GO:0022618
c14243_g1_i1	GO:0005777	GO:0005524	GO:0004674	GO:0046777
c14243_g1_i2	GO:0005777	GO:0005524	GO:0004674	GO:0046777
c14248_g1_i1	GO:0008878	GO:0005978
c14284_g1_i1	GO:0005874	GO:0003777	GO:0008017	GO:0005524	GO:0000226	GO:0000911	GO:0051567	GO:0006342	GO:0007018
c14284_g1_i2	GO:0005874	GO:0005871	GO:0003777	GO:0008017	GO:0016887	GO:0005524	GO:0000226	GO:0000911	GO:0051567	GO:0006342	GO:0007018
c14297_g1_i1	GO:0005618	GO:0005730	GO:0022627	GO:0009507	GO:0005794	GO:0003735	GO:0070181	GO:0001510	GO:0006412
c142_g1_i1	GO:0016020	GO:0008270
c1430_g1_i1	GO:0008233	GO:0044267	GO:0006508
c14314_g1_i1	GO:0016020	GO:0046872
c14324_g1_i1	GO:0016020	GO:0016301	GO:0044763	GO:0044260	GO:0007275	GO:0005976	GO:0040007	GO:0006694	GO:0016310	GO:0046165	GO:0010817	GO:0044085	GO:0071669	GO:0016043
c1436_g1_i1	GO:0005515	GO:0044763	GO:0050794	GO:0006952	GO:0006979
c14374_g1_i1	GO:0080008
c14376_g1_i1	GO:0016787
c14376_g1_i2	GO:0016787
c14384_g1_i1	GO:0004672	GO:0005524	GO:0006468
c14420_g1_i1	GO:0016740
c14457_g1_i1	GO:0016021	GO:0008643
c14458_g1_i1	GO:0016021	GO:0020037	GO:0016705	GO:0004497	GO:0005506	GO:0055114
c14461_g1_i1	GO:0005622	GO:0003676	GO:0005524	GO:0043140	GO:0032508	GO:0006310	GO:0006281	GO:0006260
c14461_g1_i2	GO:0005622	GO:0003676	GO:0005524	GO:0043140	GO:0032508	GO:0006310	GO:0006281	GO:0006260
c14462_g1_i1	GO:0043167
c14479_g1_i1	GO:0022625	GO:0003735	GO:0008097	GO:0006412	GO:0000027
c14487_g1_i1	GO:0008168	GO:0006306
c14487_g1_i2	GO:0008168	GO:0006306
c14493_g1_i1	GO:0005634	GO:0003723	GO:0000398
c14507_g1_i1	GO:0005786	GO:0008312	GO:0003924	GO:0005525	GO:0008152	GO:0006614
c1453_g1_i1	GO:0012505	GO:0031201	GO:0016021	GO:0005484	GO:0000149	GO:0048278	GO:0006906	GO:0006886
c1453_g1_i2	GO:0012505	GO:0031201	GO:0016021	GO:0005484	GO:0000149	GO:0048278	GO:0006906	GO:0006886
c14555_g2_i1	GO:0043231	GO:0044444	GO:0016020
c14576_g1_i1	GO:0008270	GO:0016874	GO:0008152	GO:0051049
c14576_g2_i1	GO:0046872
c14577_g1_i1	GO:0005622	GO:0097159	GO:1901363
c1457_g1_i1	GO:0008233	GO:0019538
c14587_g1_i1	GO:0009607	GO:0006952
c14607_g1_i1	GO:0022625	GO:0005739	GO:0003735	GO:0000049	GO:0042273	GO:0002181
c14612_g1_i1	GO:0005773	GO:0009506	GO:0005886	GO:0016021	GO:0015250	GO:0015254	GO:0006833	GO:0034220	GO:0015793
c14614_g1_i1	GO:0016021	GO:0005622	GO:0045185	GO:0006890
c14628_g1_i1	GO:0005737	GO:0000166	GO:0003723
c14648_g1_i1	GO:0005802	GO:0016021	GO:0005774	GO:0009506	GO:0005768
c1464_g1_i1	GO:0016021	GO:0020037	GO:0016705	GO:0004497	GO:0005506	GO:0055114
c14651_g1_i1	GO:0022627	GO:0003735	GO:0003723	GO:0006412
c1467_g1_i1	GO:0005488	GO:0044767	GO:0009987
c14681_g1_i1	GO:0016020	GO:0008610
c1468_g1_i1	GO:0005840	GO:0009295	GO:0009506	GO:0009941	GO:0009535	GO:0009570
c146_g1_i1	GO:0046686
c14737_g1_i1	GO:0005874	GO:0005819	GO:0032147	GO:0060236
c14737_g2_i1	GO:0005874	GO:0005819	GO:0032147	GO:0060236
c14738_g1_i1	GO:0005783	GO:0005886	GO:0004366	GO:0019432
c14739_g1_i1	GO:0005758	GO:0070469	GO:0046872	GO:0009055	GO:0020037	GO:0006122	GO:0006123
c14742_g1_i1	GO:0005634	GO:0003700	GO:0003677	GO:0006355
c14778_g1_i1	GO:0005524	GO:0051082	GO:0032440	GO:0006457	GO:0055114
c14782_g1_i1	GO:0005887	GO:0043231	GO:0008553	GO:0046872	GO:0005524	GO:0051453	GO:0006754	GO:1902600
c14786_g1_i1	GO:0000786	GO:0000790	GO:0003677	GO:0046982	GO:0006342
c14788_g1_i1	GO:0046872	GO:0061630	GO:0042787	GO:0000209	GO:0043161
c14796_g1_i1	GO:0004029	GO:0008152
c14814_g1_i1	GO:0000808	GO:0006260
c14846_g1_i1	GO:0071704	GO:0044238	GO:0044763	GO:0006807	GO:0044281	GO:0044237
c14862_g1_i1	GO:0016021	GO:0005886	GO:0042626	GO:0010193	GO:0009753	GO:0009751	GO:0006855	GO:0009723	GO:0015692	GO:0080168
c14873_g1_i1	GO:0004672	GO:0005524	GO:0006468
c14873_g2_i1	GO:0005737	GO:0016021	GO:0005524	GO:0004674	GO:0035556	GO:0006468
c14878_g1_i1	GO:0005874	GO:0000930	GO:0003924	GO:0005198	GO:0005525	GO:0031122	GO:0007018	GO:0008152	GO:0007020
c148_g1_i1	GO:0016020	GO:0044464
c14902_g1_i1	GO:0008270	GO:0006355
c1490_g1_i1	GO:0005730	GO:0009506	GO:0048444	GO:0010077	GO:0048825	GO:0045892	GO:0045995	GO:0045604	GO:2000024
c14914_g1_i1	GO:0012505	GO:0016020	GO:0005829	GO:0032440	GO:0055114
c14916_g1_i1	GO:0003723	GO:0048467
c14921_g1_i1	GO:0005749	GO:0050660	GO:0008177	GO:0006099	GO:0006121
c14923_g1_i1	GO:0016021	GO:0020037	GO:0016705	GO:0004497	GO:0005506	GO:0055114
c14925_g1_i1	GO:0044763	GO:0051276	GO:0050789	GO:0006260
c14927_g1_i1	GO:0004197	GO:0006508	GO:0050790
c14934_g1_i1	GO:0097159	GO:0004386	GO:1901363	GO:0008152
c14940_g1_i1	GO:0005634	GO:0005829	GO:0016799	GO:0009691
c14980_g1_i1	GO:0005886	GO:0005634	GO:0005484	GO:0061025	GO:0016192
c14980_g1_i2	GO:0005886	GO:0005634	GO:0005484	GO:0061025	GO:0016192
c14987_g1_i1	GO:0005739	GO:0044446	GO:0031090	GO:0050896	GO:0044763	GO:0044710	GO:0006091	GO:0006139
c14995_g1_i1	GO:0000145	GO:0006887
c14995_g1_i2	GO:0000145	GO:0006887
c15004_g1_i1	GO:0016021	GO:0009506	GO:0046658	GO:0004871	GO:0006952	GO:0007165
c15010_g1_i1	GO:0071704	GO:0046483	GO:0006807	GO:0006725
c15035_g1_i1	GO:0005509
c15054_g1_i1	GO:0005737	GO:0004766	GO:0010487	GO:0006596
c15055_g1_i1	GO:0004842	GO:0016567
c1506_g1_i1	GO:0046872
c15080_g1_i1	GO:0004523	GO:0003964	GO:0003676	GO:0005509	GO:0005544	GO:0006278	GO:0090502	GO:0015074
c15081_g1_i1	GO:0016853
c15097_g1_i1	GO:0005829	GO:0016788	GO:0008152
c15098_g2_i1	GO:0005634	GO:0003677	GO:0046983	GO:0006355
c1509_g1_i1	GO:0009507	GO:0031072	GO:0051082	GO:0006098	GO:0009773	GO:0006364	GO:0019288	GO:0009657	GO:0010207
c15103_g1_i1	GO:0016021	GO:0005388	GO:0005516	GO:0046872	GO:0005524	GO:0070588	GO:0008152
c15120_g1_i1	GO:0009536
c15138_g1_i1	GO:0016021	GO:0005524	GO:0015417	GO:1902047	GO:0008152
c15164_g1_i1	GO:0046030	GO:0043647	GO:0016311	GO:0044238
c15164_g2_i1	GO:0052659	GO:0052658	GO:0004445	GO:0046856
c15187_g1_i1	GO:0005524	GO:0004674	GO:0016055	GO:0018105
c15202_g1_i1	GO:0016021	GO:0050508	GO:0008152
c15204_g1_i1	GO:0015934	GO:0006412	GO:0016043
c15209_g1_i1	GO:0016020
c15210_g1_i1	GO:0003677
c15219_g1_i1	GO:0016021	GO:0020037	GO:0016705	GO:0004497	GO:0005506	GO:0055114
c15234_g1_i1	GO:0016021	GO:0005783	GO:0005886	GO:0010329	GO:0055085	GO:0009926	GO:0010252	GO:0010315
c15241_g1_i1	GO:0005623	GO:0045454	GO:0009739	GO:0019344
c1524_g1_i1	GO:0005794	GO:0016021	GO:0015020	GO:0045492	GO:0009834
c15260_g1_i1	GO:0016310
c15260_g1_i2	GO:0016310
c15270_g1_i1	GO:0016020	GO:0005488	GO:0004672	GO:0006952	GO:0016310
c15276_g1_i1	GO:0005737	GO:0006888
c15285_g1_i1	GO:0008270	GO:0010389	GO:0016458	GO:0009909	GO:0048449	GO:0051567	GO:0006270	GO:0008283	GO:0006275	GO:0006306
c15285_g2_i1	GO:0034968	GO:0051726	GO:0060255	GO:0009908	GO:0006261
c15292_g1_i2	GO:0030529	GO:0006412
c152_g1_i1	GO:0048046	GO:0016722	GO:0005507	GO:0052716	GO:0046274	GO:0055114
c15315_g1_i1	GO:0009506	GO:0005546	GO:0070290	GO:0004630	GO:0008152
c15324_g1_i1	GO:0016301	GO:0006796
c15332_g1_i1	GO:0003824
c15348_g1_i1	GO:0046983
c15355_g1_i1	GO:0016020
c15362_g1_i1	GO:0005618
c15367_g1_i2	GO:0016491	GO:0005509	GO:0055114
c15383_g1_i1	GO:0051920	GO:0098869	GO:0055114
c15383_g1_i2	GO:0051920	GO:0098869	GO:0055114
c15395_g1_i1	GO:0008270	GO:0031425
c15401_g1_i1	GO:0009941	GO:0009534	GO:0046872	GO:0003677	GO:0048529	GO:0006636	GO:0010207	GO:0015995	GO:0019288	GO:0019216	GO:0009658	GO:0009416	GO:0019344	GO:0055114	GO:1901401	GO:0006364	GO:0010027	GO:0031408
c15404_g1_i1	GO:0016020	GO:0046872	GO:0000166	GO:0016787	GO:0015914
c15404_g2_i1	GO:0016020	GO:0046872	GO:0000166	GO:0016787	GO:0015914
c15409_g1_i1	GO:0005743	GO:0006850
c15409_g1_i2	GO:0005743	GO:0006850
c15412_g1_i1	GO:0005737	GO:0016021	GO:0008474	GO:0052689	GO:0002084
c1541_g1_i1	GO:0004747	GO:0046835	GO:0006014
c15420_g1_i1	GO:0031965	GO:0034399	GO:0005737	GO:0008565	GO:0008536	GO:0008139	GO:0006607	GO:0000060	GO:0006610	GO:0000059
c15420_g2_i1	GO:0005829	GO:0031965	GO:0034399	GO:0008565	GO:0008536	GO:0008139	GO:0006607	GO:0000060	GO:0006610	GO:0000059
c15422_g1_i1	GO:0005840
c15425_g1_i1	GO:0005737	GO:0044425	GO:0005886	GO:0009908	GO:0048532	GO:0009605	GO:0065008	GO:0048825	GO:0009886	GO:0003002	GO:0009965	GO:0044765	GO:0009416	GO:0009987
c15425_g1_i2	GO:0005737	GO:0044425	GO:0005886	GO:0009908	GO:0048532	GO:0009605	GO:0065008	GO:0048825	GO:0009886	GO:0003002	GO:0009965	GO:0044765	GO:0009416	GO:0009987
c15433_g1_i1	GO:0003824	GO:0044763
c15438_g1_i1	GO:0004550	GO:0046872	GO:0005524	GO:0006165	GO:0006228	GO:0006183	GO:0006241
c15444_g1_i1	GO:0046872	GO:0007165
c15444_g1_i2	GO:0009987	GO:0050896	GO:0050789	GO:0044699
c15448_g1_i1	GO:0003723	GO:0000398
c15449_g1_i1	GO:0005634	GO:0044238	GO:0042254	GO:0010467
c15459_g1_i1	GO:0006355
c15460_g1_i1	GO:0004672	GO:0005524	GO:0006468
c15465_g1_i1	GO:0003723
c15465_g1_i2	GO:0003723
c15469_g1_i1	GO:0044444
c15469_g2_i1	GO:0016874	GO:0000166	GO:0006221
c15471_g1_i1	GO:0003824
c15471_g1_i2	GO:0003824
c15477_g2_i1	GO:0005829	GO:0009506	GO:0005794	GO:0052691	GO:0008466	GO:0006007	GO:0033356	GO:0030244	GO:0009750	GO:0009749	GO:0009744	GO:0009832
c15477_g2_i2	GO:0005829	GO:0009506	GO:0005794	GO:0052691	GO:0008466	GO:0006007	GO:0033356	GO:0030244	GO:0009750	GO:0009749	GO:0009744	GO:0009832
c15482_g1_i1	GO:0043167
c15484_g1_i1	GO:0016021	GO:0005739	GO:0008137	GO:0006120
c15491_g1_i1	GO:0009506	GO:0005634	GO:0000278	GO:0000381	GO:0080009
c15491_g1_i2	GO:0009506	GO:0005634	GO:0000278	GO:0000381	GO:0080009
c15506_g1_i1	GO:0005840	GO:0003735	GO:0006412
c15506_g1_i2	GO:0015934	GO:0003735	GO:0006412
c15511_g1_i1	GO:0005622	GO:0016021	GO:0006623	GO:0048193	GO:0016197
c15513_g1_i2	GO:0035267	GO:0006357	GO:0016573
c15514_g1_i1	GO:0004402	GO:0016573
c15516_g1_i1	GO:0044424	GO:0006351
c15521_g1_i1	GO:0017110	GO:0008152
c15522_g1_i1	GO:0016592	GO:0001104	GO:0006357
c15538_g1_i1	GO:0005774	GO:0022626	GO:0005730	GO:0000276	GO:0009535	GO:0008270	GO:0015078	GO:0016787	GO:0005507	GO:0051788	GO:0009853	GO:0080129	GO:0006511	GO:0015986
c15544_g1_i1	GO:0005840	GO:0003735	GO:0006412
c15546_g1_i1	GO:0055035	GO:0016021	GO:0031967	GO:0008236	GO:0044763	GO:0080090	GO:0031323	GO:0010468	GO:0051649	GO:0044267	GO:1901576	GO:0050896	GO:0016485	GO:0006396	GO:0044710	GO:0043623	GO:0007005	GO:0009657	GO:0044249
c15547_g1_i1	GO:0044260	GO:0044238
c15549_g1_i1	GO:0016021
c15549_g1_i2	GO:0016021
c15550_g1_i1	GO:0016021	GO:0009897	GO:0015416	GO:0005524	GO:0015245	GO:0055085	GO:0015908	GO:0009651	GO:0015748	GO:0009611	GO:0080051	GO:0015716	GO:0008152	GO:0009737
c15551_g1_i1	GO:0005524	GO:0008568	GO:0008152	GO:0007033
c15554_g1_i1	GO:0016798
c15554_g1_i2	GO:0016798
c15556_g1_i1	GO:0016021	GO:0016787	GO:0008152
c15558_g1_i1	GO:0009941	GO:0009570	GO:0004853	GO:0006782	GO:0015995
c15559_g1_i1	GO:0016020
c15560_g1_i1	GO:0015446	GO:0005524	GO:0098656	GO:0098655	GO:0008152
c15560_g1_i2	GO:0015446	GO:0005524	GO:0098656	GO:0098655	GO:0008152
c15562_g1_i1	GO:0016021	GO:0005886	GO:0022857	GO:0055085
c15570_g1_i1	GO:0005794	GO:0009986	GO:0016021	GO:0005768	GO:0005886	GO:0010328	GO:0015171	GO:0010011	GO:0010218	GO:0007155	GO:0006949	GO:0009825	GO:0045010	GO:0009958	GO:0010311	GO:0048829	GO:0007389	GO:0060919	GO:0043481	GO:0048767	GO:0001736	GO:0010090	GO:0008361	GO:0000271	GO:0003333	GO:0009926	GO:0009932	GO:0071555
c15583_g1_i1	GO:0005685	GO:0019013	GO:0035614	GO:0030619	GO:0000166	GO:0000398
c15586_g1_i1	GO:0009506	GO:0005774	GO:0005783
c15600_g1_i1	GO:0012505	GO:0043231	GO:0044444	GO:0016020	GO:0016787
c15601_g1_i1	GO:0022627	GO:0003735	GO:0070181	GO:0048027	GO:0006412	GO:0000462	GO:0000028
c15604_g1_i1	GO:0046872	GO:0004722	GO:0006470
c15604_g1_i2	GO:0046872	GO:0004722	GO:0006470
c15609_g1_i1	GO:0016021	GO:0009522	GO:0009535	GO:0046872	GO:0016168	GO:0005198	GO:0009765	GO:0018298
c15609_g2_i1	GO:0016021	GO:0009522	GO:0009941	GO:0009535	GO:0010287	GO:0016168	GO:0046872	GO:0031409	GO:0005198	GO:0009416	GO:0018298	GO:0009768
c15610_g2_i1	GO:0003676	GO:0005524	GO:0004386	GO:0009220
c15611_g1_i1	GO:0005829	GO:0004067	GO:0008152
c15611_g1_i2	GO:0005829	GO:0004067	GO:0008798	GO:0006508
c15613_g1_i1	GO:0008483
c15613_g2_i1	GO:0008483	GO:0008152
c15615_g1_i1	GO:0016020	GO:0004672	GO:0016310
c15619_g1_i1	GO:0016021	GO:0005739
c15623_g1_i1	GO:0016021	GO:0004427	GO:0009678	GO:0008152	GO:0015992	GO:0055085
c15623_g2_i1	GO:0016021	GO:0004427	GO:0009678	GO:0008152	GO:0015992	GO:0055085
c15624_g1_i1	GO:0036464	GO:0004004	GO:0000166	GO:0006413	GO:0010501	GO:0010468	GO:0007059
c15627_g2_i1	GO:0005488
c15628_g1_i1	GO:0005743	GO:0009535	GO:0004176	GO:0043167	GO:0008237	GO:0045041	GO:0006461	GO:0042407	GO:0034982	GO:0008053
c15633_g2_i1	GO:0009536
c15639_g2_i1	GO:0016787
c1565_g1_i1	GO:0000166	GO:0007165
c15671_g1_i1	GO:0003824	GO:0008152
c15680_g1_i1	GO:0003743	GO:0006413
c15690_g1_i1	GO:0005739	GO:0005634
c15694_g1_i1	GO:0044424	GO:0051213	GO:0009086
c15707_g1_i1	GO:0003849	GO:0009073
c15708_g1_i1	GO:0016021	GO:0005783	GO:0051082	GO:0005509	GO:0006457
c15713_g1_i1	GO:0007030	GO:0007033
c15730_g1_i1	GO:0005524	GO:0016787	GO:0008152	GO:0051301
c15730_g2_i1	GO:0005524	GO:0016787	GO:0008152
c15734_g1_i1	GO:0005829	GO:0016021	GO:0005634	GO:0004842	GO:0005524	GO:0004839	GO:0019941	GO:0016567
c15734_g2_i1	GO:0016021	GO:0008641	GO:0016881	GO:0005524	GO:0006464
c15736_g1_i1	GO:0016021
c15736_g2_i1	GO:0016021
c15743_g1_i1	GO:0046872	GO:0031418	GO:0009815	GO:0009693	GO:0009835	GO:0055114
c15744_g1_i1	GO:0005737	GO:0005634	GO:0008270	GO:0016874	GO:0004842	GO:0043161	GO:0009739	GO:0042742	GO:2000117	GO:0016567	GO:0043069	GO:0031347	GO:0050832
c15754_g1_i1	GO:0005665	GO:0001055	GO:0003677	GO:0046983	GO:0006366
c15757_g2_i1	GO:0005739
c15760_g1_i1	GO:0005802	GO:0016021	GO:0005768
c15765_g1_i1	GO:0005737	GO:0005874	GO:0005200	GO:0005525	GO:0003924	GO:0007017	GO:0008152
c15766_g1_i1	GO:0005840	GO:0003735	GO:0006412
c15776_g1_i1	GO:0051213	GO:0005506	GO:0055114
c15782_g1_i1	GO:0009507	GO:0005829	GO:0005739	GO:0004813	GO:0016597	GO:0000049	GO:0005524	GO:0006499	GO:0006094	GO:0006406	GO:0006400	GO:0051604	GO:0009651	GO:0006096	GO:0010074	GO:0006419	GO:0009909
c15789_g1_i1	GO:0034968	GO:0009909	GO:0009640	GO:0009220	GO:0010388
c157_g1_i1	GO:0005488	GO:0008152
c15803_g1_i1	GO:0033743	GO:0055114	GO:0030091	GO:0006979
c15807_g2_i1	GO:0016021
c15807_g2_i2	GO:0016021
c15818_g1_i1	GO:0005856	GO:0005737	GO:0005524
c15858_g1_i1	GO:0033185	GO:0005789	GO:0004582	GO:0004169	GO:0035269	GO:0006506	GO:0030244	GO:0048193	GO:0060359	GO:0019348	GO:0006487
c15866_g1_i1	GO:0022625	GO:0003735	GO:0006412
c15873_g1_i1	GO:0022625	GO:0003735	GO:0003723	GO:0006412
c15885_g2_i1	GO:0005737	GO:0004364	GO:0006749
c15920_g1_i1	GO:0016020
c15939_g1_i1	GO:0005829	GO:0005634	GO:0042132	GO:0005986	GO:0016311	GO:0009750	GO:0005983	GO:0015979	GO:0009737	GO:0030388
c15942_g1_i1	GO:0016020	GO:0005488	GO:0016301
c1594_g1_i2	GO:0005634	GO:0016020
c15956_g2_i1	GO:0016020
c1596_g1_i1	GO:0005737	GO:0003676	GO:0016279	GO:0018022
c15977_g1_i1	GO:0016021	GO:0016709	GO:0020037	GO:0005506	GO:0044550	GO:0055114
c16005_g1_i1	GO:0030755	GO:0046983	GO:0047763	GO:0032259
c16033_g1_i1	GO:0005618	GO:0005576	GO:0005886	GO:0003723	GO:0033897	GO:0090502	GO:0009867	GO:0009718	GO:0009611	GO:0015824	GO:0007568	GO:0016036
c16043_g1_i1	GO:0003950	GO:0008152
c16044_g1_i1	GO:0016021	GO:0009522	GO:0030076	GO:0009941	GO:0009535	GO:0010287	GO:0016168	GO:0046872	GO:0031409	GO:0005515	GO:0009645	GO:0009409	GO:0018298	GO:0009768	GO:0009735	GO:0009644	GO:0019344
c16047_g1_i1	GO:0005794	GO:0005783	GO:0005525	GO:0016192	GO:0006886
c16055_g1_i1	GO:0008236	GO:0000166	GO:0030163	GO:0006508
c16055_g2_i1	GO:0005759	GO:0004176	GO:0005524	GO:0003697	GO:0004252	GO:0070361	GO:0007005	GO:0051131	GO:0006515
c16064_g1_i1	GO:0044763	GO:0034645	GO:0071840	GO:0045491	GO:0044723
c1609_g1_i1	GO:0008152
c16113_g1_i1	GO:0016023
c1611_g1_i1	GO:0022627	GO:0016020	GO:0003735	GO:0008270	GO:0006412
c1612_g1_i1	GO:0000418	GO:0005736	GO:0000419	GO:0005665	GO:0005666	GO:0001055	GO:0046872	GO:0003677	GO:0001054	GO:0001056	GO:0006383	GO:0006360	GO:0000394	GO:0006366
c16139_g1_i1	GO:0016757	GO:1901564	GO:0055086
c1614_g1_i1	GO:0005840	GO:0000398	GO:0051604
c16160_g1_i1	GO:0003677
c16169_g2_i1	GO:0016020	GO:0016740	GO:0005975	GO:0044237	GO:0055085	GO:0006811
c16176_g1_i1	GO:0009507
c16177_g1_i1	GO:0008422	GO:0005975
c16183_g1_i1	GO:0005886	GO:0016459	GO:0003774	GO:0006623	GO:0048193	GO:0010200	GO:0008152
c16196_g1_i1	GO:0005622	GO:0016021	GO:0006623	GO:0048193	GO:0016197
c16219_g1_i1	GO:0008233
c16219_g2_i1	GO:0008237	GO:0071704	GO:0034641
c16247_g1_i1	GO:0005829	GO:0005960	GO:0005739	GO:0004375	GO:0016594	GO:0055114	GO:0019464
c16247_g2_i1	GO:0005829	GO:0005960	GO:0005739	GO:0004375	GO:0016594	GO:0019464
c16258_g1_i1	GO:0005524
c1625_g1_i1	GO:0046872	GO:0030001
c16264_g1_i1	GO:0022625	GO:0003729	GO:0003735	GO:0006412
c16264_g2_i1	GO:0005730	GO:0009506	GO:0009507	GO:0016020	GO:0022625	GO:0009735
c1627_g1_i2	GO:0016021	GO:0016192
c16310_g1_i1	GO:0005737	GO:0000502	GO:0016787	GO:0005524	GO:0030163
c16311_g1_i1	GO:0008270
c16315_g1_i1	GO:0015030	GO:0097159	GO:1901363	GO:0000245
c16344_g1_i1	GO:0016310
c16350_g1_i1	GO:0003824	GO:0016567
c16358_g1_i1	GO:0005737	GO:0009506	GO:0046914	GO:0046916	GO:0030001
c16369_g1_i1	GO:0005769	GO:1990071	GO:0006891	GO:0000919	GO:0034498
c16416_g1_i1	GO:0032991	GO:0043229	GO:0003676	GO:0003824	GO:0006351	GO:0016071
c16436_g1_i1	GO:0022625	GO:0003735	GO:0006412
c16436_g1_i2	GO:0022625	GO:0003735	GO:0006412
c16449_g1_i1	GO:0005524
c16463_g1_i1	GO:0044699	GO:1901576	GO:0044238	GO:0044249
c16475_g1_i1	GO:0005737	GO:0031625	GO:0061630	GO:0000166	GO:0016567
c16481_g1_i1	GO:0016310
c16489_g1_i1	GO:0008146	GO:0050896
c16505_g1_i1	GO:0016020	GO:0046872	GO:0000166	GO:0016787	GO:0015914
c16509_g2_i1	GO:0022625	GO:0003735	GO:0006412
c16514_g1_i1	GO:0005829	GO:0030163	GO:0009640	GO:0010388
c16527_g2_i1	GO:0016020	GO:0005488	GO:0044237
c16536_g1_i1	GO:0016021
c16536_g1_i2	GO:0016021
c16553_g1_i1	GO:0050660	GO:0004499	GO:0050661	GO:0055114
c16553_g2_i1	GO:0050660	GO:0004499	GO:0050661	GO:0055114
c16559_g1_i1	GO:0005769	GO:0016020	GO:0003924	GO:0005525	GO:0007264	GO:0006913	GO:0008152	GO:0030100	GO:0006886
c16562_g1_i1	GO:0044699	GO:0006950	GO:0009987
c16570_g1_i1	GO:0031307	GO:0016779	GO:0009058
c16587_g1_i1	GO:0044238	GO:0044260	GO:0044699
c165_g1_i1	GO:0016020	GO:0016491	GO:0055114	GO:0016049
c16604_g1_i1	GO:0005739	GO:0009579	GO:0009507	GO:0051287	GO:0004617	GO:0008863	GO:0042183	GO:0055114	GO:0009070
c16614_g1_i1	GO:0044425	GO:0005798	GO:0008233	GO:0009555	GO:0007165	GO:0008152
c16618_g1_i1	GO:0007049
c16622_g1_i1	GO:0005615	GO:0005764	GO:0004197	GO:0051603
c16623_g1_i1	GO:0009360	GO:0003887	GO:0003677	GO:0005524	GO:0006260	GO:0071897
c16623_g2_i1	GO:0009360	GO:0003887	GO:0003689	GO:0005524	GO:0006261	GO:0071897
c16657_g2_i1	GO:0009505	GO:0048046	GO:0003677	GO:0004190	GO:0006508	GO:0030163
c16681_g1_i1	GO:0044260	GO:0048827	GO:0031323	GO:0009791	GO:0048608	GO:0007165	GO:0044238	GO:0016043	GO:0006952
c16734_g1_i1	GO:0071012	GO:0000974	GO:0071010	GO:0071014	GO:0071013	GO:0000349
c16735_g1_i1	GO:0005840	GO:0006996	GO:0044238	GO:0034645	GO:0044271	GO:0010467
c16740_g1_i1	GO:0005634	GO:0003700	GO:0010223	GO:0006355
c16744_g1_i1	GO:0005829	GO:0046686
c16746_g1_i1	GO:0005794	GO:0016021	GO:0047220	GO:0030246	GO:0006486
c16799_g1_i1	GO:0005623	GO:0044699
c16818_g1_i1	GO:0022627	GO:0030686	GO:0003735	GO:0006412	GO:0000461	GO:0006407	GO:0000028	GO:0000447
c16830_g1_i1	GO:0000786	GO:0005634	GO:0003677	GO:0046982	GO:0006334
c1686_g1_i1	GO:0016874	GO:0006511
c16877_g1_i1	GO:0003723	GO:0000166	GO:0044238	GO:0034645	GO:0044271	GO:0010467
c1687_g1_i1	GO:0016020	GO:0005739	GO:0004176	GO:0008237	GO:0006508
c16883_g1_i1	GO:0005618	GO:0005730	GO:0009506	GO:0022627	GO:0009507	GO:0005794	GO:0005886	GO:0003735	GO:0001510	GO:0000462	GO:0006414
c16883_g2_i1	GO:0022627	GO:0003735	GO:0006412	GO:0000462
c16890_g1_i1	GO:0005829	GO:0030598	GO:0030246	GO:0006952	GO:0017148	GO:0044533	GO:0007157
c16910_g2_i1	GO:0016020	GO:0016887	GO:0000166	GO:0006810
c16915_g1_i1	GO:0035251	GO:0009812
c16920_g1_i1	GO:0016021
c16940_g1_i1	GO:0005774	GO:0048046	GO:0005618	GO:0005829	GO:0009570	GO:0009506	GO:0005886	GO:0005739	GO:0004807	GO:0005507	GO:0051788	GO:0006098	GO:0009853	GO:0006094	GO:0006833	GO:0080129	GO:0044262	GO:0006972	GO:0007030	GO:0043161	GO:0006096	GO:0009060	GO:0019344	GO:0009266
c16955_g1_i1	GO:0016021
c1695_g1_i1	GO:0016020	GO:0005829	GO:0051536	GO:0003954	GO:0016226
c16986_g1_i1	GO:0016020
c16986_g1_i2	GO:0016021	GO:0009055
c17000_g1_i2	GO:0043231	GO:0044444	GO:0003824
c17009_g1_i1	GO:0004527	GO:0003677	GO:0008270	GO:0090305	GO:0015074	GO:0006310
c17034_g1_i1	GO:0005773	GO:0005618	GO:0016020	GO:0004565	GO:0008152
c17059_g2_i1	GO:0008233
c17064_g1_i1	GO:0016020
c17075_g1_i1	GO:0036513	GO:0000836	GO:0044322	GO:0005886	GO:0008270	GO:1990381	GO:0051082	GO:1904264	GO:0000209	GO:0042787	GO:0009628	GO:0030968	GO:0030433
c17085_g1_i1	GO:0009987
c17085_g1_i2	GO:0044424	GO:0009653	GO:0009888	GO:0009793	GO:0000338	GO:0051276	GO:0050896	GO:0048367	GO:0044710	GO:0022402	GO:0050794	GO:0043933	GO:1902589
c17121_g1_i1	GO:0005840	GO:0003735	GO:0042254	GO:0006412
c17140_g1_i1	GO:0008284	GO:0009560
c17148_g1_i1	GO:0044699
c17151_g1_i1	GO:0009507	GO:0005794	GO:0005525	GO:0006810
c17151_g1_i2	GO:0009507	GO:0016020	GO:0005794	GO:0005525	GO:0007165	GO:0006886
c17154_g1_i1	GO:0016020	GO:0004553	GO:0000272
c17185_g1_i1	GO:0009987	GO:0009719	GO:0044699	GO:0008152	GO:0010033
c17194_g1_i1	GO:0005737	GO:0005506	GO:0050113	GO:0019310	GO:0055114
c1719_g1_i1	GO:0009506	GO:0005737	GO:0005634	GO:0005886	GO:0030755	GO:0047763	GO:0033799	GO:0046983	GO:0006598	GO:0009805	GO:0009611	GO:0032259	GO:0009963	GO:0042398	GO:0009809	GO:0051555	GO:0016126
c17220_g1_i1	GO:0016020	GO:0046872	GO:0016491
c17237_g1_i1	GO:0016021	GO:0004523	GO:0003964	GO:0003676	GO:0006278	GO:0090502	GO:0015074
c17267_g1_i1	GO:0005829	GO:0004843	GO:0048767	GO:0016579	GO:0009793
c17270_g1_i1	GO:0005730	GO:0003723	GO:0034462	GO:0000472	GO:0000480	GO:0000447
c17294_g1_i1	GO:0044434	GO:0009579	GO:0003676	GO:0044763	GO:0010468	GO:1901362	GO:0044767	GO:0006950	GO:0009451	GO:0019438
c1730_g1_i1	GO:0016491
c17312_g1_i1	GO:0016021	GO:0004427	GO:0009678	GO:0008152	GO:0015992	GO:0055085
c17313_g1_i1	GO:0016829
c17321_g1_i1	GO:0005747	GO:0009507	GO:0004089	GO:0042802	GO:0070207	GO:0019252	GO:2000377	GO:0009853	GO:0009901
c17341_g1_i1	GO:0005960	GO:0005829	GO:0005739	GO:0004375	GO:0016594	GO:0003755	GO:0055114	GO:0000413	GO:0019464	GO:0006457
c1735_g1_i1	GO:0016020
c17441_g2_i1	GO:0004672	GO:0032270	GO:0023014	GO:0035556
c17464_g1_i1	GO:0030170	GO:0008483	GO:0009058
c17476_g1_i1	GO:0005829	GO:0008541	GO:0043248	GO:0043161	GO:0044763	GO:0009965	GO:0045087
c17482_g2_i1	GO:0000166
c17484_g1_i1	GO:0016020	GO:0016887	GO:0006810
c17494_g1_i1	GO:0016021	GO:0004672	GO:0005524	GO:0006468
c17494_g1_i2	GO:0016021	GO:0004672	GO:0005524	GO:0006468
c17496_g1_i1	GO:0000919
c17502_g1_i1	GO:0003824	GO:0044237
c17506_g2_i1	GO:0016020	GO:0022891	GO:0008645	GO:0055085
c17527_g1_i1	GO:0046872	GO:0030570	GO:0045490
c17528_g1_i1	GO:0016021	GO:0016301	GO:0003676	GO:0016310	GO:0015074
c17532_g1_i1	GO:0048731	GO:0009888	GO:0009725	GO:0044772	GO:0009791	GO:0006996	GO:0014070	GO:0050794	GO:0006260
c17551_g1_i1	GO:0022625	GO:0003735	GO:0002181	GO:0000027
c17592_g1_i1	GO:0046872	GO:0044238	GO:0044260
c17593_g2_i1	GO:0016021	GO:0042626	GO:0005524	GO:0032440	GO:0055085	GO:0055114
c1759_g1_i1	GO:0016020
c17602_g1_i1	GO:0009507
c17613_g1_i1	GO:0003676	GO:0044260	GO:0034641	GO:0044238
c17615_g1_i1	GO:0015934	GO:0003735	GO:0006412
c17636_g1_i1	GO:0043167	GO:0003824	GO:0010467	GO:0044238
c17651_g1_i1	GO:0016491
c17653_g1_i1	GO:0080008	GO:0048573
c17660_g1_i1	GO:0016021
c17674_g1_i1	GO:0005525	GO:0003924	GO:0008152
c1773_g1_i1	GO:0005737
c1773_g1_i2	GO:0005737
c17751_g1_i1	GO:0005886	GO:0016021	GO:0016760	GO:0008270	GO:0071555	GO:0030244
c17758_g1_i1	GO:0043231	GO:0044446	GO:0044444	GO:0016020	GO:0005215	GO:0044248	GO:0044238	GO:0032787	GO:0044712	GO:0044765
c1776_g1_i1	GO:0072546	GO:0030244	GO:0048193
c1776_g1_i2	GO:0072546	GO:0030244	GO:0048193
c1777_g1_i1	GO:0016491	GO:0009987
c17780_g1_i1	GO:0016021	GO:0051753	GO:0097502
c17787_g1_i1	GO:0004004	GO:0003676	GO:0000166	GO:0010501
c17831_g1_i1	GO:0005773	GO:0005794	GO:0016021	GO:0005484	GO:0000149	GO:0006906	GO:0009651
c17840_g1_i1	GO:0016021	GO:0046872	GO:0004722	GO:0006470
c1784_g1_i1	GO:0006810
c17855_g1_i1	GO:0008792	GO:0033388
c1787_g1_i1	GO:0008270	GO:0004332	GO:0006096
c17920_g1_i1	GO:0044424
c17948_g1_i1	GO:0016757	GO:0071704	GO:0044237	GO:0006807	GO:0044238
c1794_g1_i1	GO:0031080
c17970_g1_i1	GO:0030170	GO:0003824	GO:0042802	GO:0010200	GO:0009058
c18085_g1_i1	GO:0005623	GO:0046873	GO:0055085	GO:0030001
c18131_g1_i1	GO:0000786	GO:0005634	GO:0003677	GO:0046982	GO:0006334
c18146_g1_i1	GO:0005840	GO:0009579	GO:0003735	GO:0070181	GO:0006412
c18150_g1_i1	GO:0016021	GO:0015369	GO:0070588
c18159_g1_i1	GO:0004536	GO:0006308
c18160_g1_i1	GO:0004672	GO:0006468	GO:0007165
c18170_g1_i1	GO:0005736	GO:0005665	GO:0005666	GO:0001055	GO:0003677	GO:0001054	GO:0001056	GO:0006383	GO:0006360	GO:0006366
c18180_g1_i1	GO:0008725	GO:0006284
c18180_g1_i2	GO:0008725	GO:0006284
c18190_g1_i1	GO:0003824	GO:0008152
c18190_g2_i1	GO:0008152
c181_g1_i1	GO:0005829	GO:0016829	GO:0030170	GO:0003962	GO:0006730	GO:0019458	GO:0051289
c18210_g1_i1	GO:0005737	GO:0016779	GO:0016783	GO:0043167	GO:0000166	GO:0034227	GO:0044267	GO:0002098
c18210_g2_i1	GO:0016740	GO:0044267	GO:0008033	GO:0043412
c18224_g1_i1	GO:0005618	GO:0032440	GO:0004252	GO:0006508	GO:0055114
c18235_g1_i1	GO:0005524	GO:0004674	GO:0006468
c18297_g1_i1	GO:0022627	GO:0003735	GO:0006412	GO:0006407
c18302_g1_i1	GO:0008236
c18306_g1_i1	GO:0005783	GO:0009846	GO:0052543	GO:0009860
c1831_g1_i1	GO:0016020	GO:0005618	GO:0004252	GO:0006508
c18328_g1_i1	GO:0005743	GO:0045261	GO:0046933	GO:0016829	GO:0005524	GO:0015991	GO:0015986	GO:0033014
c18344_g1_i1	GO:0016740
c18346_g2_i1	GO:0016272	GO:0005829	GO:0051082	GO:0006457
c18356_g1_i1	GO:0044464	GO:0044425	GO:0005976	GO:0044707	GO:0048856	GO:0071554	GO:0009628	GO:0016043	GO:0044767	GO:0016049
c1835_g1_i1	GO:0016020	GO:0008324	GO:0006816	GO:0098655
c18376_g1_i1	GO:0004190	GO:0006508	GO:0030163
c1838_g1_i1	GO:0016020	GO:0046872	GO:0016746	GO:0044699	GO:0008152
c1839_g1_i1	GO:0016787	GO:0008152
c1840_g1_i1	GO:0005634	GO:0005829	GO:0008599	GO:0043130	GO:0007030	GO:0031468	GO:0061025	GO:0043161	GO:0050790
c1841_g1_i1	GO:0009507	GO:0003824	GO:0009737	GO:0008152
c18432_g1_i1	GO:0016021	GO:0004377	GO:0006490	GO:0097502	GO:0030433
c18458_g1_i1	GO:0044699
c18474_g1_i1	GO:0022625	GO:0003735	GO:0006412
c18516_g1_i1	GO:0016021	GO:0009506	GO:0005886	GO:0004674	GO:0005524	GO:0006952	GO:0006468	GO:0048544
c18549_g1_i1	GO:0016021	GO:0005634	GO:0005886	GO:0034613	GO:0009651
c18567_g1_i1	GO:0016020	GO:0005507	GO:0048038	GO:0008131	GO:0055114	GO:0009308
c18567_g2_i1	GO:0016021	GO:0005507	GO:0048038	GO:0008131	GO:0055114	GO:0009308
c1856_g1_i1	GO:0005739	GO:0035250	GO:0001666	GO:0006655	GO:0019288	GO:0015995	GO:0016117	GO:0042550	GO:0019375	GO:0006636	GO:0016036
c18579_g2_i1	GO:0003676	GO:0015074
c18593_g1_i1	GO:0009507	GO:0046872	GO:0045300	GO:0006633	GO:0055114
c18604_g1_i1	GO:0022625	GO:0003735	GO:0006412	GO:0000027
c18624_g1_i1	GO:0048366
c18631_g1_i1	GO:0005794	GO:0005829	GO:0016021	GO:0005783	GO:0003838	GO:0030797	GO:0016126	GO:0009825	GO:0006007	GO:0019288	GO:0010051	GO:0006084	GO:0032259	GO:0032876	GO:0016132
c18646_g1_i1	GO:0009526	GO:0009534	GO:0016020	GO:0046933	GO:0051186	GO:0009814	GO:0032787	GO:0009767	GO:0044260	GO:0071229	GO:0031347	GO:0007165	GO:0019682	GO:0071310	GO:0044802	GO:1901701	GO:0015986	GO:0009719	GO:0044085
c1864_g1_i1	GO:0022627	GO:0003735	GO:0006412	GO:0000028
c18667_g1_i1	GO:0005634	GO:0003676
c18674_g1_i1	GO:0016301
c18681_g1_i1	GO:0005768	GO:0016020	GO:0003924	GO:0005525	GO:0007264	GO:0006913	GO:0008152	GO:0006886
c18695_g1_i1	GO:0016740	GO:0008152
c18698_g1_i1	GO:0016787	GO:0071704
c18699_g1_i1	GO:0046872
c18704_g1_i1	GO:0016021	GO:0051996	GO:0004310	GO:0008610
c18704_g1_i2	GO:0016021	GO:0051996	GO:0004310	GO:0008610
c18709_g1_i1	GO:0016021	GO:0016757	GO:0008152
c18725_g1_i1	GO:0044424	GO:0016458	GO:0009791	GO:0006355	GO:0070646	GO:0034968	GO:0006260
c18747_g1_i1	GO:0016020	GO:0016757
c18756_g1_i1	GO:0005737	GO:0019201	GO:0016776	GO:0009197	GO:0009221	GO:0016310
c18756_g2_i1	GO:0044424	GO:0016301	GO:0009117	GO:0016310
c18758_g1_i1	GO:0005622	GO:0004871	GO:0004435	GO:0035556	GO:0016042
c18758_g1_i2	GO:0005622	GO:0004871	GO:0004435	GO:0035556	GO:0016042
c18760_g1_i1	GO:0005739	GO:0046872
c18767_g1_i1	GO:0043231	GO:0044444	GO:0022857
c18770_g1_i1	GO:0016301	GO:0016310
c18779_g2_i1	GO:0005488
c18794_g1_i1	GO:0005524
c18802_g1_i1	GO:0005488	GO:0006811
c18866_g1_i1	GO:0003824
c18896_g1_i1	GO:0043231	GO:0080043	GO:0080044	GO:0009813	GO:0052696
c188_g1_i1	GO:0008152
c18902_g1_i1	GO:0016787
c18916_g1_i1	GO:0005737	GO:0016021	GO:0005874	GO:0005200	GO:0005525	GO:0003924	GO:0007017	GO:0008152
c18926_g1_i1	GO:0016020
c18926_g2_i1	GO:0016021	GO:0005576	GO:0000139	GO:0010008
c1892_g1_i1	GO:0005840	GO:1901576	GO:0044260	GO:0044271	GO:0006139	GO:0010467
c18941_g1_i1	GO:0044763
c18963_g1_i1	GO:0051301	GO:0006270
c18963_g1_i2	GO:0051301	GO:0006270
c18990_g1_i1	GO:0016740	GO:0044237
c18996_g1_i1	GO:0005840	GO:0003735	GO:0019843	GO:0000166	GO:0006412
c19024_g1_i1	GO:0044424	GO:0016853	GO:0044260	GO:0044262	GO:0006139	GO:0044723	GO:0071267
c19037_g1_i1	GO:0016020	GO:0006810
c19050_g1_i1	GO:0009941	GO:0016021	GO:0009648	GO:0048366	GO:0000302
c19085_g1_i1	GO:0003849	GO:0009073
c19108_g1_i1	GO:0070696	GO:0004842	GO:0046777	GO:0016567
c19120_g1_i1	GO:0008152
c19133_g1_i1	GO:0016021	GO:0005488	GO:0004768	GO:0006636	GO:0055114
c19143_g1_i1	GO:0030684	GO:0044237
c19143_g2_i1	GO:0044424
c19173_g1_i1	GO:0005618	GO:0005576	GO:0016023	GO:0046910	GO:0030599	GO:0045330	GO:0042545	GO:0043086	GO:0045490
c19193_g1_i1	GO:0030060	GO:0005975	GO:0006108	GO:0006099
c191_g1_i1	GO:0032040	GO:0030515	GO:0006364
c1921_g1_i1	GO:0004797	GO:0042802	GO:0005524	GO:0009157	GO:0016310	GO:0071897
c1922_g1_i1	GO:0005829	GO:0003873	GO:0005524	GO:2001070	GO:0006000	GO:0046835	GO:0042732	GO:0006002	GO:0006003	GO:0043609
c19247_g1_i1	GO:0009507	GO:0004332	GO:0006098	GO:0009718	GO:0000023	GO:0019252	GO:0006096
c19253_g1_i1	GO:0003824
c1925_g1_i1	GO:0003824
c19281_g1_i1	GO:0016021	GO:0005622	GO:0005524	GO:0004709	GO:0000186
c19281_g2_i1	GO:0016021	GO:0005622	GO:0005524	GO:0004709	GO:0000186
c19296_g1_i1	GO:0080008	GO:0005829	GO:0005634	GO:0016874	GO:0031625	GO:0061630	GO:0000209	GO:0009908	GO:0010431	GO:0048575	GO:0042787	GO:0009755	GO:0048825	GO:0010182	GO:0009933	GO:0022402	GO:0010100	GO:0006281
c192_g1_i1	GO:0033588	GO:0016021	GO:0008023	GO:0000123	GO:0005737	GO:0051536	GO:0004402	GO:0006357	GO:0006368	GO:0002098	GO:0016573
c1932_g1_i1	GO:0046912	GO:0006099
c1932_g1_i2	GO:0046912	GO:0006099
c19332_g2_i1	GO:0005634	GO:0016818	GO:0043167	GO:2000023	GO:0009736	GO:0008283	GO:0009733	GO:0045892	GO:0009788	GO:0009739
c19353_g1_i1	GO:0008233	GO:0019538
c19357_g1_i1	GO:0005634	GO:0004721	GO:0006470
c1937_g1_i1	GO:0016020
c19399_g1_i1	GO:0000418	GO:0005736	GO:0005665	GO:0005666	GO:0001055	GO:0003677	GO:0001054	GO:0001056	GO:0006383	GO:0006626	GO:0006360	GO:0051604	GO:0006366
c1940_g1_i1	GO:0005794	GO:0016021	GO:0008378	GO:0006486
c19411_g1_i1	GO:0048046	GO:0005507	GO:0052716	GO:0046274	GO:0055114
c19440_g1_i1	GO:0043565	GO:0003700	GO:0006355	GO:0009718
c19471_g1_i1	GO:0016205	GO:0008898	GO:0010269	GO:0009086	GO:0032259
c1947_g1_i1	GO:0005643	GO:0005654	GO:0005829	GO:0008565	GO:0008139	GO:0006607
c19490_g1_i1	GO:0051287	GO:0016616	GO:0055114
c1949_g1_i1	GO:0044464	GO:0016020	GO:0055085	GO:0044070
c194_g1_i1	GO:0046872	GO:0016491
c194_g1_i2	GO:0016491	GO:0005488
c19538_g2_i1	GO:0016020
c1955_g1_i1	GO:0005739
c19569_g1_i1	GO:0016846	GO:0071704	GO:0044238	GO:0006807	GO:0044237
c19577_g1_i2	GO:0005488
c19582_g1_i1	GO:0005634	GO:0006412	GO:0006366
c19588_g1_i1	GO:0048046	GO:0005507	GO:0052716	GO:0046274	GO:0055114
c19596_g1_i1	GO:0016021	GO:0015031
c1959_g1_i1	GO:0031224	GO:0071704	GO:0044238	GO:0044699
c19605_g1_i1	GO:0005618	GO:0004252	GO:0006508
c19616_g1_i1	GO:0016021	GO:0000148	GO:0003843	GO:0006075
c19619_g1_i1	GO:0009570	GO:0003855	GO:0004764	GO:0050661	GO:0055114	GO:0019632	GO:0009793	GO:0006865
c1961_g1_i1	GO:0016021	GO:0031897	GO:0046872	GO:0004601	GO:0020037	GO:0006979	GO:0055114	GO:0098869	GO:0009658	GO:0045037
c19621_g2_i1	GO:0043231	GO:0044444	GO:0007005	GO:1902589
c19626_g2_i1	GO:0008233	GO:0046872	GO:0043170	GO:0044238
c19633_g1_i1	GO:0005829	GO:0005845	GO:0005634	GO:0003743	GO:0000340	GO:0006413	GO:0050687
c19649_g1_i1	GO:0000015	GO:0000287	GO:0004634	GO:0006096
c19649_g2_i1	GO:0000015	GO:0048046	GO:0009507	GO:0005740	GO:0009506	GO:0005886	GO:0004634	GO:0000287	GO:0005507	GO:0009853	GO:0006098	GO:0006094	GO:0006096	GO:0009416	GO:0009409
c19678_g1_i1	GO:0010200	GO:0010150
c19679_g1_i1	GO:0016021	GO:0005249	GO:0071805	GO:0042391
c19683_g1_i1	GO:0003697	GO:0006260
c19688_g1_i1	GO:0016021	GO:0005215	GO:0055085
c1968_g1_i1	GO:0009570	GO:0030170	GO:0003824	GO:0001887	GO:0006730
c1968_g1_i2	GO:0009570	GO:0030170	GO:0003824	GO:0001887	GO:0006730
c19697_g1_i1	GO:0022627	GO:0009507	GO:0019843	GO:0003735	GO:0046677	GO:0045903
c19701_g1_i1	GO:0046872	GO:0003824	GO:0044260	GO:0044238
c19706_g2_i1	GO:0016020	GO:0016887	GO:0000166	GO:0006810
c19710_g1_i1	GO:0016020
c19730_g2_i1	GO:0043565	GO:0003700	GO:0006355
c19739_g1_i1	GO:0016021	GO:0005743	GO:0044455	GO:0008320	GO:0071806	GO:0006886
c1973_g1_i1	GO:0016491	GO:0016787	GO:0044763	GO:0044281	GO:0044237
c19752_g1_i1	GO:0009987
c19753_g1_i1	GO:0000166	GO:0003968	GO:0003676	GO:0080090	GO:1901701	GO:0048519	GO:0051707	GO:0031323	GO:0010468	GO:0071310	GO:0006796	GO:0071229	GO:0001172	GO:0007165	GO:0006464	GO:0031347	GO:0045087
c19807_g1_i1	GO:0044444	GO:0016853	GO:0044763	GO:0044267	GO:0009058	GO:0042221	GO:0006970	GO:0016043	GO:0044281	GO:1901575	GO:0044723
c19812_g1_i1	GO:0016021	GO:0005622	GO:0035556
c19812_g1_i2	GO:0016021	GO:0005622	GO:0035556
c19818_g1_i1	GO:0016787
c19824_g1_i1	GO:0005743	GO:0016021	GO:0009535	GO:0008270	GO:0004176	GO:0004222	GO:0005524	GO:0045041	GO:0006461	GO:0042407	GO:0034982	GO:0008053
c19834_g1_i1	GO:0016616	GO:0044710
c19846_g1_i1	GO:0005737	GO:0016020	GO:0005634	GO:0003924	GO:0005525	GO:0000054	GO:0007264	GO:0006606	GO:0008152
c19853_g1_i1	GO:0016021	GO:0003779
c19853_g1_i2	GO:0016021	GO:0003779
c19866_g1_i1	GO:0005506	GO:0016707	GO:0055114
c19867_g1_i1	GO:0016021	GO:0004427	GO:0009678	GO:0008152	GO:0015992	GO:0055085
c19873_g1_i1	GO:0003676	GO:0008270	GO:0004527	GO:0090305	GO:0015074
c19875_g1_i1	GO:0044710
c19882_g1_i1	GO:0005886	GO:0031225	GO:0016021	GO:0016132	GO:0010054
c19885_g1_i1	GO:0005829	GO:0004013	GO:0033353
c19897_g1_i1	GO:0016021	GO:0046872	GO:0003993	GO:0016311
c19937_g1_i1	GO:0016021	GO:0005783	GO:0005794	GO:0005739
c19945_g1_i1	GO:0009707	GO:0009658
c19987_g1_i1	GO:0016020
c19994_g1_i1	GO:0016638
c20030_g1_i1	GO:0009987
c20035_g1_i1	GO:0005622	GO:0008536	GO:0006886
c20035_g2_i1	GO:0016020
c20041_g1_i1	GO:0005874	GO:0005200	GO:0005525	GO:0003924	GO:0007017	GO:0008152
c20041_g1_i2	GO:0005737	GO:0005874	GO:0005200	GO:0005525	GO:0003924	GO:0007017	GO:0008152
c20045_g2_i1	GO:0022625	GO:0003735	GO:0003723	GO:0006412
c20055_g1_i1	GO:0005739	GO:0045454	GO:0044036	GO:0010089
c20055_g2_i1	GO:0009987
c20063_g1_i1	GO:0005576	GO:0005829	GO:0008705	GO:0003871	GO:0008652	GO:0050667	GO:0032259
c20071_g1_i1	GO:0008198	GO:0008270	GO:0051213	GO:0016701	GO:0006725	GO:0055114
c20071_g2_i1	GO:0008198	GO:0008270	GO:0051213	GO:0016701	GO:0006725	GO:0055114
c20082_g1_i1	GO:0005774	GO:0048046	GO:0009507	GO:0005794	GO:0005829	GO:0009579	GO:0090406	GO:0009506	GO:0005886	GO:0005634	GO:0008017	GO:0009735	GO:0090333	GO:0010252	GO:0009819	GO:0009793	GO:0001558	GO:0008283	GO:0042742	GO:0031117	GO:0048527	GO:0046686	GO:0048768	GO:0007346	GO:0040014	GO:0009860
c20087_g1_i1	GO:0051082	GO:0031072
c20122_g1_i1	GO:0005829	GO:0009506	GO:0005886	GO:0005515	GO:0004372	GO:0006544	GO:0007623	GO:0006563	GO:0046686
c20123_g1_i1	GO:0009987	GO:0008152
c20124_g1_i1	GO:0006139
c20148_g1_i1	GO:0030246	GO:0016853	GO:0005975
c20163_g1_i1	GO:0004385	GO:0048229	GO:0006163
c20166_g1_i1	GO:0005488
c20184_g1_i1	GO:0005622	GO:0000160
c20190_g1_i1	GO:0006351
c20193_g1_i1	GO:0009507	GO:0019752	GO:0044249	GO:1901576	GO:0022607	GO:0044711	GO:0034660	GO:0015031
c20214_g1_i1	GO:0004004	GO:0005524	GO:0044822	GO:0006396
c20241_g2_i1	GO:0043531	GO:0006952
c20242_g1_i1	GO:0016021	GO:0010207	GO:0016556
c20243_g1_i1	GO:0008152
c20252_g1_i1	GO:0009506	GO:0005886	GO:0004674	GO:0006952	GO:0006468
c20252_g1_i2	GO:0009506	GO:0005886	GO:0004674	GO:0006952	GO:0006468
c20259_g1_i1	GO:0004175	GO:0006508
c20263_g1_i1	GO:0005623	GO:0015035	GO:0045454	GO:0006662	GO:0055114
c20272_g1_i1	GO:0016020
c20277_g1_i1	GO:0022625	GO:0003735	GO:0003723	GO:0042254	GO:0006412
c20280_g2_i1	GO:0019013	GO:0030529	GO:0003676	GO:0000166
c20291_g1_i1	GO:0016021	GO:0030246	GO:0005524	GO:0004674	GO:0006468
c20296_g1_i1	GO:0046983
c20296_g1_i2	GO:0005488
c2029_g1_i1	GO:0071704	GO:0044238	GO:0044763	GO:0044710	GO:0009058	GO:0044237
c20300_g1_i1	GO:0005739	GO:0009987	GO:0044699
c20301_g1_i1	GO:0004842	GO:0008134	GO:0042752	GO:0016567	GO:0031146
c20301_g2_i1	GO:0044267
c20303_g1_i1	GO:0008250	GO:0009536	GO:0004579	GO:0018279	GO:0043687
c20305_g1_i1	GO:0005488
c20314_g1_i1	GO:0016020	GO:0016887	GO:0000166	GO:0044765
c20317_g1_i1	GO:0005622	GO:0005524	GO:0004674	GO:0035556	GO:0018105
c20326_g1_i1	GO:0050126	GO:0009446
c20328_g1_i1	GO:0016021	GO:0004427	GO:0009678	GO:0008152	GO:0015992	GO:0055085
c20330_g1_i1	GO:0071704	GO:0044237	GO:0006807	GO:0044238
c20330_g1_i2	GO:0071704	GO:0044237	GO:0006807	GO:0044238
c20339_g1_i1	GO:0016798
c20341_g1_i1	GO:0016787
c20352_g1_i1	GO:0016829	GO:0097164	GO:0006596
c20357_g1_i1	GO:1901576	GO:0044267	GO:0044271
c20370_g1_i1	GO:0005216	GO:0034220	GO:0006813
c20382_g1_i1	GO:0022627	GO:0005886	GO:0046872	GO:0003735	GO:0006412	GO:0000028
c20386_g1_i1	GO:0009507	GO:0005525	GO:0006810
c20396_g2_i1	GO:0003824
c20403_g1_i1	GO:0005886
c20405_g1_i1	GO:0020037	GO:0046872	GO:0004601	GO:0098869	GO:0055114	GO:0006979
c20408_g1_i1	GO:0016021	GO:0008168	GO:0032259
c20411_g1_i1	GO:0016021	GO:0016023	GO:0008234	GO:0006508
c20411_g1_i2	GO:0016021	GO:0016023	GO:0008234	GO:0006508
c20415_g1_i1	GO:0005524	GO:0051082	GO:0032440	GO:0006457	GO:0055114
c20415_g2_i1	GO:0005774	GO:0005618	GO:0005739	GO:0008270	GO:0051082	GO:0005524	GO:0006094	GO:0006457	GO:0006096	GO:0019243	GO:0009165
c20428_g1_i1	GO:0005739	GO:0009570	GO:0004801	GO:0006098	GO:0009060	GO:0009809	GO:0033587	GO:0006096
c20432_g1_i1	GO:0015935	GO:0003735	GO:0019843	GO:0006412
c20457_g1_i1	GO:0080008	GO:0003676	GO:0008270
c20457_g1_i2	GO:0080008	GO:0003676	GO:0008270
c20460_g1_i1	GO:0005730	GO:0009506	GO:0005774	GO:0009507	GO:0022625	GO:0003735	GO:0006412
c20473_g1_i1	GO:0003676
c20477_g1_i1	GO:0016020
c20525_g1_i1	GO:0043565	GO:0003700	GO:0006355
c20555_g1_i1	GO:0005829	GO:0005635	GO:0009506	GO:0030176	GO:0046906	GO:0004722	GO:0006913	GO:0010019	GO:0010017	GO:0006470	GO:1902325
c20562_g1_i1	GO:0016020	GO:0043231	GO:0044444	GO:0044763	GO:0006811
c20562_g1_i2	GO:0044425	GO:0006811
c2056_g1_i1	GO:0016021	GO:0005739
c20575_g1_i1	GO:0016020	GO:0016746	GO:0044763	GO:0008152
c20583_g1_i1	GO:0046872	GO:0003950	GO:0008152
c20591_g1_i1	GO:0005829	GO:0008469	GO:0035242	GO:0006355	GO:0019919	GO:0034969
c20592_g1_i1	GO:0016787	GO:0008152
c20602_g1_i1	GO:0044424	GO:0098542
c20618_g1_i1	GO:0016021
c20622_g1_i1	GO:0016021	GO:0016491	GO:0004674	GO:0005524	GO:0048653	GO:0009825	GO:0009664	GO:0010075	GO:0007389	GO:0043481	GO:0048767	GO:0007020	GO:0008361	GO:0006468	GO:0000271	GO:0009926	GO:0009832	GO:0055114	GO:0009932
c20637_g1_i1	GO:0016021	GO:0016740	GO:0008152
c20663_g1_i1	GO:0009507	GO:0008270	GO:0003676	GO:0003700	GO:0006355
c20663_g2_i1	GO:0046872	GO:0003700	GO:0006355
c20667_g1_i1	GO:0005802	GO:0016021	GO:0005774	GO:0009506	GO:0005768
c20672_g2_i1	GO:0016021
c20678_g1_i1	GO:0005759	GO:0004176	GO:0005524	GO:0003697	GO:0004252	GO:0070361	GO:0007005	GO:0051131	GO:0006515
c20688_g1_i1	GO:0004832	GO:0000166	GO:0006418
c20688_g2_i1	GO:0000166	GO:0004812	GO:0006418
c20691_g1_i1	GO:0005739	GO:0044425	GO:0046872	GO:0016491	GO:0055114	GO:0044763
c20698_g1_i1	GO:0016021	GO:0019745
c206_g1_i1	GO:0005773	GO:0008889	GO:0006629
c20700_g1_i1	GO:0070011
c20700_g1_i2	GO:0016020
c20703_g1_i1	GO:0005634	GO:0005829	GO:0031593	GO:0004190	GO:0006486	GO:0006508
c20723_g1_i1	GO:0033180	GO:0005524	GO:0016820	GO:0015991	GO:0008152
c20724_g1_i1	GO:0005829	GO:0051287	GO:0046872	GO:0004471	GO:0055114	GO:0010498	GO:0051260	GO:0007010	GO:0006108	GO:0006094
c20734_g1_i1	GO:0004672
c20759_g1_i1	GO:0016021	GO:0046872	GO:0005524	GO:0016787	GO:0008152
c20769_g1_i1	GO:0012505	GO:0019898	GO:0005886	GO:0005543	GO:0000166
c20769_g2_i1	GO:0012505	GO:0019898	GO:0005543
c2076_g1_i1	GO:0000786	GO:0005730	GO:0000790	GO:0003677	GO:0046982	GO:0001510	GO:0006342	GO:0008283
c20782_g1_i1	GO:0016740	GO:0009987
c20796_g1_i1	GO:0005815	GO:0022402	GO:0031109	GO:0006461
c20797_g1_i1	GO:0008270
c20807_g1_i1	GO:0003825	GO:0005992
c20814_g2_i1	GO:0003700	GO:0003677	GO:0006355
[truncated: 36,561 more rows]
[truncated: 13 more columns]
