# Supplementary material for: Transcriptome Analysis of Taxillusi chinensis (DC.) Danser Seeds in Response to Water Loss
Source: PLoS One. 2017 Jan 3;12(1):e0169177. doi: 10.1371/journal.pone.0169177 (PMC5207531; doi:10.1371/journal.pone.0169177)
Supplement: S2 Table — (XLSX) [file pone.0169177.s003.xlsx]

## Sheet: Sheet1
Table S2. COG annotation for the assembled transcripts.
transcript_id	eggNOG
c53_g1_i1	COG0050^This protein promotes the GTP-dependent binding of aminoacyl-tRNA to the A-site of ribosomes during protein biosynthesis (By similarity)
c85_g1_i1	COG0698^Isomerase
c94_g1_i1	COG0567^2-oxoglutarate dehydrogenase, E1
c108_g1_i1	COG5088^Component of the Mediator complex, a coactivator involved in the regulated transcription of nearly all RNA polymerase II-dependent genes. Mediator functions as a bridge to convey information from gene-specific regulatory proteins to the basal RNA polymerase II transcription machinery. Mediator is recruited to promoters by direct interactions with regulatory proteins and serves as a scaffo…
c131_g1_i1	COG1358^(ribosomal) protein
c131_g1_i2	COG1358^(ribosomal) protein
c136_g1_i1	COG0484^ATP binding to DnaK triggers the release of the substrate protein, thus completing the reaction cycle. Several rounds of ATP-dependent interactions between DnaJ, DnaK and GrpE are required for fully efficient folding. Also involved, together with DnaK and GrpE, in the DNA replication of plasmids through activation of initiation proteins (By similarity)
c140_g1_i1	COG4886^leucine Rich Repeat
c146_g1_i1	COG5210^TBC1 domain family member
c152_g1_i1	COG2132^Multicopper oxidase
c161_g1_i1	COG5640^protease
c181_g1_i1	COG0626^cystathionine
c186_g1_i1	COG5491^Charged multivesicular body protein
c188_g1_i1	COG5021^e3 ubiquitin protein ligase
c191_g1_i1	COG2319^repeat-containing protein
c192_g1_i1	COG1243^Histone acetyltransferase
c193_g1_i1	COG1486^glycoside hydrolase family 4
c194_g1_i1	COG2124^Cytochrome p450
c200_g1_i1	COG0663^Transferase
c206_g1_i1	COG0584^glycerophosphoryl diester phosphodiesterase
c216_g1_i1	COG1100^GTP-binding Protein
c231_g1_i1	COG5230^DNA replication complex GINS protein
c295_g1_i1	COG1308^nascent polypeptide-associated complex
c295_g1_i2	COG1308^nascent polypeptide-associated complex
c326_g1_i1	COG1131^(ABC) transporter
c329_g1_i1	COG2319^repeat-containing protein
c357_g1_i1	COG0511^Acetyl-CoA carboxylase, biotin carboxyl carrier protein
c359_g1_i1	COG0200^Binds to the 23S rRNA (By similarity)
c359_g1_i2	COG0200^Binds to the 23S rRNA (By similarity)
c485_g1_i1	COG1565^NADH dehydrogenase ubiquinone complex I, assembly factor 7
c532_g1_i1	COG0076^decarboxylase
c535_g1_i1	COG1111^helicase
c567_g1_i1	COG0474^P-type atpase
c599_g1_i1	COG0454^acetyltransferase
c621_g1_i1	COG1538^Membrane
c626_g1_i1	COG0144^nOP2 Sun
c635_g1_i1	COG2609^Component of the pyruvate dehydrogenase (PDH) complex, that catalyzes the overall conversion of pyruvate to acetyl-CoA and CO(2) (By similarity)
c655_g1_i1	NOG68600^Flagellar filament outer layer protein
c673_g1_i1	COG0515^Serine Threonine protein kinase
c731_g2_i1	COG2319^repeat-containing protein
c734_g1_i1	KOG0017^Retrotransposon protein
c736_g1_i1	COG0356^it plays a direct role in the translocation of protons across the membrane (By similarity)
c743_g1_i2	NOG82033^
c785_g1_i1	COG0624^Catalyzes the hydrolysis of N-succinyl-L,L- diaminopimelic acid (SDAP), forming succinate and LL-2,6- diaminoheptanedioate (DAP), an intermediate involved in the bacterial biosynthesis of lysine and meso-diaminopimelic acid, an essential component of bacterial cell walls (By similarity)
c790_g1_i1	COG0783^ferritin dps family protein
c804_g1_i1	NOG77890^
c813_g1_i1	COG1594^DNA-dependent RNA polymerase catalyzes the transcription of DNA into RNA using the four ribonucleoside triphosphates as substrates (By similarity)
c824_g1_i1	COG3622^Catalyzes the reversible isomerization between hydroxypyruvate and 2-hydroxy-3-oxopropanoate (also termed tartronate semialdehyde) (By similarity)
c824_g2_i1	COG3622^Catalyzes the reversible isomerization between hydroxypyruvate and 2-hydroxy-3-oxopropanoate (also termed tartronate semialdehyde) (By similarity)
c828_g1_i1	COG5411^inositol
c834_g1_i1	COG0531^amino acid
c874_g1_i1	COG1502^Catalyzes the reversible phosphatidyl group transfer from one phosphatidylglycerol molecule to another to form cardiolipin (CL) (diphosphatidylglycerol) and glycerol (By similarity)
c883_g1_i1	COG0747^Extracellular solute-binding protein, family 5
c883_g2_i1	COG0747^Extracellular solute-binding protein, family 5
c896_g1_i1	COG4886^leucine Rich Repeat
c905_g1_i1	COG4238^outer membrane lipoprotein
c916_g1_i1	COG1296^AzlC Family
c923_g1_i1	COG3228^Involved in the regulation of ptsG expression by binding and inactivating Mlc (By similarity)
c930_g1_i1	COG1012^Dehydrogenase
c933_g1_i1	COG0477^major facilitator Superfamily
c936_g1_i1	COG1793^DNA ligase
c943_g1_i1	COG1371^Chaperone or modulator of proteins involved in DNA or RNA processing (By similarity)
c958_g2_i1	COG0580^Channel that permits osmotically driven movement of water in both directions. It is involved in the osmoregulation and in the maintenance of cell turgor during volume expansion in rapidly growing cells. It mediates rapid entry or exit of water in response to abrupt changes in osmolarity (By similarity)
c961_g1_i1	COG0596^Alpha beta hydrolase
c971_g1_i1	COG0096^One of the primary rRNA binding proteins, it binds directly to 16S rRNA central domain where it helps coordinate assembly of the platform of the 30S subunit (By similarity)
c982_g1_i1	COG2041^The exact function is not known. Can catalyze the reduction of a variety of substrates like dimethyl sulfoxide, trimethylamine N-oxide, phenylmethyl sulfoxide and L-methionine sulfoxide. Cannot reduce cyclic N-oxides. Shows no activity as sulfite oxidase (By similarity)
c994_g1_i1	COG1100^GTP-binding Protein
c1014_g1_i1	COG1502^Catalyzes the reversible phosphatidyl group transfer from one phosphatidylglycerol molecule to another to form cardiolipin (CL) (diphosphatidylglycerol) and glycerol (By similarity)
c1021_g1_i1	COG0515^Serine Threonine protein kinase
c1021_g2_i1	COG0515^Serine Threonine protein kinase
c1022_g1_i1	COG2124^Cytochrome p450
c1041_g1_i1	COG0459^Prevents misfolding and promotes the refolding and proper assembly of unfolded polypeptides generated under stress conditions (By similarity)
c1053_g1_i1	COG5023^Tubulin is the major constituent of microtubules. It binds two moles of GTP, one at an exchangeable site on the beta chain and one at a non-exchangeable site on the alpha chain (By similarity)
c1060_g1_i1	COG1132^(ABC) transporter
c1066_g1_i1	COG0515^Serine Threonine protein kinase
c1121_g1_i1	NOG80852^
c1122_g1_i1	COG1241^dna replication licensing factor
c1136_g1_i1	COG5147^Myblike DNAbinding domain containing protein
c1139_g1_i1	COG2351^5-hydroxyisourate hydrolase
c1148_g1_i1	NOG68925^Produces ATP from ADP in the presence of a proton gradient across the membrane (By similarity)
c1149_g1_i1	COG5143^vesicle-associated membrane protein
c1166_g1_i1	NOG72574^
c1170_g1_i1	COG1132^(ABC) transporter
c1192_g1_i1	COG0086^DNA-dependent RNA polymerase catalyzes the transcription of DNA into RNA using the four ribonucleoside triphosphates as substrates (By similarity)
c1194_g1_i1	COG4642^whole genome shotgun sequence
c1210_g1_i1	COG0055^Produces ATP from ADP in the presence of a proton gradient across the membrane. The catalytic sites are hosted primarily by the beta subunits (By similarity)
c1214_g1_i1	COG0515^Serine Threonine protein kinase
c1230_g1_i1	COG2125^40s ribosomal protein s6
c1230_g2_i1	COG2125^40s ribosomal protein s6
c1270_g1_i1	COG1650^Hydrolyzes D-tyrosyl-tRNA(Tyr) into D-tyrosine and free tRNA(Tyr) (By similarity)
c1270_g1_i2	COG1650^Hydrolyzes D-tyrosyl-tRNA(Tyr) into D-tyrosine and free tRNA(Tyr) (By similarity)
c1275_g1_i1	COG5272^Ribosomal protein
c1276_g1_i1	COG0085^DNA-dependent RNA polymerase catalyzes the transcription of DNA into RNA using the four ribonucleoside triphosphates as substrates (By similarity)
c1280_g1_i1	COG5640^protease
c1306_g1_i1	COG0665^Catalyzes the last two steps in the biosynthesis of 5- methylaminomethyl-2-thiouridine (mnm(5)s(2)U) at the wobble position (U34) in tRNA. Catalyzes the FAD-dependent demodification of cmnm(5)s(2)U34 to nm(5)s(2)U34, followed by the transfer of a methyl group from S-adenosyl-L-methionine to nm(5)s(2)U34, to form mnm(5)s(2)U34 (By similarity)
c1329_g1_i1	COG1263^PTS System
c1346_g1_i1	COG0627^esterase
c1360_g1_i2	COG1446^asparaginase
c1369_g1_i1	COG4362^nitric oxide synthase
c1370_g1_i1	COG5024^g2 mitotic-specific
c1374_g1_i1	COG2319^repeat-containing protein
c1378_g1_i1	COG0655^Nadph-dependent fmn reductase
c1378_g2_i1	COG0655^Nadph-dependent fmn reductase
c1419_g1_i1	COG1100^GTP-binding Protein
c1430_g1_i1	COG5533^ubiquitin carboxyl-terminal hydrolase
c1458_g2_i1	NOG146706^
c1463_g1_i1	COG1100^GTP-binding Protein
c1468_g1_i1	COG0222^Seems to be the binding site for several of the factors involved in protein synthesis and appears to be essential for accurate translation (By similarity)
c1469_g1_i1	COG0101^Formation of pseudouridine at positions 38, 39 and 40 in the anticodon stem and loop of transfer RNAs (By similarity)
c1469_g2_i1	COG0101^Formation of pseudouridine at positions 38, 39 and 40 in the anticodon stem and loop of transfer RNAs (By similarity)
c1476_g1_i1	COG3000^fatty acid hydroxylase
c1490_g1_i1	COG1161^Required for a late step of 50S ribosomal subunit assembly. Has GTPase activity (By similarity)
c1490_g2_i1	COG1161^Required for a late step of 50S ribosomal subunit assembly. Has GTPase activity (By similarity)
c1506_g1_i1	COG2319^repeat-containing protein
c1524_g1_i1	COG5597^Transferase
c1540_g1_i1	COG1314^Preprotein translocase subunit SecG
c1554_g1_i1	COG0457^repeat-containing protein
c1564_g1_i1	COG5126^myosin light chain
c1564_g2_i1	COG5126^myosin light chain
c1565_g1_i1	COG1100^GTP-binding Protein
c1596_g1_i1	NOG127575^Ragb susd domain-containing protein
c1609_g1_i1	COG3320^domain) protein
c1609_g2_i1	COG3320^domain) protein
c1611_g1_i1	COG0199^Binds 16S rRNA, required for the assembly of 30S particles and may also be responsible for determining the conformation of the 16S rRNA at the A site (By similarity)
c1612_g1_i1	COG1996^DNA-dependent RNA polymerase catalyzes the transcription of DNA into RNA using the four ribonucleoside triphosphates as substrates
c1614_g1_i1	COG2007^40S ribosomal protein S8
c1629_g1_i1	COG0457^repeat-containing protein
c1658_g1_i1	COG5269^homolog, subfamily C, member
c1686_g1_i1	COG5201^S-phase kinase--associated protein
c1687_g1_i1	COG0465^Acts as a processive, ATP-dependent zinc metallopeptidase for both cytoplasmic and membrane proteins. Plays a role in the quality control of integral membrane proteins (By similarity)
c1689_g1_i1	COG0641^radical SAM domain protein
c1717_g1_i1	COG0385^bile acid
c1725_g1_i1	COG1236^cleavage and polyadenylation
c1759_g1_i1	COG3104^transporter
c1773_g1_i1	COG0424^Maf-like protein
c1773_g1_i2	COG0424^Maf-like protein
c1777_g1_i1	COG1249^dihydrolipoyl dehydrogenase
c1787_g1_i1	COG0191^Aldolase
c1813_g1_i1	COG3073^sigma-e factor negative regulatory protein
c1813_g1_i2	COG1595^RNA Polymerase
c1825_g1_i1	COG2124^Cytochrome p450
c1831_g1_i1	COG1404^peptidase (S8 and S53, subtilisin, kexin, sedolisin
c1835_g1_i1	COG0387^Calcium Proton
c1838_g1_i1	COG5273^Zinc finger, DHHC-type containing
c1838_g1_i1	COG5273^Zinc finger, DHHC-type containing
c1857_g1_i1	KOG0017^Retrotransposon protein
c1857_g1_i2	KOG0017^Retrotransposon protein
c1892_g1_i1	COG0103^30S ribosomal protein S9
c1921_g1_i1	COG1435^THymidine Kinase
c1922_g1_i1	COG0406^Phosphoglycerate mutase
c1925_g1_i1	COG3250^hydrolase family 2
c1926_g1_i1	COG5099^pumilio homolog
c1937_g1_i1	COG5052^receptor accessory protein
c1941_g1_i1	COG0300^Dehydrogenase reductase
c1968_g1_i1	COG0626^cystathionine
c1968_g1_i2	COG0626^cystathionine
c1973_g1_i1	COG0190^Catalyzes the oxidation of 5,10- methylenetetrahydrofolate to 5,10-methenyltetrahydrofolate and then the hydrolysis of 5,10-methenyltetrahydrofolate to 10- formyltetrahydrofolate (By similarity)
c2013_g1_i1	COG5069^Microtubule associated monoxygenase, calponin and LIM domain containing
c2013_g2_i1	COG5069^Microtubule associated monoxygenase, calponin and LIM domain containing
c2025_g1_i1	COG0228^30s ribosomal protein S16
c2029_g1_i1	COG1028^short-chain dehydrogenase reductase
c2101_g1_i1	COG4886^leucine Rich Repeat
c2101_g1_i2	COG4886^leucine Rich Repeat
c2121_g1_i1	NOG149152^Kp4
c2134_g1_i1	COG3104^transporter
c2144_g1_i1	COG0684^Globally modulates RNA abundance by binding to RNase E (Rne) and regulating its endonucleolytic activity. Can modulate Rne action in a substrate-dependent manner by altering the composition of the degradosome. Modulates RNA-binding and helicase activities of the degradosome (By similarity)
c2161_g1_i1	COG0477^major facilitator Superfamily
c2184_g1_i1	COG0515^Serine Threonine protein kinase
c2237_g1_i1	COG1028^short-chain dehydrogenase reductase
c2277_g1_i1	COG0057^glyceraldehyde3phosphate dehydrogenase
c2277_g2_i1	COG0126^phosphoglycerate kinase
c2284_g1_i1	COG5244^CAP-GLY domain containing linker protein
c2299_g1_i1	COG1022^Amp-dependent synthetase and ligase
c2321_g1_i1	COG0098^Located at the back of the 30S subunit body where it stabilizes the conformation of the head with respect to the body (By similarity)
c2329_g1_i1	COG5078^ubiquitin-conjugating enzyme
c2338_g1_i1	COG0052^30S ribosomal protein S2
c2359_g1_i1	COG1960^acyl-CoA dehydrogenase
c2359_g2_i1	COG1960^acyl-CoA dehydrogenase
c2370_g1_i1	COG5034^Inhibitor of growth family member
c2400_g1_i1	COG4886^leucine Rich Repeat
c2412_g1_i1	COG0580^Channel that permits osmotically driven movement of water in both directions. It is involved in the osmoregulation and in the maintenance of cell turgor during volume expansion in rapidly growing cells. It mediates rapid entry or exit of water in response to abrupt changes in osmolarity (By similarity)
c2413_g1_i1	COG0492^thioredoxin reductase
c2449_g1_i1	COG0445^NAD-binding protein involved in the addition of a carboxymethylaminomethyl (cmnm) group at the wobble position (U34) of certain tRNAs, forming tRNA-cmnm(5)s(2)U34 (By similarity)
c2449_g2_i1	COG0445^NAD-binding protein involved in the addition of a carboxymethylaminomethyl (cmnm) group at the wobble position (U34) of certain tRNAs, forming tRNA-cmnm(5)s(2)U34 (By similarity)
c2454_g1_i1	COG0308^aminopeptidase
c2491_g1_i1	COG0739^peptidase'
c2501_g1_i1	COG1958^small nuclear ribonucleoprotein
c2504_g1_i1	COG0513^atp-dependent rna helicase
c2526_g1_i1	COG0224^Produces ATP from ADP in the presence of a proton gradient across the membrane. The gamma chain is believed to be important in regulating ATPase activity and the flow of protons through the CF(0) complex (By similarity)
c2584_g1_i1	NOG82518^bacteriocin transport accessory protein
c2586_g1_i1	COG0631^Phosphatase
c2597_g1_i1	COG0450^alkyl hydroperoxide reductase
c2604_g1_i1	COG2217^p-type ATPase
c2606_g1_i1	COG1879^Periplasmic binding protein LacI transcriptional regulator
c2611_g1_i1	KOG1075^Retrotransposon protein
c2613_g1_i1	NOG83490^Transposase (IS4 family) protein
c2648_g1_i1	COG0568^Sigma factors are initiation factors that promote the attachment of RNA polymerase to specific initiation sites and are then released (By similarity)
c2648_g2_i1	COG0568^Sigma factors are initiation factors that promote the attachment of RNA polymerase to specific initiation sites and are then released (By similarity)
c2657_g1_i1	COG0112^Catalyzes the reversible interconversion of serine and glycine with tetrahydrofolate (THF) serving as the one-carbon carrier. This reaction serves as the major source of one-carbon groups required for the biosynthesis of purines, thymidylate, methionine, and other important biomolecules. Also exhibits THF- independent aldolase activity toward beta-hydroxyamino acids, producing glycine and…
c2681_g1_i1	COG0477^major facilitator Superfamily
c2686_g1_i1	COG0724^Rna-binding protein
c2715_g1_i1	COG0045^Succinyl-CoA synthetase subunit beta
c2745_g1_i1	NOG07555^
c2783_g1_i1	COG0587^DNA polymerase III (alpha subunit)
c2788_g1_i1	COG0073^Is required not only for elongation of protein synthesis but also for the initiation of all mRNA translation through initiator tRNA(fMet) aminoacylation (By similarity)
c2827_g1_i1	COG0604^alcohol dehydrogenase
c2830_g1_i1	COG5147^Myblike DNAbinding domain containing protein
c2899_g1_i1	COG2319^repeat-containing protein
c2900_g1_i1	COG0477^major facilitator Superfamily
c2900_g2_i1	COG0477^major facilitator Superfamily
c2913_g1_i1	COG5237^Post-GPI attachment to proteins
c2979_g2_i1	COG0631^Phosphatase
c2997_g1_i1	COG0500^methyltransferase
c3008_g1_i1	COG1131^(ABC) transporter
c3013_g1_i1	COG5640^protease
c3025_g1_i1	COG5339^GTP-Binding protein
c3025_g2_i1	COG5339^GTP-Binding protein
c3045_g1_i1	COG1643^helicase
c3073_g1_i1	COG2147^ribosomal protein L19
c3074_g1_i1	NOG127717^tigger transposable element derived 7
c3074_g2_i1	NOG127717^tigger transposable element derived 7
c3081_g1_i1	COG5143^vesicle-associated membrane protein
c3086_g1_i1	COG5265^ABC transporter
c3149_g1_i1	COG0621^Catalyzes the methylthiolation of N6- (dimethylallyl)adenosine (i(6)A), leading to the formation of 2- methylthio-N6-(dimethylallyl)adenosine (ms(2)i(6)A) at position 37 in tRNAs that read codons beginning with uridine (By similarity)
c3201_g1_i2	COG0303^Molybdenum cofactor synthesis domain protein
c3203_g1_i1	NOG69564^
c3205_g1_i1	COG0006^peptidase M24
c3205_g2_i1	COG0006^peptidase M24
c3211_g1_i1	COG0689^Phosphorolytic exoribonuclease that removes nucleotide residues following the -CCA terminus of tRNA and adds nucleotides to the ends of RNA molecules by using nucleoside diphosphates as substrates (By similarity)
c3238_g1_i1	COG3006^Involved in chromosome condensation, segregation and cell cycle progression. May participate in facilitating chromosome segregation by condensation DNA from both sides of a centrally located replisome during cell division. Not required for mini-F plasmid partitioning. Probably acts via its interaction with MukB and MukE. Overexpression results in anucleate cells. It has a calcium binding …
c3242_g1_i1	NOG122198^Secretin and TonB N terminus short domain
c3244_g1_i1	COG1100^GTP-binding Protein
c3269_g1_i1	COG3096^Plays a central role in chromosome condensation, segregation and cell cycle progression. Functions as a homodimer, which is essential for chromosome partition. Involved in negative DNA supercoiling in vivo, and by this means organize and compact chromosomes. May achieve or facilitate chromosome segregation by condensation DNA from both sides of a centrally located replisome during cell di…
c3277_g1_i1	COG5021^e3 ubiquitin protein ligase
c3292_g1_i1	COG5032^3-kinase, catalytic subunit
c3298_g1_i1	COG0308^aminopeptidase
c3340_g1_i1	COG0308^aminopeptidase
c3349_g1_i1	COG0339^oligopeptidase a
c3367_g1_i1	COG0099^Located at the top of the head of the 30S subunit, it contacts several helices of the 16S rRNA. In the 70S ribosome it contacts the 23S rRNA (bridge B1a) and protein L5 of the 50S subunit (bridge B1b), connecting the 2 subunits
c3373_g1_i1	COG0724^Rna-binding protein
c3397_g1_i1	COG0557^3'-5' exoribonuclease that releases 5'-nucleoside monophosphates and is involved in maturation of structured RNAs (By similarity)
c3434_g1_i1	COG1383^Ribosomal protein
c3434_g1_i2	COG1383^Ribosomal protein
c3437_g1_i1	COG5126^myosin light chain
c3443_g1_i1	COG2157^60s ribosomal protein
c3469_g1_i1	COG1718^serine threonine-protein kinase rio1
c3469_g2_i1	COG1718^serine threonine-protein kinase rio1
c3471_g1_i1	COG0821^Converts 2C-methyl-D-erythritol 2,4-cyclodiphosphate (ME-2,4cPP) into 1-hydroxy-2-methyl-2-(E)-butenyl 4-diphosphate (By similarity)
c3499_g1_i1	COG0652^PPIases accelerate the folding of proteins
c3500_g1_i1	COG1200^ATP-dependent DNA helicase recG
c3528_g1_i1	NOG145464^interferon gamma receptor 2 (interferon gamma transducer 1)
c3528_g2_i1	NOG145464^interferon gamma receptor 2 (interferon gamma transducer 1)
c3564_g1_i1	COG0572^uridine kinase
c3585_g1_i1	COG0006^peptidase M24
c3623_g1_i1	COG0589^Universal stress protein
c3627_g1_i1	COG5021^e3 ubiquitin protein ligase
c3643_g1_i1	COG0531^amino acid
c3643_g1_i2	COG0531^amino acid
c3702_g1_i1	COG0174^glutamine synthetase
c3709_g1_i1	COG2249^(NAD(P)H dehydrogenase) (Quinone)
c3714_g1_i1	COG5272^Ribosomal protein
c3737_g1_i1	COG0500^methyltransferase
c3737_g1_i2	COG0500^methyltransferase
c3754_g2_i1	COG4886^leucine Rich Repeat
c3756_g1_i1	NOG116394^
c3764_g1_i1	NOG124381^RTA1 like protein
c3772_g1_i1	COG0103^30S ribosomal protein S9
c3784_g1_i1	COG0545^Peptidyl-prolyl cis-trans isomerase
c3798_g1_i1	COG3325^chitinase
c3819_g1_i1	COG0837^glucokinase (EC 2.7.1.2)
c3819_g2_i1	COG0038^chloride channel
c3839_g1_i1	COG0699^Dynamin family
c3851_g1_i1	COG4221^dehydrogenase
c3862_g1_i1	COG1220^this subunit has chaperone activity. The binding of ATP and its subsequent hydrolysis by HslU are essential for unfolding of protein substrates subsequently hydrolyzed by HslV. HslU recognizes the N-terminal part of its protein substrates and unfolds these before they are guided to HslV for hydrolysis (By similarity)
c3864_g1_i1	COG0515^Serine Threonine protein kinase
c3880_g1_i1	COG0281^malic enzyme
c3951_g1_i1	COG1475^parb-like partition protein
c3974_g1_i1	COG5173^Exocyst complex component
c3974_g2_i1	COG5173^Exocyst complex component
c3995_g1_i1	NOG136064^
c4014_g1_i1	COG0144^nOP2 Sun
c4017_g1_i1	COG0094^This is 1 of the proteins that binds and probably mediates the attachment of the 5S RNA into the large ribosomal subunit, where it forms part of the central protuberance. In the 70S ribosome it contacts protein S13 of the 30S subunit (bridge B1b), connecting the 2 subunits
c4043_g1_i1	COG0515^Serine Threonine protein kinase
c4070_g1_i1	COG0464^Aaa atpase
c4112_g1_i1	COG0005^The purine nucleoside phosphorylases catalyze the phosphorolytic breakdown of the N-glycosidic bond in the beta- (deoxy)ribonucleoside molecules, with the formation of the corresponding free purine bases and pentose-1-phosphate (By similarity)
c4160_g1_i1	COG5143^vesicle-associated membrane protein
c4175_g1_i1	COG5219^listerin E3 ubiquitin protein ligase 1
c4202_g1_i1	COG0318^Amp-dependent synthetase and ligase
c4222_g1_i1	COG3325^chitinase
c4242_g1_i1	COG4870^cysteine
c4313_g1_i1	COG2017^converts alpha-aldose to the beta-anomer. It is active on D-glucose, L-arabinose, D-xylose, D-galactose, maltose and lactose (By similarity)
c4375_g1_i1	COG5059^Kinesin family member
c4387_g1_i1	COG5277^actin-related protein
c4400_g1_i1	COG5021^e3 ubiquitin protein ligase
c4419_g1_i1	COG0477^major facilitator Superfamily
c4458_g2_i1	COG1028^short-chain dehydrogenase reductase
c4565_g1_i1	COG0024^Removes the N-terminal methionine from nascent proteins (By similarity)
c4574_g1_i1	COG0744^penicillin-binding protein
c4603_g1_i1	COG0405^Gamma-glutamyltranspeptidase (EC 2.3.2.2)
c4646_g1_i1	COG5560^ubiquitin carboxyl-terminal hydrolase
c4656_g1_i1	NOG81252^
c4683_g1_i1	COG4886^leucine Rich Repeat
c4683_g2_i1	COG4886^leucine Rich Repeat
c4688_g1_i1	COG0363^Catalyzes the reversible isomerization-deamination of glucosamine 6-phosphate (GlcN6P) to form fructose 6-phosphate (Fru6P) and ammonium ion (By similarity)
c4689_g1_i1	COG0515^Serine Threonine protein kinase
c4714_g1_i1	COG0631^Phosphatase
c4733_g2_i1	COG0515^Serine Threonine protein kinase
c4750_g1_i1	COG2939^carboxy-peptidase
c4794_g1_i1	NOG75518^Ion channel
c4826_g1_i1	COG3408^Glycogen debranching enzyme
c4830_g1_i1	COG0534^Mate efflux family protein
c4832_g1_i1	COG2319^repeat-containing protein
c4862_g1_i1	COG1208^nucleotidyl transferase
c4914_g1_i1	COG0456^-acetyltransferase
c4924_g1_i1	COG0691^Binds specifically to the SsrA RNA (tmRNA) and is required for stable association of SsrA with ribosomes (By similarity)
c4926_g1_i1	COG2017^converts alpha-aldose to the beta-anomer. It is active on D-glucose, L-arabinose, D-xylose, D-galactose, maltose and lactose (By similarity)
c4949_g1_i1	COG4650^Transcriptional regulator
c4956_g2_i1	KOG0017^Retrotransposon protein
c4967_g1_i1	COG1899^Catalyzes the NAD-dependent oxidative cleavage of spermidine and the subsequent transfer of the butylamine moiety of spermidine to the epsilon-amino group of a specific lysine residue of the eIF-5A precursor protein to form the intermediate deoxyhypusine residue
c4981_g2_i1	COG2319^repeat-containing protein
c5012_g1_i1	COG1161^Required for a late step of 50S ribosomal subunit assembly. Has GTPase activity (By similarity)
c5031_g1_i1	COG4138^Part of the ABC transporter complex BtuCDF involved in vitamin B12 import. Responsible for energy coupling to the transport system (By similarity)
c5056_g2_i1	COG0515^Serine Threonine protein kinase
c5072_g1_i1	NOG76557^
c5089_g1_i1	COG2217^p-type ATPase
c5119_g1_i1	COG0442^Catalyzes the attachment of proline to tRNA(Pro) in a two-step reaction proline is first activated by ATP to form Pro- AMP and then transferred to the acceptor end of tRNA(Pro). As ProRS can inadvertently accommodate and process non-cognate amino acids such as alanine and cysteine, to avoid such errors it has two additional distinct editing activities against alanine. One activity is desi…
c5126_g1_i1	COG5657^Importin
c5139_g1_i1	COG0500^methyltransferase
c5139_g1_i2	COG0500^methyltransferase
c5181_g1_i1	COG4886^leucine Rich Repeat
c5188_g1_i1	COG1958^small nuclear ribonucleoprotein
c5227_g1_i1	COG4775^Part of the outer membrane protein assembly complex, which is involved in assembly and insertion of beta-barrel proteins into the outer membrane
c5232_g1_i1	COG0695^Glutaredoxin
c5235_g1_i1	COG0477^major facilitator Superfamily
c5237_g1_i1	COG0049^One of the primary rRNA binding proteins, it binds directly to 16S rRNA where it nucleates assembly of the head domain of the 30S subunit. Is located at the subunit interface close to the decoding center, probably blocks exit of the E-site tRNA (By similarity)
c5286_g1_i1	COG0652^PPIases accelerate the folding of proteins
c5291_g1_i1	COG5560^ubiquitin carboxyl-terminal hydrolase
c5313_g1_i1	COG0622^Phosphodiesterase, mj0936 family
c5315_g1_i1	COG1131^(ABC) transporter
c5330_g1_i1	NOG138016^
c5386_g1_i1	COG2885^ompa motb domain protein
c5426_g1_i1	COG2319^repeat-containing protein
c5435_g1_i1	COG5021^e3 ubiquitin protein ligase
c5455_g1_i1	COG1022^Amp-dependent synthetase and ligase
c5493_g1_i1	COG3669^alpha-l-fucosidase
c5493_g2_i1	COG3669^alpha-l-fucosidase
c5501_g1_i1	NOG67438^PAAR motif
c5502_g1_i1	COG0754^Glutathionylspermidine synthase
c5509_g1_i2	COG4677^pectinesterase
c5525_g1_i1	euNOG39240^PYD (pyrin domain) containing 1
c5537_g1_i1	COG1161^Required for a late step of 50S ribosomal subunit assembly. Has GTPase activity (By similarity)
c5539_g1_i1	NOG125753^
c5543_g1_i1	COG5059^Kinesin family member
c5552_g1_i1	COG1241^dna replication licensing factor
c5589_g1_i1	COG2075^Ribosomal protein
c5593_g2_i1	COG3424^synthase
c5608_g1_i1	NOG86814^
c5608_g2_i1	NOG86814^
c5609_g1_i1	COG0477^major facilitator Superfamily
c5622_g1_i1	NOG119056^Domain of unknown function (DUF397)
c5653_g1_i1	KOG0017^Retrotransposon protein
c5671_g1_i1	COG1736^diphthamide biosynthesis protein
c5707_g1_i1	COG0515^Serine Threonine protein kinase
c5715_g1_i1	COG3304^membrAne
c5725_g1_i1	COG1522^transcriptional regulator AsnC family
c5729_g1_i1	COG0278^Glutaredoxin
c5748_g1_i1	COG5161^cleavage and polyadenylation
c5756_g1_i1	COG5021^e3 ubiquitin protein ligase
c5756_g2_i1	COG5021^e3 ubiquitin protein ligase
c5769_g1_i1	COG1100^GTP-binding Protein
c5773_g1_i1	COG5050^phosphotransferase 1
c5773_g2_i1	COG5050^phosphotransferase 1
c5790_g1_i1	COG0195^Transcription elongation factor NusA
c5796_g1_i1	COG0025^Sodium hydrogen exchanger
c5809_g1_i1	COG2319^repeat-containing protein
c5810_g1_i1	COG0092^Binds the lower part of the 30S subunit head. Binds mRNA in the 70S ribosome, positioning it for translation (By similarity)
c5820_g1_i1	COG2319^repeat-containing protein
c5837_g1_i1	COG4870^cysteine
c5842_g1_i1	COG1409^Hydrolyzes cAMP to 5'-AMP. Plays an important regulatory role in modulating the intracellular concentration of cAMP, thereby influencing cAMP-dependent processes (By similarity)
c5842_g2_i1	COG1409^Hydrolyzes cAMP to 5'-AMP. Plays an important regulatory role in modulating the intracellular concentration of cAMP, thereby influencing cAMP-dependent processes (By similarity)
c5846_g1_i1	COG1132^(ABC) transporter
c5872_g1_i1	COG0661^Required, probably indirectly, for the hydroxylation of 2-octaprenylphenol to 2-octaprenyl-6-hydroxy-phenol, the fourth step in ubiquinone biosynthesis (By similarity)
c5884_g1_i1	COG0198^One of the proteins that surrounds the polypeptide exit tunnel on the outside of the subunit (By similarity)
c5895_g2_i1	COG1505^prolyl oligopeptidase
c5897_g1_i1	COG0184^Forms an intersubunit bridge (bridge B4) with the 23S rRNA of the 50S subunit in the ribosome (By similarity)
c5917_g1_i1	COG1409^Hydrolyzes cAMP to 5'-AMP. Plays an important regulatory role in modulating the intracellular concentration of cAMP, thereby influencing cAMP-dependent processes (By similarity)
c5920_g1_i1	COG0534^Mate efflux family protein
c5930_g1_i1	NOG129799^
c5946_g1_i1	COG1100^GTP-binding Protein
c6017_g1_i1	NOG149152^Kp4
c6036_g1_i1	COG0088^One of the primary rRNA binding proteins, this protein initially binds near the 5'-end of the 23S rRNA. It is important during the early stages of 50S assembly. It makes multiple contacts with different domains of the 23S rRNA in the assembled 50S subunit and ribosome (By similarity)
c6046_g1_i1	COG0320^Catalyzes the radical-mediated insertion of two sulfur atoms into the C-6 and C-8 positions of the octanoyl moiety bound to the lipoyl domains of lipoate-dependent enzymes, thereby converting the octanoylated domains into lipoylated derivatives (By similarity)
c6057_g1_i1	COG0477^major facilitator Superfamily
c6091_g1_i1	COG2609^Component of the pyruvate dehydrogenase (PDH) complex, that catalyzes the overall conversion of pyruvate to acetyl-CoA and CO(2) (By similarity)
c6112_g1_i1	COG0552^Involved in targeting and insertion of nascent membrane proteins into the cytoplasmic membrane. Acts as a receptor for the complex formed by the signal recognition particle (SRP) and the ribosome-nascent chain (RNC)
c6125_g1_i2	NOG70699^Efflux transporter rnd family, mfp subunit
c6154_g1_i1	COG2801^Retrotransposon protein
c6180_g1_i1	COG0327^dinuclear metal center protein, YbgI
c6181_g2_i1	COG0463^Glycosyl transferase, family 2
c6186_g1_i1	COG4886^leucine Rich Repeat
c6220_g1_i1	COG1215^Glycosyl transferase, family 2
c6220_g2_i1	COG1215^Glycosyl transferase, family 2
c6235_g1_i1	COG1404^peptidase (S8 and S53, subtilisin, kexin, sedolisin
c6237_g1_i1	NOG12892^Monooxygenase
c6237_g1_i2	NOG12892^Monooxygenase
c6240_g1_i1	NOG137578^
c6260_g1_i1	COG5260^domain) containing
c6260_g1_i2	COG5260^domain) containing
c6285_g1_i1	NOG133167^
c6291_g1_i1	COG2273^Glycoside hydrolase family 16
c6298_g1_i1	COG0553^helicase
c6307_g1_i1	COG5239^Ccr4-NOT transcription complex, subunit
c6314_g1_i1	COG0569^Potassium uptake protein
c6314_g2_i1	COG0569^Potassium uptake protein
c6318_g1_i1	COG1442^Glycosyl transferase family 8
c6351_g1_i1	COG5024^g2 mitotic-specific
c6358_g2_i1	COG1611^decarboxylase
c6392_g1_i1	COG0087^One of the primary rRNA binding proteins, it binds directly near the 3'-end of the 23S rRNA, where it nucleates assembly of the 50S subunit (By similarity)
c6392_g2_i1	COG0087^One of the primary rRNA binding proteins, it binds directly near the 3'-end of the 23S rRNA, where it nucleates assembly of the 50S subunit (By similarity)
c6396_g1_i1	COG0143^Is required not only for elongation of protein synthesis but also for the initiation of all mRNA translation through initiator tRNA(fMet) aminoacylation (By similarity)
c6459_g1_i1	KOG0017^Retrotransposon protein
c6478_g1_i1	NOG25063^parallel beta-helix repeat protein
c6482_g1_i1	COG5640^protease
c6482_g2_i1	COG5640^protease
c6534_g1_i1	COG0766^Cell wall formation. Adds enolpyruvyl to UDP-N- acetylglucosamine (By similarity)
c6534_g2_i1	COG0766^Cell wall formation. Adds enolpyruvyl to UDP-N- acetylglucosamine (By similarity)
c6536_g1_i1	COG5164^Transcription elongation factor
c6536_g2_i1	COG5164^Transcription elongation factor
c6542_g1_i1	COG1061^type iii restriction protein res subunit
c6567_g1_i1	COG1269^ATPase 116 kDa subunit
c6655_g1_i1	KOG4197^Pentatricopeptide repeat-containing protein
c6663_g1_i1	COG0526^Thioredoxin
c6678_g1_i1	COG0845^Efflux transporter RND family MFP subunit
c6687_g1_i1	COG2938^the catalytic subunit of succinate dehydrogenase (SDH). SDH is involved in complex II of the mitochondrial electron transport chain and is responsible for transferring electrons from succinate to ubiquinone (coenzyme Q). In is unclear whether it participates in the chemistry of FAD attachment (enzymatic function) or acts as a chaperone that maintains
c6694_g1_i1	COG1902^NADH flavin oxidoreductase, NADH oxidase
c6703_g1_i1	COG3588^fructose-bisphosphate aldolase
c6719_g1_i1	COG2124^Cytochrome p450
c6757_g1_i1	COG0096^One of the primary rRNA binding proteins, it binds directly to 16S rRNA central domain where it helps coordinate assembly of the platform of the 30S subunit (By similarity)
c6775_g1_i1	COG5077^ubiquitin carboxyl-terminal hydrolase
c6775_g1_i2	COG5077^ubiquitin carboxyl-terminal hydrolase
c6778_g1_i1	COG4221^dehydrogenase
c6813_g1_i1	COG0539^thus facilitating recognition of the initiation point. It is needed to translate mRNA with a short Shine-Dalgarno (SD) purine-rich sequence (By similarity)
c6828_g2_i1	COG0476^UBA THIF-type NAD FAD binding protein
c6841_g1_i1	COG5226^Second step of mRNA capping. Transfer of the GMP moiety of GTP to the 5'-end of RNA via an enzyme-GMP covalent reaction intermediate (By similarity)
c6868_g1_i1	NOG145469^
c6901_g1_i1	COG1048^aconitate hydratase
c6909_g1_i1	COG5022^myosin heavy chain
c6936_g1_i1	COG0631^Phosphatase
c6942_g1_i1	COG0329^Catalyzes the condensation of (S)-aspartate-beta- semialdehyde (S)-ASA and pyruvate to 4-hydroxy- tetrahydrodipicolinate (HTPA) (By similarity)
c7000_g1_i1	KOG0619^leucine Rich Repeat
c7003_g1_i1	COG0462^Phosphoribosyl pyrophosphate synthase
c7009_g1_i1	COG1859^Removes the 2'-phosphate from RNA via an intermediate in which the phosphate is ADP-ribosylated by NAD followed by a presumed transesterification to release the RNA and generate ADP- ribose 1''-2''-cyclic phosphate (APPR P). May function as an ADP- ribosylase (By similarity)
c7053_g1_i1	COG0478^Serine Threonine protein kinase
c7098_g1_i1	COG0474^P-type atpase
c7175_g1_i1	COG5032^3-kinase, catalytic subunit
c7186_g1_i1	COG0182^Catalyzes the interconversion of methylthioribose-1- phosphate (MTR-1-P) into methylthioribulose-1-phosphate (MTRu-1-P) (By similarity)
c7192_g1_i1	COG4281^acyl-coA-binding protein
c7206_g1_i1	COG3386^SMP-30 gluconolaconase LRE domain protein
c7227_g1_i1	KOG1922^Dishevelled Associated Activator of Morphogenesis
c7236_g1_i1	COG0661^Required, probably indirectly, for the hydroxylation of 2-octaprenylphenol to 2-octaprenyl-6-hydroxy-phenol, the fourth step in ubiquinone biosynthesis (By similarity)
c7240_g1_i1	COG4581^helicase
c7269_g1_i1	COG0008^Catalyzes the attachment of glutamate to tRNA(Glu) in a two-step reaction glutamate is first activated by ATP to form Glu-AMP and then transferred to the acceptor end of tRNA(Glu) (By similarity)
c7275_g1_i1	COG0477^major facilitator Superfamily
c7279_g1_i1	COG5038^c2 domain protein
c7300_g1_i1	COG0398^Snare associated golgi protein
c7406_g1_i1	COG0388^nitrilase cyanide hydratase and apolipoprotein n-acyltransferase
c7406_g2_i1	COG0388^nitrilase cyanide hydratase and apolipoprotein n-acyltransferase
c7408_g1_i1	COG5434^Glycoside hydrolase family 28
c7444_g1_i1	COG1089^GDP-mannose 4,6-dehydratase
c7459_g1_i1	COG5051^60S ribosomal protein l36
c7514_g1_i1	euNOG01178^chromosome 10 open reading frame 54
c7543_g1_i1	COG0568^Sigma factors are initiation factors that promote the attachment of RNA polymerase to specific initiation sites and are then released (By similarity)
c7543_g2_i1	COG0568^Sigma factors are initiation factors that promote the attachment of RNA polymerase to specific initiation sites and are then released (By similarity)
c7551_g1_i1	COG0515^Serine Threonine protein kinase
c7558_g1_i1	COG5032^3-kinase, catalytic subunit
c7565_g2_i1	COG1166^Catalyzes the biosynthesis of agmatine from arginine (By similarity)
c7616_g1_i1	COG1158^Facilitates transcription termination by a mechanism that involves Rho binding to the nascent RNA, activation of Rho's RNA-dependent ATPase activity, and release of the mRNA from the DNA template (By similarity)
c7620_g1_i1	NOG75335^cyclic nucleotide-binding
c7620_g2_i1	NOG75335^cyclic nucleotide-binding
c7621_g1_i1	NOG70127^
c7622_g1_i1	COG0515^Serine Threonine protein kinase
c7699_g1_i1	COG5021^e3 ubiquitin protein ligase
c7712_g1_i1	COG0656^reductase
c7712_g1_i2	COG0656^reductase
c7731_g1_i1	COG1100^GTP-binding Protein
c7742_g1_i1	COG0042^Catalyzes the synthesis of dihydrouridine a modified base found in the D-loop of most tRNAs (By similarity)
c7742_g2_i1	COG0042^Catalyzes the synthesis of dihydrouridine a modified base found in the D-loop of most tRNAs (By similarity)
c7746_g1_i1	COG0114^fumarate hydratase class II
c7770_g1_i1	NOG148149^
c7806_g1_i1	COG3203^Membrane
c7813_g1_i1	COG0320^Catalyzes the radical-mediated insertion of two sulfur atoms into the C-6 and C-8 positions of the octanoyl moiety bound to the lipoyl domains of lipoate-dependent enzymes, thereby converting the octanoylated domains into lipoylated derivatives (By similarity)
c7929_g1_i1	NOG146442^
c7932_g1_i1	COG4021^guanylyltransferase
c7937_g1_i1	COG0596^Alpha beta hydrolase
c7938_g1_i1	COG5215^Importin
c7938_g2_i1	COG5215^Importin
c7941_g1_i1	COG0434^photosystem i assembly btpa
c7964_g1_i1	COG0572^uridine kinase
c7965_g1_i1	COG0526^Thioredoxin
c7967_g1_i1	COG0699^Dynamin family
c8032_g1_i1	COG2940^Histone-lysine N-methyltransferase
c8034_g1_i1	COG5640^protease
c8034_g1_i2	COG5640^protease
c8052_g1_i1	COG4826^Serpin peptidase inhibitor, clade
c8056_g1_i1	COG4677^pectinesterase
c8074_g1_i1	COG0451^Nad-dependent epimerase dehydratase
c8098_g1_i1	COG1008^subunit m
c8131_g1_i1	COG1163^GTP-Binding protein
c8131_g2_i1	COG1163^GTP-Binding protein
c8158_g1_i1	COG0591^symporter
c8181_g1_i1	COG0510^choline kinase
c8199_g1_i1	COG0331^Malonyl coA-acyl carrier protein transacylase
c8220_g1_i1	COG5277^actin-related protein
c8221_g1_i1	COG1785^alkaline phosphatase
c8221_g1_i2	COG1785^alkaline phosphatase
c8257_g1_i1	COG2890^Methylates the class 1 translation termination release factors RF1 PrfA and RF2 PrfB on the glutamine residue of the universally conserved GGQ motif (By similarity)
c8294_g1_i1	NOG79707^acyltransferase 3
c8302_g1_i1	COG0515^Serine Threonine protein kinase
c8324_g1_i1	NOG146584^Exostosin family
c8375_g1_i1	COG5082^zinc finger
c8406_g1_i1	COG0513^atp-dependent rna helicase
c8425_g1_i1	COG5184^regulator of chromosome condensation
c8445_g1_i1	COG1287^Oligosaccharyl transferase, STT3 subunit
c8497_g1_i1	COG1026^peptidase
c8499_g1_i1	NOG114898^Keratinocyte-associated protein 2
c8520_g1_i1	COG5272^Ribosomal protein
c8535_g1_i1	COG1471^(ribosomal) protein
c8567_g1_i1	COG1100^GTP-binding Protein
c8569_g1_i1	COG1958^small nuclear ribonucleoprotein
c8571_g2_i1	KOG0017^Retrotransposon protein
c8576_g1_i1	NOG123689^KR domain
c8580_g1_i1	COG0515^Serine Threonine protein kinase
c8599_g1_i1	COG0088^One of the primary rRNA binding proteins, this protein initially binds near the 5'-end of the 23S rRNA. It is important during the early stages of 50S assembly. It makes multiple contacts with different domains of the 23S rRNA in the assembled 50S subunit and ribosome (By similarity)
c8605_g1_i1	COG2939^carboxy-peptidase
c8608_g1_i1	COG2273^Glycoside hydrolase family 16
c8615_g1_i1	NOG135479^
c8623_g1_i1	COG0526^Thioredoxin
c8623_g2_i1	COG0526^Thioredoxin
c8637_g1_i1	COG0474^P-type atpase
c8637_g2_i1	COG0474^P-type atpase
c8638_g1_i1	COG0515^Serine Threonine protein kinase
c8661_g1_i1	COG0056^Produces ATP from ADP in the presence of a proton gradient across the membrane. The alpha chain is a regulatory subunit (By similarity)
c8661_g1_i2	COG0056^Produces ATP from ADP in the presence of a proton gradient across the membrane. The alpha chain is a regulatory subunit (By similarity)
c8669_g1_i1	COG0816^Could be a nuclease that resolves Holliday junction intermediates in genetic recombination (By similarity)
c8670_g1_i1	NOG125753^
c8671_g1_i1	COG2319^repeat-containing protein
c8683_g1_i1	COG3319^synthetase
c8695_g1_i1	COG2124^Cytochrome p450
c8695_g2_i1	COG2124^Cytochrome p450
c8710_g1_i1	COG3491^2OGFe(II) oxygenase
c8721_g1_i1	COG0787^Catalyzes the interconversion of L-alanine and D- alanine. May also act on other amino acids (By similarity)
c8741_g1_i1	COG0666^Ankyrin Repeat
c8749_g1_i1	COG0814^Amino acid transporter
c8767_g1_i1	COG3031^General secretion pathway protein C
c8769_g1_i1	COG5491^Charged multivesicular body protein
c8784_g1_i1	COG5537^Stromal antigen
c8785_g1_i1	COG0308^aminopeptidase
c8789_g1_i1	COG0330^Band 7 protein
c8797_g1_i1	COG3590^endothelin-converting enzyme
c8805_g1_i1	COG4886^leucine Rich Repeat
c8810_g1_i1	COG0204^Acyltransferase
c8821_g1_i1	NOG83556^
c8852_g1_i1	COG1015^Phosphotransfer between the C1 and C5 carbon atoms of pentose (By similarity)
c8863_g1_i1	COG0515^Serine Threonine protein kinase
c8867_g1_i1	COG3781^UPF0187 protein
c8868_g1_i1	NOG87576^Glutathione S-transferase, N-terminal domain
c8889_g1_i1	COG2319^repeat-containing protein
c8890_g1_i1	COG1163^GTP-Binding protein
c8894_g1_i1	NOG118960^
c8940_g1_i2	COG0814^Amino acid transporter
c8943_g1_i1	COG2947^Thymocyte nuclear protein
c8947_g1_i1	COG5185^NDC80 kinetochore complex component, homolog (S. cerevisiae)
c8948_g1_i1	COG3240^GDSL esterase lipase
c8950_g1_i1	COG0647^Hydrolase
c8951_g1_i1	COG5208^nuclear transcription factor Y
c8952_g1_i1	COG5580^AHA1, activator of heat shock 90kDa protein ATPase homolog
c8953_g1_i1	COG0697^membrane
c8960_g1_i1	COG5347^ankyrin repeat and PH
c8961_g1_i1	COG0471^Transporter
c8967_g1_i1	NOG129644^NmrA-like family
c8969_g1_i1	COG5034^Inhibitor of growth family member
c8979_g1_i1	NOG134554^
c8980_g1_i1	KOG0017^Retrotransposon protein
c8987_g1_i1	COG1024^Enoyl-CoA hydratase
c8988_g1_i1	COG5143^vesicle-associated membrane protein
c8998_g1_i1	COG5580^AHA1, activator of heat shock 90kDa protein ATPase homolog
c9004_g1_i1	COG0513^atp-dependent rna helicase
c9019_g1_i1	COG5274^cytochrome b5
c9020_g1_i1	COG5459^37S ribosomal protein RSM22
c9035_g1_i1	COG5027^histone acetyltransferase
c9038_g1_i1	COG1785^alkaline phosphatase
c9041_g1_i1	COG0382^Synthesis of 3-octaprenyl-4-hydroxybenzoate (By similarity)
c9041_g1_i2	COG0382^Synthesis of 3-octaprenyl-4-hydroxybenzoate (By similarity)
c9072_g1_i1	COG0474^P-type atpase
c9072_g1_i2	COG0474^P-type atpase
c9085_g1_i1	COG3240^GDSL esterase lipase
c9086_g2_i1	COG0589^Universal stress protein
c9093_g1_i1	COG1874^beta-galactosidase
c9107_g1_i1	NOG77438^Succinate dehydrogenase hydrophobic membrane anchor protein
c9136_g1_i1	COG0174^glutamine synthetase
c9149_g1_i1	COG0584^glycerophosphoryl diester phosphodiesterase
c9164_g1_i2	COG0515^Serine Threonine protein kinase
c9212_g1_i1	COG0142^synthase
c9258_g1_i1	COG0513^atp-dependent rna helicase
c9261_g1_i1	COG0515^Serine Threonine protein kinase
c9392_g1_i1	COG0699^Dynamin family
c9406_g1_i1	COG2937^glycerol3phosphate acyltransferase
c9442_g1_i1	COG2319^repeat-containing protein
c9444_g1_i1	COG4870^cysteine
c9470_g1_i1	COG0513^atp-dependent rna helicase
c9484_g1_i1	COG2319^repeat-containing protein
c9486_g1_i1	COG0484^ATP binding to DnaK triggers the release of the substrate protein, thus completing the reaction cycle. Several rounds of ATP-dependent interactions between DnaJ, DnaK and GrpE are required for fully efficient folding. Also involved, together with DnaK and GrpE, in the DNA replication of plasmids through activation of initiation proteins (By similarity)
c9491_g1_i1	COG1816^Catalyzes the hydrolytic deamination of adenine to hypoxanthine. Plays an important role in the purine salvage pathway and in nitrogen catabolism (By similarity)
c9491_g1_i2	COG1816^Catalyzes the hydrolytic deamination of adenine to hypoxanthine. Plays an important role in the purine salvage pathway and in nitrogen catabolism (By similarity)
c9521_g1_i1	COG1662^IS1 Transposase
c9526_g1_i1	COG4886^leucine Rich Repeat
c9551_g1_i1	COG0021^Transketolase
c9554_g1_i1	COG0187^DNA gyrase negatively supercoils closed circular double- stranded DNA in an ATP-dependent manner and also catalyzes the interconversion of other topological isomers of double-stranded DNA rings, including catenanes and knotted rings (By similarity)
c9554_g1_i2	COG0187^DNA gyrase negatively supercoils closed circular double- stranded DNA in an ATP-dependent manner and also catalyzes the interconversion of other topological isomers of double-stranded DNA rings, including catenanes and knotted rings (By similarity)
c9573_g1_i1	COG1249^dihydrolipoyl dehydrogenase
c9600_g1_i1	COG1804^l-carnitine dehydratase bile acid-inducible protein F
c9608_g1_i1	COG2036^Core component of nucleosome. Nucleosomes wrap and compact DNA into chromatin, limiting DNA accessibility to the cellular machineries which require DNA as a template. Histones thereby play a central role in transcription regulation, DNA repair, DNA replication and chromosomal stability. DNA accessibility is regulated via a complex set of post-translational modifications of histones, also …
c9639_g1_i1	COG5126^myosin light chain
c9648_g1_i1	COG0176^Transaldolase is important for the balance of metabolites in the pentose-phosphate pathway (By similarity)
c9651_g1_i1	COG0733^Transporter
c9688_g1_i1	COG0557^3'-5' exoribonuclease that releases 5'-nucleoside monophosphates and is involved in maturation of structured RNAs (By similarity)
c9723_g1_i1	COG2227^Non-specific O-methyltransferase that catalyzes the 2 O- methylation steps in the ubiquinone biosynthetic pathway (By similarity)
c9744_g1_i1	COG0210^helicase
c9754_g1_i1	COG5245^heavy chain
c9763_g1_i1	COG0515^Serine Threonine protein kinase
c9763_g2_i1	COG0515^Serine Threonine protein kinase
c9765_g1_i1	COG3175^Cytochrome C oxidase assembly protein
c9767_g1_i1	COG1409^Hydrolyzes cAMP to 5'-AMP. Plays an important regulatory role in modulating the intracellular concentration of cAMP, thereby influencing cAMP-dependent processes (By similarity)
c9767_g1_i2	COG1409^Hydrolyzes cAMP to 5'-AMP. Plays an important regulatory role in modulating the intracellular concentration of cAMP, thereby influencing cAMP-dependent processes (By similarity)
c9772_g1_i1	COG0483^inositol monophosphatase
c9794_g1_i1	COG0596^Alpha beta hydrolase
c9808_g1_i1	COG0685^Methylenetetrahydrofolate reductase
c9833_g1_i1	COG1960^acyl-CoA dehydrogenase
c9833_g1_i2	COG1960^acyl-CoA dehydrogenase
c9834_g1_i1	COG0285^Folylpolyglutamate synthase
c9834_g2_i1	COG0285^Folylpolyglutamate synthase
c9857_g1_i1	COG2132^Multicopper oxidase
c9858_g1_i1	COG5116^26s proteasome
c9937_g1_i1	COG0513^atp-dependent rna helicase
c9941_g1_i1	COG1185^Involved in mRNA degradation. Hydrolyzes single-stranded polyribonucleotides processively in the 3'- to 5'-direction (By similarity)
c9960_g1_i1	COG5192^Ribosome biogenesis protein bms1
c9963_g1_i1	COG0724^Rna-binding protein
c9974_g1_i1	COG1217^gtp-binding protein typa
c9974_g1_i2	COG1217^gtp-binding protein typa
c9975_g1_i1	COG0589^Universal stress protein
c9986_g1_i1	COG0277^FAD linked oxidase domain protein
c10012_g1_i1	COG0515^Serine Threonine protein kinase
c10022_g1_i1	COG5022^myosin heavy chain
c10023_g1_i1	NOG128807^serine threonine-protein kinase OXI1-like
c10031_g1_i1	COG0016^phenylalanyL-tRNA synthetase, alpha subunit
c10031_g2_i1	COG0016^phenylalanyL-tRNA synthetase, alpha subunit
c10054_g1_i1	COG0450^alkyl hydroperoxide reductase
c10079_g1_i1	COG0380^synthase
c10149_g1_i1	COG4586^(ABC) transporter
c10149_g1_i1	COG4586^(ABC) transporter
c10149_g1_i2	COG4586^(ABC) transporter
c10162_g1_i1	COG1990^The natural substrate for this enzyme may be peptidyl- tRNAs which drop off the ribosome during protein synthesis (By similarity)
c10211_g1_i1	COG0204^Acyltransferase
c10218_g1_i1	COG1085^galactose-1-phosphate uridylyltransferase
c10218_g2_i1	COG1087^udp-glucose 4-epimerase
c10220_g1_i1	COG5139^IWS1 homolog (S. cerevisiae)
c10222_g1_i1	NOG40450^peptidoglycan peptidase
c10223_g1_i1	NOG86848^
c10243_g1_i1	COG0581^phosphate abc transporter
c10243_g2_i1	COG0581^phosphate abc transporter
c10305_g1_i1	COG0457^repeat-containing protein
c10315_g1_i1	COG1761^DNA-dependent RNA polymerase catalyzes the transcription of DNA into RNA using the four ribonucleoside triphosphates as substrates
c10441_g1_i1	COG5273^Zinc finger, DHHC-type containing
c10459_g1_i1	NOG87805^AIG2-like family
c10470_g1_i1	COG4677^pectinesterase
c10470_g1_i2	COG4677^pectinesterase
c10508_g1_i1	COG5048^Zinc finger protein
c10516_g1_i1	COG1049^Aconitate hydratase 2
c10516_g2_i1	COG1049^Aconitate hydratase 2
c10518_g1_i1	COG4886^leucine Rich Repeat
c10525_g1_i1	COG0515^Serine Threonine protein kinase
c10545_g1_i1	COG0859^heptosyltransferase
c10584_g1_i1	COG2238^Ribosomal protein
c10591_g1_i1	COG2801^Retrotransposon protein
c10613_g1_i1	COG1690^Catalytic subunit of the tRNA-splicing ligase complex that acts by directly joining spliced tRNA halves to mature-sized tRNAs by incorporating the precursor-derived splice junction phosphate into the mature tRNA as a canonical 3',5'- phosphodiester. May act as a RNA ligase with broad substrate specificity, and may function toward other RNAs (By similarity)
c10630_g1_i1	COG0666^Ankyrin Repeat
c10630_g1_i2	COG0666^Ankyrin Repeat
c10639_g1_i1	COG1095^DNA-directed RNA Polymerase
c10642_g1_i1	COG0457^repeat-containing protein
c10646_g1_i1	COG0784^response regulator
c10662_g1_i1	KOG0017^Retrotransposon protein
c10662_g1_i2	KOG0017^Retrotransposon protein
c10695_g1_i1	COG1804^l-carnitine dehydratase bile acid-inducible protein F
c10699_g1_i1	COG1208^nucleotidyl transferase
c10699_g1_i2	COG1208^nucleotidyl transferase
c10711_g1_i1	COG4281^acyl-coA-binding protein
c10716_g1_i1	COG1629^receptor
c10745_g1_i1	COG1475^parb-like partition protein
c10770_g1_i2	COG0515^Serine Threonine protein kinase
c10778_g1_i1	COG1404^peptidase (S8 and S53, subtilisin, kexin, sedolisin
c10779_g1_i1	COG4886^leucine Rich Repeat
c10797_g1_i1	COG0665^Catalyzes the last two steps in the biosynthesis of 5- methylaminomethyl-2-thiouridine (mnm(5)s(2)U) at the wobble position (U34) in tRNA. Catalyzes the FAD-dependent demodification of cmnm(5)s(2)U34 to nm(5)s(2)U34, followed by the transfer of a methyl group from S-adenosyl-L-methionine to nm(5)s(2)U34, to form mnm(5)s(2)U34 (By similarity)
c10817_g1_i1	COG3053^(citrate (pro-3S)-lyase ligase
c10818_g1_i1	COG0480^Catalyzes the GTP-dependent ribosomal translocation step during translation elongation. During this step, the ribosome changes from the pre-translocational (PRE) to the post- translocational (POST) state as the newly formed A-site-bound peptidyl-tRNA and P-site-bound deacylated tRNA move to the P and E sites, respectively. Catalyzes the coordinated movement of the two tRNA molecules, the …
c10852_g1_i1	COG1874^beta-galactosidase
c10852_g1_i2	COG1874^beta-galactosidase
c10856_g1_i1	COG5165^Component of the FACT complex, a general chromatin factor that acts to reorganize nucleosomes. The FACT complex is involved in multiple processes that require DNA as a template such as mRNA elongation, DNA replication and DNA repair. During transcription elongation the FACT complex acts as a histone chaperone that both destabilizes and restores nucleosomal structure. It facilitates the pa…
c10861_g1_i1	COG2207^Transcriptional regulator, ARAC family
c10869_g1_i1	COG5640^protease
c10882_g1_i1	COG0664^transcriptional regulator, crp fnr family
c10906_g1_i1	COG0023^translation initiation factor
c10971_g1_i1	COG0654^Monooxygenase
c10978_g1_i1	COG1881^phospholipid-binding protein
c10978_g2_i1	COG1881^phospholipid-binding protein
c10980_g1_i1	COG1009^subunit l
c10981_g1_i1	COG1508^Sigma factors are initiation factors that promote the attachment of RNA polymerase to specific initiation sites and are then released (By similarity)
c11002_g1_i1	COG2124^Cytochrome p450
c11014_g1_i1	COG0451^Nad-dependent epimerase dehydratase
c11043_g1_i1	COG5178^PRP8 pre-mRNA processing factor 8 homolog (S. cerevisiae)
c11043_g2_i1	COG5178^PRP8 pre-mRNA processing factor 8 homolog (S. cerevisiae)
c11047_g1_i1	COG5147^Myblike DNAbinding domain containing protein
c11065_g1_i1	COG1445^PTS System
c11065_g2_i1	COG1445^PTS System
c11069_g1_i1	COG0515^Serine Threonine protein kinase
c11075_g1_i1	COG0180^tryptophanyltRNA synthetase
c11084_g1_i1	COG0666^Ankyrin Repeat
c11095_g1_i1	COG1028^short-chain dehydrogenase reductase
c11107_g1_i1	COG5032^3-kinase, catalytic subunit
c11121_g1_i1	COG0493^glutamate synthase
c11181_g1_i1	COG0491^Beta-lactamase domain protein
c11205_g1_i1	COG5491^Charged multivesicular body protein
c11208_g1_i1	COG3325^chitinase
c11210_g1_i1	COG1028^short-chain dehydrogenase reductase
c11224_g1_i1	COG0457^repeat-containing protein
c11227_g1_i1	COG5177^TSR1, 20S rRNA accumulation, homolog (S. cerevisiae)
c11229_g1_i1	COG5272^Ribosomal protein
c11237_g1_i1	COG1204^helicase
c11237_g2_i1	COG1204^helicase
c11263_g2_i1	COG5096^The coatomer is a cytosolic protein complex that binds to dilysine motifs and reversibly associates with Golgi non- clathrin-coated vesicles, which further mediate biosynthetic protein transport from the ER, via the Golgi up to the trans Golgi network. Coatomer complex is required for budding from Golgi membranes, and is essential for the retrograde Golgi-to-ER transport of dilysine-tagge…
c11383_g1_i1	COG4886^leucine Rich Repeat
c11390_g1_i1	COG0412^dienelactone hydrolase
c11432_g1_i1	COG5178^PRP8 pre-mRNA processing factor 8 homolog (S. cerevisiae)
c11458_g1_i1	COG0357^Specifically methylates the N7 position of a guanine in 16S rRNA (By similarity)
c11476_g1_i1	COG0671^PHOsphatase
c11483_g1_i1	COG1100^GTP-binding Protein
c11493_g1_i1	COG1960^acyl-CoA dehydrogenase
c11518_g1_i1	COG0515^Serine Threonine protein kinase
c11518_g2_i1	COG0515^Serine Threonine protein kinase
c11547_g1_i1	COG5032^3-kinase, catalytic subunit
c11547_g1_i2	COG5032^3-kinase, catalytic subunit
c11570_g1_i1	COG0567^2-oxoglutarate dehydrogenase, E1
c11580_g1_i1	NOG84915^ninjurin 2
c11580_g2_i1	NOG84915^ninjurin 2
c11588_g1_i1	COG0764^Involved in unsaturated fatty acids biosynthesis. Catalyzes the dehydration of short chain beta-hydroxyacyl-ACPs and long chain saturated and unsaturated beta-hydroxyacyl-ACPs (By similarity)
c11595_g1_i1	COG0493^glutamate synthase
c11599_g1_i1	COG0477^major facilitator Superfamily
c11622_g1_i1	COG0474^P-type atpase
c11622_g2_i1	COG0474^P-type atpase
c11635_g2_i1	COG5227^smt3 suppressor of mif two 3 homolog
c11645_g1_i1	COG0474^P-type atpase
c11665_g1_i1	COG1204^helicase
c11665_g2_i1	COG1204^helicase
c11669_g1_i1	COG0612^peptidase'
c11672_g1_i1	NOG112711^
c11680_g1_i1	NOG135479^
c11691_g1_i1	COG0531^amino acid
c11697_g1_i1	COG0615^cytidylyltransferase
c11709_g1_i1	COG0513^atp-dependent rna helicase
c11716_g1_i1	COG0484^ATP binding to DnaK triggers the release of the substrate protein, thus completing the reaction cycle. Several rounds of ATP-dependent interactions between DnaJ, DnaK and GrpE are required for fully efficient folding. Also involved, together with DnaK and GrpE, in the DNA replication of plasmids through activation of initiation proteins (By similarity)
c11736_g1_i1	COG2755^lipolytic protein G-D-S-L family
c11788_g2_i1	COG5391^sorting nexin
c11799_g1_i1	COG0517^Catalyzes the conversion of inosine 5'-phosphate (IMP) to xanthosine 5'-phosphate (XMP), the first committed and rate- limiting step in the de novo synthesis of guanine nucleotides, and therefore plays an important role in the regulation of cell growth (By similarity)
c11824_g1_i1	COG1204^helicase
c11824_g1_i2	COG1204^helicase
c11835_g1_i1	COG5329^Phosphatase
c11835_g2_i1	COG5329^Phosphatase
c11856_g1_i1	COG2030^maoc domain protein dehydratase
c11874_g1_i1	COG5078^ubiquitin-conjugating enzyme
c11882_g2_i1	COG2801^Retrotransposon protein
c11895_g1_i1	COG0625^glutathione s-transferase
c11908_g1_i1	COG3923^primosomal replication protein n''
c11927_g1_i1	COG2319^repeat-containing protein
c11949_g1_i1	COG0229^)-reductase
c11991_g1_i1	COG0442^Catalyzes the attachment of proline to tRNA(Pro) in a two-step reaction proline is first activated by ATP to form Pro- AMP and then transferred to the acceptor end of tRNA(Pro). As ProRS can inadvertently accommodate and process non-cognate amino acids such as alanine and cysteine, to avoid such errors it has two additional distinct editing activities against alanine. One activity is desi…
c11994_g1_i1	COG2036^Core component of nucleosome. Nucleosomes wrap and compact DNA into chromatin, limiting DNA accessibility to the cellular machineries which require DNA as a template. Histones thereby play a central role in transcription regulation, DNA repair, DNA replication and chromosomal stability. DNA accessibility is regulated via a complex set of post-translational modifications of histones, also …
c11998_g1_i1	NOG41173^
c12002_g1_i1	KOG0017^Retrotransposon protein
c12038_g1_i1	COG3590^endothelin-converting enzyme
c12043_g1_i1	COG0477^major facilitator Superfamily
c12047_g1_i1	COG0155^Component of the sulfite reductase complex that catalyzes the 6-electron reduction of sulfite to sulfide. This is one of several activities required for the biosynthesis of L- cysteine from sulfate (By similarity)
c12071_g1_i1	COG0639^serine threonine-protein phosphatase
c12074_g1_i1	COG5127^ATPase, H transporting, lysosomal 42kDa, V1 subunit
c12113_g1_i1	COG2204^two component, sigma54 specific, transcriptional regulator, Fis family
c12114_g1_i1	NOG129154^Sugar (and other) transporter
c12140_g1_i1	COG1249^dihydrolipoyl dehydrogenase
c12142_g1_i1	COG0526^Thioredoxin
c12145_g1_i1	NOG134210^Aromatic prenyltransferase Orf2
c12155_g1_i1	COG2110^appr-1-p processing domain protein
c12165_g1_i1	COG0477^major facilitator Superfamily
c12189_g1_i1	KOG0017^Retrotransposon protein
c12195_g1_i1	COG1819^glycosyltransferase
c12213_g1_i1	COG0724^Rna-binding protein
c12213_g1_i2	COG0724^Rna-binding protein
c12214_g1_i1	COG5262^histone h2a
c12214_g1_i2	COG5262^histone h2a
c12216_g1_i1	COG0265^serine protease
c12223_g1_i1	COG0146^5-oxoprolinase
c12223_g2_i1	COG0146^5-oxoprolinase
c12229_g1_i1	NOG40768^
c12265_g1_i1	COG2271^transporter
c12295_g1_i1	COG5187^Proteasome (Prosome, macropain) 26S subunit, non-ATPase, 6
c12297_g1_i1	COG0493^glutamate synthase
c12335_g1_i1	COG1914^H( )-stimulated, divalent metal cation uptake system (By similarity)
c12343_g1_i1	COG5049^5'-3' exoribonuclease
c12384_g1_i1	COG2124^Cytochrome p450
c12391_g1_i1	COG1215^Glycosyl transferase, family 2
c12396_g1_i1	NOG05134^
c12403_g2_i1	COG0464^Aaa atpase
c12453_g1_i1	COG5164^Transcription elongation factor
c12456_g2_i1	COG0405^Gamma-glutamyltranspeptidase (EC 2.3.2.2)
c12465_g1_i1	COG1073^Hydrolase
c12471_g1_i1	COG5539^otu domain-containing protein
c12471_g1_i2	COG5539^otu domain-containing protein
c12572_g1_i1	KOG0017^Retrotransposon protein
c12585_g1_i1	COG0457^repeat-containing protein
c12604_g1_i1	COG1100^GTP-binding Protein
c12639_g1_i1	COG3104^transporter
c12642_g1_i1	COG5173^Exocyst complex component
c12659_g1_i1	COG2230^cyclopropane-fatty-acyl-phospholipid synthase
c12660_g1_i1	COG5406^Component of the FACT complex, a general chromatin factor that acts to reorganize nucleosomes. The FACT complex is involved in multiple processes that require DNA as a template such as mRNA elongation, DNA replication and DNA repair. During transcription elongation the FACT complex acts as a histone chaperone that both destabilizes and restores nucleosomal structure. It facilitates the pa…
c12667_g1_i1	COG0009^sua5 ycio yrdc ywlc family protein
c12726_g1_i1	COG5177^TSR1, 20S rRNA accumulation, homolog (S. cerevisiae)
c12726_g2_i1	COG5177^TSR1, 20S rRNA accumulation, homolog (S. cerevisiae)
c12748_g1_i1	COG5032^3-kinase, catalytic subunit
c12769_g1_i1	COG3344^RNA-directed DNA polymerase
c12774_g1_i1	COG3277^Required for ribosome biogenesis. Part of a complex which catalyzes pseudouridylation of rRNA. This involves the isomerization of uridine such that the ribose is subsequently attached to C5, instead of the normal N1. Pseudouridine ( psi ) residues may serve to stabilize the conformation of rRNAs
c12776_g1_i1	COG0513^atp-dependent rna helicase
c12813_g1_i1	COG0449^Catalyzes the first step in hexosamine metabolism, converting fructose-6P into glucosamine-6P using glutamine as a nitrogen source (By similarity)
c12818_g1_i1	COG0179^Fumarylacetoacetate hydrolase
c12835_g1_i1	COG4677^pectinesterase
c12836_g1_i1	COG1012^Dehydrogenase
c12840_g1_i2	COG2147^ribosomal protein L19
c12881_g1_i1	NOG77007^Pyridoxamine 5-phosphate oxidase-related, FMN-binding
c12905_g1_i1	COG1250^Dehydrogenase
c12916_g1_i1	NOG71159^tetratricopeptide repeat domain protein
c12917_g1_i1	COG0156^8-Amino-7-oxononanoate synthase
c12960_g2_i1	COG2801^Retrotransposon protein
c12969_g1_i1	COG0119^Catalyzes the condensation of the acetyl group of acetyl-CoA with 3-methyl-2-oxobutanoate (2-oxoisovalerate) to form 3-carboxy-3-hydroxy-4-methylpentanoate (2-isopropylmalate) (By similarity)
c12974_g1_i1	COG5090^factor iif
c12993_g1_i1	COG0515^Serine Threonine protein kinase
c13012_g1_i1	COG0320^Catalyzes the radical-mediated insertion of two sulfur atoms into the C-6 and C-8 positions of the octanoyl moiety bound to the lipoyl domains of lipoate-dependent enzymes, thereby converting the octanoylated domains into lipoylated derivatives (By similarity)
c13025_g1_i1	COG1131^(ABC) transporter
c13058_g1_i1	COG2518^Catalyzes the methyl esterification of L-isoaspartyl residues in peptides and proteins that result from spontaneous decomposition of normal L-aspartyl and L-asparaginyl residues. It plays a role in the repair and or degradation of damaged proteins (By similarity)
c13086_g2_i1	COG1100^GTP-binding Protein
c13179_g1_i1	NOG06511^Efflux transporter RND family MFP subunit
c13194_g2_i1	COG5391^sorting nexin
c13208_g1_i1	COG0237^Catalyzes the phosphorylation of the 3'-hydroxyl group of dephosphocoenzyme A to form coenzyme A (By similarity)
c13228_g1_i1	COG0160^aminotransferase
c13232_g1_i1	COG3141^YebG family
c13258_g1_i1	NOG79861^Cytochrome c oxidase polypeptide VIa
c13269_g1_i1	COG0666^Ankyrin Repeat
c13275_g1_i1	COG2124^Cytochrome p450
c13287_g1_i1	COG0331^Malonyl coA-acyl carrier protein transacylase
c13295_g1_i1	COG0466^ATP-dependent serine protease that mediates the selective degradation of mutant and abnormal proteins as well as certain short-lived regulatory proteins. Required for cellular homeostasis and for survival from DNA damage and developmental changes induced by stress. Degrades polypeptides processively to yield small peptide fragments that are 5 to 10 amino acids long. Binds to DNA in a doub…
c13295_g2_i1	COG0466^ATP-dependent serine protease that mediates the selective degradation of mutant and abnormal proteins as well as certain short-lived regulatory proteins. Required for cellular homeostasis and for survival from DNA damage and developmental changes induced by stress. Degrades polypeptides processively to yield small peptide fragments that are 5 to 10 amino acids long. Binds to DNA in a doub…
c13309_g1_i1	COG2124^Cytochrome p450
c13326_g1_i1	COG1890^Ribosomal protein
c13354_g1_i1	COG0087^One of the primary rRNA binding proteins, it binds directly near the 3'-end of the 23S rRNA, where it nucleates assembly of the 50S subunit (By similarity)
c13373_g1_i1	NOG05746^WD repeat domain 64
c13375_g1_i1	COG0451^Nad-dependent epimerase dehydratase
c13376_g1_i1	COG5143^vesicle-associated membrane protein
c13425_g1_i1	COG0538^isocitrate dehydrogenase (NADp)
c13463_g1_i1	COG5657^Importin
c13463_g2_i1	COG5657^Importin
c13496_g1_i1	COG5273^Zinc finger, DHHC-type containing
c13510_g1_i1	COG1126^ABC transporter, (ATP-binding protein)
c13537_g1_i1	COG2346^K06886 hemoglobin
c13575_g1_i1	COG1204^helicase
c13575_g1_i2	COG1204^helicase
c13592_g1_i1	COG0123^Histone deacetylase
c13592_g2_i1	COG0123^Histone deacetylase
c13613_g1_i1	COG2058^Ribosomal protein
c13626_g1_i1	COG0639^serine threonine-protein phosphatase
c13626_g2_i1	COG0639^serine threonine-protein phosphatase
c13637_g1_i1	COG0477^major facilitator Superfamily
c13640_g1_i1	COG1161^Required for a late step of 50S ribosomal subunit assembly. Has GTPase activity (By similarity)
c13662_g1_i1	COG0376^Bifunctional enzyme with both catalase and broad- spectrum peroxidase activity (By similarity)
c13662_g2_i1	COG0376^Bifunctional enzyme with both catalase and broad- spectrum peroxidase activity (By similarity)
c13677_g1_i1	COG0572^uridine kinase
c13693_g1_i1	COG1413^Catalyzes the hydroxylation of the N(6)-(4-aminobutyl)- L-lysine intermediate to form hypusine, an essential post- translational modification only found in mature eIF-5A factor (By similarity)
c13693_g1_i2	COG1413^Catalyzes the hydroxylation of the N(6)-(4-aminobutyl)- L-lysine intermediate to form hypusine, an essential post- translational modification only found in mature eIF-5A factor (By similarity)
c13719_g1_i1	COG0529^Catalyzes the synthesis of activated sulfate (By similarity)
c13753_g1_i1	COG5101^exportin 1, CRM1 homolog (yeast)
c13757_g1_i1	COG3914^TPR repeatcontaining protein
c13757_g2_i1	COG3914^TPR repeatcontaining protein
c13761_g1_i1	COG3217^MOSC domain-containing protein
c13769_g1_i1	COG1374^pre-rRNA processing and 60S ribosome subunit assembly (By similarity)
c13770_g1_i1	KOG0017^Retrotransposon protein
c13771_g1_i1	KOG0017^Retrotransposon protein
c13793_g1_i1	COG0459^Prevents misfolding and promotes the refolding and proper assembly of unfolded polypeptides generated under stress conditions (By similarity)
c13817_g1_i1	COG1643^helicase
c13885_g2_i1	COG0697^membrane
c13916_g1_i1	COG0086^DNA-dependent RNA polymerase catalyzes the transcription of DNA into RNA using the four ribonucleoside triphosphates as substrates (By similarity)
c13947_g1_i1	COG2263^methyltransferase
c13947_g2_i1	COG2263^methyltransferase
c13997_g1_i1	COG0709^Synthesizes selenophosphate from selenide and ATP (By similarity)
c14023_g1_i1	COG1224^ruvB-like
c14023_g2_i1	COG1224^ruvB-like
c14047_g2_i1	COG0186^One of the primary rRNA binding proteins, it binds specifically to the 5'-end of 16S ribosomal
c14080_g1_i1	COG0178^The UvrABC repair system catalyzes the recognition and processing of DNA lesions. UvrA is an ATPase and a DNA-binding protein. A damage recognition complex composed of 2 UvrA and 2 UvrB subunits scans DNA for abnormalities. When the presence of a lesion has been verified by UvrB, the UvrA molecules dissociate (By similarity)
c14080_g2_i1	COG0178^The UvrABC repair system catalyzes the recognition and processing of DNA lesions. UvrA is an ATPase and a DNA-binding protein. A damage recognition complex composed of 2 UvrA and 2 UvrB subunits scans DNA for abnormalities. When the presence of a lesion has been verified by UvrB, the UvrA molecules dissociate (By similarity)
c14083_g2_i1	COG0252^L-asparaginase
c14088_g1_i1	COG5021^e3 ubiquitin protein ligase
c14129_g2_i1	KOG0017^Retrotransposon protein
c14137_g1_i1	COG0123^Histone deacetylase
c14139_g1_i1	COG0316^Iron--sulfur cluster
c14149_g1_i1	COG1252^Nadh dehydrogenase
c14158_g1_i1	COG0596^Alpha beta hydrolase
c14158_g2_i1	COG0596^Alpha beta hydrolase
c14216_g1_i1	COG1473^amidohydrolase
c14216_g2_i1	COG1473^amidohydrolase
c14243_g1_i1	COG0515^Serine Threonine protein kinase
c14243_g1_i2	COG0515^Serine Threonine protein kinase
c14258_g1_i1	COG0694^Involved in iron-sulfur cluster biogenesis. Binds a 4Fe- 4S cluster, can transfer this cluster to apoproteins, and thereby intervenes in the maturation of Fe S proteins. Could also act as a scaffold chaperone for damaged Fe S proteins (By similarity)
c14265_g1_i1	COG5176^KH domain containing, RNA binding
c14322_g1_i1	COG0612^peptidase'
c14324_g1_i1	COG0515^Serine Threonine protein kinase
c14326_g1_i1	KOG0017^Retrotransposon protein
c14368_g1_i1	NOG148917^
c14374_g1_i1	COG2319^repeat-containing protein
c14398_g1_i1	COG2124^Cytochrome p450
c14431_g1_i1	COG0218^Necessary for normal cell division and for the maintenance of normal septation (By similarity)
c14458_g1_i1	COG2124^Cytochrome p450
c14461_g1_i1	COG0514^atp-dependent dna helicase
c14461_g1_i2	COG0514^atp-dependent dna helicase
c14487_g1_i1	NOG70699^Efflux transporter rnd family, mfp subunit
c14487_g1_i2	NOG70699^Efflux transporter rnd family, mfp subunit
c14487_g1_i2	NOG70699^Efflux transporter rnd family, mfp subunit
c14501_g1_i1	COG0484^ATP binding to DnaK triggers the release of the substrate protein, thus completing the reaction cycle. Several rounds of ATP-dependent interactions between DnaJ, DnaK and GrpE are required for fully efficient folding. Also involved, together with DnaK and GrpE, in the DNA replication of plasmids through activation of initiation proteins (By similarity)
c14507_g1_i1	COG0541^Involved in targeting and insertion of nascent membrane proteins into the cytoplasmic membrane. Binds to the hydrophobic signal sequence of the ribosome-nascent chain (RNC) as it emerges from the ribosomes. The SRP-RNC complex is then targeted to the cytoplasmic membrane where it interacts with the SRP receptor FtsY
c14524_g1_i1	COG2214^DNAj domain protein
c14576_g1_i1	COG0666^Ankyrin Repeat
c14576_g2_i1	COG0666^Ankyrin Repeat
c14607_g1_i1	COG2451^Ribosomal protein
c14612_g1_i1	COG0580^Channel that permits osmotically driven movement of water in both directions. It is involved in the osmoregulation and in the maintenance of cell turgor during volume expansion in rapidly growing cells. It mediates rapid entry or exit of water in response to abrupt changes in osmolarity (By similarity)
c14614_g1_i1	COG5249^RER1 retention in endoplasmic reticulum 1 homolog (S. cerevisiae)
c14628_g1_i1	COG0724^Rna-binding protein
c14681_g1_i1	COG5206^phosphatidylinositol glycan anchor biosynthesis, class K
c14688_g1_i1	NOG84653^
c14710_g1_i1	COG2801^Retrotransposon protein
c14729_g1_i1	COG0724^Rna-binding protein
c14737_g1_i1	NOG82198^
c14737_g2_i1	NOG82198^
c14738_g1_i1	COG0204^Acyltransferase
c14751_g1_i1	NOG78801^
c14757_g1_i1	COG0367^asparagine synthetase
c14778_g1_i1	COG0443^heat shock protein 70
c14796_g1_i1	COG1012^Dehydrogenase
c14802_g1_i1	KOG0017^Retrotransposon protein
c14804_g1_i1	COG1349^transcriptional regulator DeoR family
c14827_g1_i1	COG1575^1,4-dihydroxy-2-naphthoate octaprenyltransferase
c14839_g1_i1	COG0329^Catalyzes the condensation of (S)-aspartate-beta- semialdehyde (S)-ASA and pyruvate to 4-hydroxy- tetrahydrodipicolinate (HTPA) (By similarity)
c14846_g1_i1	COG0046^phosphoribosylformylglycinamidine synthase
c14862_g1_i1	COG1131^(ABC) transporter
c14873_g1_i1	COG0515^Serine Threonine protein kinase
c14873_g2_i1	COG0515^Serine Threonine protein kinase
c14878_g1_i1	COG5023^Tubulin is the major constituent of microtubules. It binds two moles of GTP, one at an exchangeable site on the beta chain and one at a non-exchangeable site on the alpha chain (By similarity)
c14888_g1_i1	COG4886^leucine Rich Repeat
c14921_g1_i1	COG1053^Succinate DeHydrogenase
c14923_g1_i1	COG2124^Cytochrome p450
c14925_g1_i1	COG1241^dna replication licensing factor
c14930_g1_i1	COG2124^Cytochrome p450
c14934_g1_i1	COG1643^helicase
c14940_g1_i1	COG1611^decarboxylase
c15009_g1_i1	NOG70255^zinc finger protein 706
c15010_g1_i1	COG0324^Catalyzes the transfer of a dimethylallyl group onto the adenine at position 37 in tRNAs that read codons beginning with uridine, leading to the formation of N6-(dimethylallyl)adenosine (i(6)A) (By similarity)
c15034_g1_i1	KOG0017^Retrotransposon protein
c15043_g1_i1	COG0287^prephenate dehydrogenase
c15043_g2_i1	COG0287^prephenate dehydrogenase
c15054_g1_i1	COG0421^Catalyzes the production of spermidine from putrescine and decarboxylated S-adenosylmethionine (dcSAM), which serves as an aminopropyl donor (By similarity)
c15092_g1_i1	NOG86678^Plasmid stabilization system
c15097_g1_i1	COG2755^lipolytic protein G-D-S-L family
c15103_g1_i1	COG0474^P-type atpase
c15162_g1_i1	KOG1075^Retrotransposon protein
c15164_g1_i1	COG5411^inositol
c15164_g2_i1	COG5411^inositol
c15187_g1_i1	COG0515^Serine Threonine protein kinase
c15243_g1_i1	COG1113^amino acid
c15260_g1_i1	COG5041^casein kinase ii
c15260_g1_i2	COG5041^casein kinase ii
c15263_g1_i1	KOG0017^Retrotransposon protein
c15268_g1_i1	COG3148^DTW domain containing protein
c15270_g1_i1	COG0515^Serine Threonine protein kinase
c15285_g2_i1	COG2319^repeat-containing protein
c15315_g1_i1	COG1502^Catalyzes the reversible phosphatidyl group transfer from one phosphatidylglycerol molecule to another to form cardiolipin (CL) (diphosphatidylglycerol) and glycerol (By similarity)
c15319_g1_i1	COG3346^Surfeit locus 1 family protein
c15324_g1_i1	COG0528^Catalyzes the reversible phosphorylation of UMP to UDP (By similarity)
c15332_g1_i1	COG3033^tryptophanase EC 4.1.99.1
c15367_g1_i1	COG1252^Nadh dehydrogenase
c15367_g1_i2	COG1252^Nadh dehydrogenase
c15383_g1_i1	COG0450^alkyl hydroperoxide reductase
c15383_g1_i2	COG0450^alkyl hydroperoxide reductase
c15402_g1_i1	COG4886^leucine Rich Repeat
c15411_g1_i1	COG0477^major facilitator Superfamily
c15422_g1_i1	COG2163^(ribosomal) protein
c15423_g2_i1	NOG69137^receptor
c15433_g1_i1	COG0215^Cysteinyl-tRNA synthetase
c15438_g1_i1	COG0105^Major role in the synthesis of nucleoside triphosphates other than ATP. The ATP gamma phosphate is transferred to the NDP beta phosphate via a ping-pong mechanism, using a phosphorylated active-site intermediate (By similarity)
c15460_g1_i1	COG0515^Serine Threonine protein kinase
c15465_g1_i1	COG5176^KH domain containing, RNA binding
c15465_g1_i2	COG5176^KH domain containing, RNA binding
c15468_g1_i1	NOG118960^
c15469_g1_i1	COG0148^Catalyzes the reversible conversion of 2- phosphoglycerate into phosphoenolpyruvate. It is essential for the degradation of carbohydrates via glycolysis (By similarity)
c15469_g2_i1	COG0504^Catalyzes the ATP-dependent amination of UTP to CTP with either L-glutamine or ammonia as the source of nitrogen (By similarity)
c15471_g1_i1	COG5640^protease
c15471_g1_i2	COG5640^protease
c15506_g1_i1	COG0203^50S ribosomal protein l17
c15506_g1_i2	COG0203^50S ribosomal protein l17
c15511_g1_i1	COG0670^Membrane
c15514_g1_i1	COG2319^repeat-containing protein
c15544_g1_i1	NOG148917^
c15546_g1_i1	COG0681^Signal peptidase i
c15550_g1_i1	COG1131^(ABC) transporter
c15551_g1_i1	COG0464^Aaa atpase
c15554_g1_i1	COG1874^beta-galactosidase
c15554_g1_i2	COG1874^beta-galactosidase
c15556_g1_i1	COG0596^Alpha beta hydrolase
c15560_g1_i1	COG0003^ATPase required for the post-translational delivery of tail-anchored (TA) proteins to the endoplasmic reticulum. Recognizes and selectively binds the transmembrane domain of TA proteins in the cytosol. This complex then targets to the endoplasmic reticulum by membrane-bound receptors, where the tail- anchored protein is released for insertion. This process is regulated by ATP binding and …
c15560_g1_i1	COG0003^ATPase required for the post-translational delivery of tail-anchored (TA) proteins to the endoplasmic reticulum. Recognizes and selectively binds the transmembrane domain of TA proteins in the cytosol. This complex then targets to the endoplasmic reticulum by membrane-bound receptors, where the tail- anchored protein is released for insertion. This process is regulated by ATP binding and …
c15560_g1_i2	COG0003^ATPase required for the post-translational delivery of tail-anchored (TA) proteins to the endoplasmic reticulum. Recognizes and selectively binds the transmembrane domain of TA proteins in the cytosol. This complex then targets to the endoplasmic reticulum by membrane-bound receptors, where the tail- anchored protein is released for insertion. This process is regulated by ATP binding and …
c15562_g1_i1	NOG46317^
c15574_g1_i1	COG1063^Dehydrogenase
c15604_g1_i1	COG0631^Phosphatase
c15604_g1_i2	COG0631^Phosphatase
c15610_g2_i1	COG0513^atp-dependent rna helicase
c15613_g2_i1	COG0075^aminotransferase
c15623_g2_i1	COG3808^pump that utilizes the energy of pyrophosphate hydrolysis as the driving force for
c15624_g1_i1	COG0513^atp-dependent rna helicase
c15628_g1_i1	COG0465^Acts as a processive, ATP-dependent zinc metallopeptidase for both cytoplasmic and membrane proteins. Plays a role in the quality control of integral membrane proteins (By similarity)
c15628_g1_i1	COG0465^Acts as a processive, ATP-dependent zinc metallopeptidase for both cytoplasmic and membrane proteins. Plays a role in the quality control of integral membrane proteins (By similarity)
c15633_g1_i1	NOG08802^
c15633_g2_i1	NOG08802^
c15639_g1_i1	COG3250^hydrolase family 2
c15639_g2_i1	COG3250^hydrolase family 2
c15655_g1_i1	COG5290^Inhibitor of kappa light polypeptide gene enhancer in B-cells, kinase complex-associated protein
c15655_g2_i1	COG5290^Inhibitor of kappa light polypeptide gene enhancer in B-cells, kinase complex-associated protein
c15657_g1_i1	COG1028^short-chain dehydrogenase reductase
c15671_g1_i1	COG0022^Dehydrogenase, E1 component
c15674_g1_i1	COG1028^short-chain dehydrogenase reductase
c15680_g1_i1	COG0023^translation initiation factor
c15689_g1_i1	COG5076^bromodomain
c15718_g1_i1	COG0591^symporter
c15734_g1_i1	COG0476^UBA THIF-type NAD FAD binding protein
c15734_g2_i1	COG0476^UBA THIF-type NAD FAD binding protein
c15754_g1_i1	COG0202^DNA-dependent RNA polymerase catalyzes the transcription of DNA into RNA using the four ribonucleoside triphosphates as substrates (By similarity)
c15766_g1_i1	COG0080^This protein binds directly to 23S ribosomal RNA (By similarity)
c15768_g1_i1	COG1226^PotAssium voltage-gated channel
c15782_g1_i1	COG0013^Catalyzes the attachment of alanine to tRNA(Ala) in a two-step reaction alanine is first activated by ATP to form Ala- AMP and then transferred to the acceptor end of tRNA(Ala). Also edits incorrectly charged Ser-tRNA(Ala) and Gly-tRNA(Ala) via its editing domain (By similarity)
c15794_g2_i1	COG1262^Sulphatase-modifying factor protein
c15803_g1_i1	COG0229^)-reductase
c15807_g2_i1	COG0697^membrane
c15807_g2_i2	COG0697^membrane
c15858_g1_i1	COG0463^Glycosyl transferase, family 2
c15873_g1_i1	COG4352^60S ribosomal protein L13
c15875_g1_i1	KOG0017^Retrotransposon protein
c15885_g1_i1	COG0625^glutathione s-transferase
c15887_g1_i1	COG0673^oxidoreductase
c15910_g1_i1	NOG135403^ShK domain-like
c15939_g1_i1	COG0158^D-fructose-1,6-bisphosphate 1-phosphohydrolase class 1
c15944_g1_i1	NOG13334^Coiled-coil alpha-helical rod protein 1
c15989_g1_i1	COG1278^Cold shock protein
c16004_g1_i1	COG0596^Alpha beta hydrolase
c16043_g1_i1	COG0666^Ankyrin Repeat
c16050_g1_i1	COG2041^The exact function is not known. Can catalyze the reduction of a variety of substrates like dimethyl sulfoxide, trimethylamine N-oxide, phenylmethyl sulfoxide and L-methionine sulfoxide. Cannot reduce cyclic N-oxides. Shows no activity as sulfite oxidase (By similarity)
c16055_g1_i1	COG0466^ATP-dependent serine protease that mediates the selective degradation of mutant and abnormal proteins as well as certain short-lived regulatory proteins. Required for cellular homeostasis and for survival from DNA damage and developmental changes induced by stress. Degrades polypeptides processively to yield small peptide fragments that are 5 to 10 amino acids long. Binds to DNA in a doub…
c16055_g2_i1	COG0466^ATP-dependent serine protease that mediates the selective degradation of mutant and abnormal proteins as well as certain short-lived regulatory proteins. Required for cellular homeostasis and for survival from DNA damage and developmental changes induced by stress. Degrades polypeptides processively to yield small peptide fragments that are 5 to 10 amino acids long. Binds to DNA in a doub…
c16063_g1_i1	COG4886^leucine Rich Repeat
c16067_g1_i1	COG3186^Phenylalanine 4-monooxygenase
c16072_g1_i2	NOG70779^tumor protein
c16125_g1_i1	COG0400^phospholipase carboxylesterase
c16135_g1_i1	COG2319^repeat-containing protein
c16139_g1_i1	COG0503^Catalyzes a salvage reaction resulting in the formation of AMP, that is energically less costly than de novo synthesis (By similarity)
c16172_g1_i1	COG0477^major facilitator Superfamily
c16176_g1_i1	COG0667^Aldo keto reductase
c16177_g1_i1	COG2723^beta-glucosidase
c16183_g1_i1	COG5022^myosin heavy chain
c16196_g1_i1	COG0670^Membrane
c16219_g1_i1	COG0339^oligopeptidase a
c16219_g2_i1	COG0339^oligopeptidase a
c16243_g1_i1	COG0500^methyltransferase
c16247_g1_i1	COG1003^The glycine cleavage system catalyzes the degradation of glycine. The P protein binds the alpha-amino group of glycine through its pyridoxal phosphate cofactor
c16247_g2_i1	COG1003^The glycine cleavage system catalyzes the degradation of glycine. The P protein binds the alpha-amino group of glycine through its pyridoxal phosphate cofactor
c16264_g1_i1	COG0102^This protein is one of the early assembly proteins of the 50S ribosomal subunit, although it is not seen to bind rRNA by itself. It is important during the early stages of 50S assembly (By similarity)
c16264_g2_i1	COG0102^This protein is one of the early assembly proteins of the 50S ribosomal subunit, although it is not seen to bind rRNA by itself. It is important during the early stages of 50S assembly (By similarity)
c16290_g1_i1	COG0515^Serine Threonine protein kinase
c16318_g1_i1	COG0265^serine protease
c16344_g1_i1	COG0664^transcriptional regulator, crp fnr family
c16350_g1_i1	COG5021^e3 ubiquitin protein ligase
c16368_g1_i1	COG0076^decarboxylase
c16405_g1_i1	COG1024^Enoyl-CoA hydratase
c16416_g1_i1	COG5114^transcriptional
c16416_g2_i1	COG5114^transcriptional
c16428_g1_i1	COG5147^Myblike DNAbinding domain containing protein
c16439_g1_i1	COG0028^acetolactate synthase
c16439_g1_i2	COG0028^acetolactate synthase
c16454_g1_i1	COG0515^Serine Threonine protein kinase
c16458_g1_i1	COG5116^26s proteasome
c16463_g1_i1	COG0568^Sigma factors are initiation factors that promote the attachment of RNA polymerase to specific initiation sites and are then released (By similarity)
c16505_g1_i1	COG0474^P-type atpase
c16507_g1_i1	COG5210^TBC1 domain family member
c16507_g1_i2	COG5210^TBC1 domain family member
c16509_g2_i1	COG1997^Ribosomal protein
c16513_g1_i1	COG0330^Band 7 protein
c16513_g2_i1	COG0330^Band 7 protein
c16514_g1_i1	COG5159^26S proteasome non-ATPase regulatory subunit
c16516_g1_i1	NOG87821^whole genome shotgun sequence
c16553_g1_i1	COG2072^Monooxygenase
c16553_g2_i1	COG2072^Monooxygenase
c16557_g1_i1	COG2319^repeat-containing protein
c16557_g2_i1	COG2319^repeat-containing protein
c16559_g1_i1	COG1100^GTP-binding Protein
c16562_g1_i1	NOG136457^
c16570_g1_i1	COG0615^cytidylyltransferase
c16604_g1_i1	COG1052^Dehydrogenase
c16617_g1_i1	COG2124^Cytochrome p450
c16618_g1_i1	COG4624^hydrogenase
c16623_g1_i1	COG2812^dna polymerase iii subunits gamma and tau
c16623_g2_i1	COG2812^dna polymerase iii subunits gamma and tau
c16668_g1_i1	COG3188^outer membrane usher protein
c16706_g1_i1	COG2351^5-hydroxyisourate hydrolase
c16728_g1_i1	COG5387^ATP synthase mitochondrial F1 complex assembly factor
c16728_g2_i1	COG5387^ATP synthase mitochondrial F1 complex assembly factor
c16735_g1_i1	COG0080^This protein binds directly to 23S ribosomal RNA (By similarity)
c16751_g1_i1	KOG0017^Retrotransposon protein
c16877_g1_i1	COG0195^Transcription elongation factor NusA
c16883_g1_i1	COG2007^40S ribosomal protein S8
c16910_g1_i1	COG1132^(ABC) transporter
c16910_g2_i1	COG1132^(ABC) transporter
c16934_g1_i1	COG0515^Serine Threonine protein kinase
c16934_g2_i1	COG0515^Serine Threonine protein kinase
c16982_g1_i1	COG0329^Catalyzes the condensation of (S)-aspartate-beta- semialdehyde (S)-ASA and pyruvate to 4-hydroxy- tetrahydrodipicolinate (HTPA) (By similarity)
c17000_g1_i1	COG0086^DNA-dependent RNA polymerase catalyzes the transcription of DNA into RNA using the four ribonucleoside triphosphates as substrates (By similarity)
c17000_g1_i2	COG0086^DNA-dependent RNA polymerase catalyzes the transcription of DNA into RNA using the four ribonucleoside triphosphates as substrates (By similarity)
c17034_g1_i1	COG1874^beta-galactosidase
c17059_g2_i1	COG4870^cysteine
c17064_g1_i1	COG1963^Acid phosphatase vanadium-dependent haloperoxidase related
c17075_g1_i1	COG5243^autocrine motility factor receptor, E3 ubiquitin protein ligase
c17085_g1_i1	COG5187^Proteasome (Prosome, macropain) 26S subunit, non-ATPase, 6
c17085_g1_i2	COG5187^Proteasome (Prosome, macropain) 26S subunit, non-ATPase, 6
c17121_g1_i1	COG1358^(ribosomal) protein
c17124_g1_i1	COG0385^bile acid
c17148_g1_i1	COG3634^alkyl hydroperoxide reductase
c17151_g1_i1	COG1100^GTP-binding Protein
c17151_g1_i2	COG1100^GTP-binding Protein
c17183_g1_i1	NOG19523^RAB3B, member RAS oncogene family
c17188_g1_i1	COG1022^Amp-dependent synthetase and ligase
c17194_g1_i1	NOG135479^
c17234_g1_i1	KOG3540^Amyloid beta (A4)
c17237_g1_i1	COG2801^Retrotransposon protein
c17238_g1_i1	COG2207^Transcriptional regulator, ARAC family
c17267_g1_i1	COG5207^ubiquitin carboxyl-terminal hydrolase
c17294_g1_i1	COG0724^Rna-binding protein
c17296_g1_i1	NOG136872^
c17312_g1_i1	COG3808^pump that utilizes the energy of pyrophosphate hydrolysis as the driving force for
c17313_g1_i1	COG1951^fumarate
c17321_g1_i1	COG0663^Transferase
c17341_g1_i1	COG1003^The glycine cleavage system catalyzes the degradation of glycine. The P protein binds the alpha-amino group of glycine through its pyridoxal phosphate cofactor
c17389_g1_i1	COG1450^general secretion pathway protein D
c17421_g1_i1	COG4531^periplasmic
c17421_g2_i1	COG4531^periplasmic
c17441_g1_i1	COG0515^Serine Threonine protein kinase
c17441_g2_i1	COG0515^Serine Threonine protein kinase
c17467_g1_i1	COG1842^Phage shock protein A
c17476_g1_i1	COG1310^Component of the eukaryotic translation initiation factor 3 (eIF-3) complex, which is involved in protein synthesis and, together with other initiation factors, stimulates binding of mRNA and methionyl-tRNAi to the 40S ribosome (By similarity)
c17482_g2_i1	COG0465^Acts as a processive, ATP-dependent zinc metallopeptidase for both cytoplasmic and membrane proteins. Plays a role in the quality control of integral membrane proteins (By similarity)
c17484_g1_i1	COG1132^(ABC) transporter
c17494_g1_i1	COG0515^Serine Threonine protein kinase
c17494_g1_i2	COG0515^Serine Threonine protein kinase
c17502_g1_i1	COG0537^histidine triad (hIT) protein
c17506_g2_i1	COG0477^major facilitator Superfamily
c17521_g1_i1	COG5567^(LipO)protein
c17527_g1_i1	COG3866^Pectate lyase
c17569_g1_i1	COG1028^short-chain dehydrogenase reductase
c17613_g1_i1	COG0724^Rna-binding protein
c17615_g1_i1	COG0200^Binds to the 23S rRNA (By similarity)
c17624_g1_i1	COG1272^Channel protein (Hemolysin III family
c17636_g1_i1	COG0042^Catalyzes the synthesis of dihydrouridine a modified base found in the D-loop of most tRNAs (By similarity)
c17651_g1_i1	COG0277^FAD linked oxidase domain protein
c17653_g1_i1	COG2319^repeat-containing protein
c17674_g1_i1	COG0480^Catalyzes the GTP-dependent ribosomal translocation step during translation elongation. During this step, the ribosome changes from the pre-translocational (PRE) to the post- translocational (POST) state as the newly formed A-site-bound peptidyl-tRNA and P-site-bound deacylated tRNA move to the P and E sites, respectively. Catalyzes the coordinated movement of the two tRNA molecules, the …
c17733_g1_i1	COG2272^Carboxylesterase
c17745_g1_i1	COG0510^choline kinase
c17758_g1_i1	COG0477^major facilitator Superfamily
c17780_g1_i1	COG1215^Glycosyl transferase, family 2
c17787_g1_i1	COG0513^atp-dependent rna helicase
c17831_g1_i1	COG5143^vesicle-associated membrane protein
c17840_g1_i1	COG0631^Phosphatase
c17848_g1_i1	COG4886^leucine Rich Repeat
c17855_g1_i1	COG1166^Catalyzes the biosynthesis of agmatine from arginine (By similarity)
c17961_g1_i1	COG1198^Primosomal protein n'
c17970_g1_i1	COG0436^aminotransferase
c18000_g1_i1	COG0724^Rna-binding protein
c18085_g1_i1	COG0428^zinc transporter
c18131_g1_i1	COG2036^Core component of nucleosome. Nucleosomes wrap and compact DNA into chromatin, limiting DNA accessibility to the cellular machineries which require DNA as a template. Histones thereby play a central role in transcription regulation, DNA repair, DNA replication and chromosomal stability. DNA accessibility is regulated via a complex set of post-translational modifications of histones, also …
c18150_g1_i1	COG0387^Calcium Proton
c18159_g1_i1	COG0084^tatd family
c18160_g1_i1	COG0515^Serine Threonine protein kinase
c18170_g1_i1	COG1758^Promotes RNA polymerase assembly. Latches the N- and C- terminal regions of the beta' subunit thereby facilitating its interaction with the beta and alpha subunits (By similarity)
c18180_g1_i1	COG2818^Dna-3-methyladenine glycosylase i
c18190_g1_i1	COG5021^e3 ubiquitin protein ligase
c18210_g1_i1	COG0476^UBA THIF-type NAD FAD binding protein
c18224_g1_i1	COG1404^peptidase (S8 and S53, subtilisin, kexin, sedolisin
c18235_g1_i1	COG0515^Serine Threonine protein kinase
c18274_g1_i1	COG0659^sulfate transporter
c18278_g1_i1	COG0653^Part of the Sec protein translocase complex. Interacts with the SecYEG preprotein conducting channel. Has a central role in coupling the hydrolysis of ATP to the transfer of proteins into and across the cell membrane, serving
c18297_g1_i1	COG2053^Ribosomal protein
c18299_g1_i1	COG0790^Sel1 domain protein repeat-containing protein
c18322_g1_i1	COG0697^membrane
c18328_g1_i1	COG0055^Produces ATP from ADP in the presence of a proton gradient across the membrane. The catalytic sites are hosted primarily by the beta subunits (By similarity)
c18338_g1_i1	NOG45547^proline rich Gla (G-carboxyglutamic acid) 3 (transmembrane)
c18342_g1_i1	COG0790^Sel1 domain protein repeat-containing protein
c18344_g1_i1	COG0085^DNA-dependent RNA polymerase catalyzes the transcription of DNA into RNA using the four ribonucleoside triphosphates as substrates (By similarity)
c18346_g2_i1	COG1730^Molecular chaperone capable of stabilizing a range of proteins. Seems to fulfill an ATP-independent, HSP70-like function in archaeal de novo protein folding (By similarity)
c18358_g1_i1	COG2992^BAX protein
c18379_g1_i1	COG5281^Tape measure protein
c18394_g1_i1	COG4362^nitric oxide synthase
c18410_g1_i1	COG0493^glutamate synthase
c18431_g1_i1	COG0275^Specifically methylates the N4 position of cytidine in position 1402 (C1402) of 16S rRNA (By similarity)
c18432_g1_i1	COG0072^phenylalanyl-tRNA synthetase (beta subunit)
c18474_g1_i1	COG2163^(ribosomal) protein
c18516_g1_i1	COG0515^Serine Threonine protein kinase
c18549_g1_i1	COG0666^Ankyrin Repeat
c18554_g1_i1	NOG137666^
c18563_g1_i1	COG2227^Non-specific O-methyltransferase that catalyzes the 2 O- methylation steps in the ubiquinone biosynthetic pathway (By similarity)
c18567_g1_i1	COG3733^amine oxidase
c18567_g2_i1	COG3733^amine oxidase
c18631_g1_i1	COG0500^methyltransferase
c18663_g1_i1	COG0778^nitroreductase
c18674_g1_i1	COG0515^Serine Threonine protein kinase
c18681_g1_i1	COG1100^GTP-binding Protein
c18695_g1_i1	COG0304^Catalyzes the condensation reaction of fatty acid synthesis by the addition to an acyl acceptor of two carbons from malonyl-ACP (By similarity)
c18709_g1_i1	COG1215^Glycosyl transferase, family 2
c18756_g1_i1	COG0125^Phosphorylation of dTMP to form dTDP in both de novo and salvage pathways of dTTP synthesis (By similarity)
c18756_g2_i1	COG0125^Phosphorylation of dTMP to form dTDP in both de novo and salvage pathways of dTTP synthesis (By similarity)
c18758_g1_i1	NOG149692^
c18758_g1_i2	NOG149692^
c18758_g1_i2	NOG149692^
c18767_g1_i1	COG0477^major facilitator Superfamily
c18770_g1_i1	COG0524^pfkb domain protein
c18776_g1_i1	COG5091^Suppressor of G2 allele of skp1
c18802_g1_i1	COG0474^P-type atpase
c18822_g1_i1	COG3979^chitinase
c18844_g1_i1	COG0204^Acyltransferase
c18881_g1_i1	COG5126^myosin light chain
c18881_g1_i2	COG5126^myosin light chain
c18929_g1_i1	COG0647^Hydrolase
c18941_g1_i1	COG1485^AFG1 family ATPase
c18963_g1_i1	COG1474^Involved in regulation of DNA replication (By similarity)
c18987_g1_i1	COG5347^ankyrin repeat and PH
c18990_g1_i1	COG0549^carbamate kinase
c19007_g1_i1	COG1126^ABC transporter, (ATP-binding protein)
c19024_g1_i1	COG0182^Catalyzes the interconversion of methylthioribose-1- phosphate (MTR-1-P) into methylthioribulose-1-phosphate (MTRu-1-P) (By similarity)
c19075_g1_i1	NOG149372^
c19120_g1_i1	COG0300^Dehydrogenase reductase
c19120_g1_i2	COG0300^Dehydrogenase reductase
c19190_g1_i1	COG0243^molybdopterin oxidoreductase
c19190_g2_i1	COG0243^molybdopterin oxidoreductase
c19193_g1_i1	COG0039^Catalyzes the reversible oxidation of malate to oxaloacetate (By similarity)
c19231_g1_i1	COG0733^Transporter
c19247_g1_i1	COG3588^fructose-bisphosphate aldolase
c19253_g1_i1	COG1250^Dehydrogenase
c19281_g1_i1	COG0515^Serine Threonine protein kinase
c19281_g2_i1	COG0515^Serine Threonine protein kinase
c19296_g1_i1	COG5647^cullin 1
c19316_g1_i1	COG2207^Transcriptional regulator, ARAC family
c19332_g2_i1	COG0553^helicase
c19353_g1_i1	COG5207^ubiquitin carboxyl-terminal hydrolase
c19375_g1_i1	COG2186^GntR family transcriptional regulator
c19381_g1_i1	COG5640^protease
c19399_g1_i1	COG2012^DNA-dependent RNA polymerase catalyzes the transcription of DNA into RNA using the four ribonucleoside triphosphates as substrates
c19411_g1_i1	COG2132^Multicopper oxidase
c19471_g1_i1	COG2040^Homocysteine s-methyltransferase
c19490_g1_i1	COG1052^Dehydrogenase
c19495_g1_i1	COG2866^carboxy-peptidase
c19555_g1_i1	COG2114^Guanylate Cyclase
c19569_g1_i1	COG0626^cystathionine
c19582_g1_i1	COG5123^TFIIA is a component of the transcription machinery of RNA polymerase II and plays an important role in transcriptional activation (By similarity)
c19588_g1_i1	COG2132^Multicopper oxidase
c19610_g1_i1	COG4284^pyrophosphorylase
c19619_g1_i1	COG0169^shikimate dehydrogenase
c19621_g1_i1	COG0457^repeat-containing protein
c19633_g1_i1	COG5053^eukaryotic translation initiation factor
c19649_g1_i1	COG0148^Catalyzes the reversible conversion of 2- phosphoglycerate into phosphoenolpyruvate. It is essential for the degradation of carbohydrates via glycolysis (By similarity)
c19659_g1_i1	COG0457^repeat-containing protein
c19686_g1_i1	COG0204^Acyltransferase
c19688_g1_i1	COG2233^permease
c19697_g1_i1	COG1471^(ribosomal) protein
c19701_g1_i1	COG2940^Histone-lysine N-methyltransferase
c19706_g2_i1	COG1132^(ABC) transporter
c19710_g1_i1	COG0477^major facilitator Superfamily
c19734_g1_i1	COG0255^50s ribosomal protein l29
c19739_g1_i1	COG5596^Mitochondrial import inner membrane translocase subunit
c19760_g1_i1	NOG124707^
c19761_g1_i1	COG2827^Excinuclease abc c subunit domain protein
c19774_g1_i1	COG0477^major facilitator Superfamily
c19807_g1_i1	COG0760^peptidyl-prolyl cis-trans isomerase
c19818_g1_i1	COG0513^atp-dependent rna helicase
c19824_g1_i1	COG0465^Acts as a processive, ATP-dependent zinc metallopeptidase for both cytoplasmic and membrane proteins. Plays a role in the quality control of integral membrane proteins (By similarity)
c19832_g1_i1	COG0666^Ankyrin Repeat
c19833_g1_i1	KOG0017^Retrotransposon protein
c19834_g1_i1	COG1052^Dehydrogenase
c19846_g1_i1	COG1100^GTP-binding Protein
c19847_g1_i1	NOG86848^
c19867_g1_i1	COG3808^pump that utilizes the energy of pyrophosphate hydrolysis as the driving force for
c19875_g1_i1	COG0526^Thioredoxin
c19885_g1_i1	COG0499^May play a key role in the regulation of the intracellular concentration of adenosylhomocysteine (By similarity)
c19897_g1_i1	COG1409^Hydrolyzes cAMP to 5'-AMP. Plays an important regulatory role in modulating the intracellular concentration of cAMP, thereby influencing cAMP-dependent processes (By similarity)
c19904_g1_i1	COG1444^Catalyzes the formation of N(4)-acetylcytidine (ac(4)C) at the wobble position of tRNA(Met), by using acetyl-CoA as an acetyl donor and ATP (or GTP) (By similarity)
c19955_g1_i1	COG1271^(Ubiquinol oxidase) subunit I
c19979_g1_i1	COG5069^Microtubule associated monoxygenase, calponin and LIM domain containing
c19987_g1_i1	COG5035^Cell cycle control protein
c19994_g1_i1	COG0493^glutamate synthase
c20001_g1_i1	COG3150^UPF0227 protein
c20001_g2_i1	COG1409^Hydrolyzes cAMP to 5'-AMP. Plays an important regulatory role in modulating the intracellular concentration of cAMP, thereby influencing cAMP-dependent processes (By similarity)
c20011_g1_i1	COG2319^repeat-containing protein
c20030_g1_i1	COG2240^Pyridoxal kinase
c20030_g1_i2	COG2240^Pyridoxal kinase
c20035_g1_i1	COG5101^exportin 1, CRM1 homolog (yeast)
c20035_g2_i1	COG5101^exportin 1, CRM1 homolog (yeast)
c20038_g1_i1	COG5640^protease
c20055_g1_i1	COG0457^repeat-containing protein
c20055_g2_i1	COG0457^repeat-containing protein
c20063_g1_i1	COG0620^Catalyzes the transfer of a methyl group from 5- methyltetrahydrofolate to homocysteine resulting in methionine formation (By similarity)
c20071_g1_i1	COG3384^extradiol ring-cleavage dioxygenase class IIi protein subunit b
c20122_g1_i1	COG0112^Catalyzes the reversible interconversion of serine and glycine with tetrahydrofolate (THF) serving as the one-carbon carrier. This reaction serves as the major source of one-carbon groups required for the biosynthesis of purines, thymidylate, methionine, and other important biomolecules. Also exhibits THF- independent aldolase activity toward beta-hydroxyamino acids, producing glycine and…
c20134_g1_i1	COG2999^glutaredoxin 2
c20137_g1_i1	COG5019^Cell division control protein
c20137_g1_i2	COG5019^Cell division control protein
c20154_g1_i1	NOG68493^of nitrate reduction
c20163_g1_i1	COG0194^Essential for recycling GMP and indirectly, cGMP (By similarity)
c20184_g1_i1	COG3706^Diguanylate cyclase
c20193_g1_i1	COG0544^Involved in protein export. Acts as a chaperone by maintaining the newly synthesized protein in an open conformation
c20214_g1_i1	COG1643^helicase
c20218_g1_i1	COG1601^translation Initiation Factor
c20218_g2_i1	COG1601^translation Initiation Factor
c20240_g1_i1	KOG0017^Retrotransposon protein
c20242_g1_i1	NOG150159^Alpha/beta hydrolase of unknown function (DUF1400)
c20243_g1_i1	COG4826^Serpin peptidase inhibitor, clade
c20252_g1_i1	COG0515^Serine Threonine protein kinase
c20252_g1_i2	COG0515^Serine Threonine protein kinase
c20252_g1_i2	COG0515^Serine Threonine protein kinase
c20263_g1_i1	COG0526^Thioredoxin
c20275_g1_i1	COG1009^subunit l
c20303_g1_i1	COG1287^Oligosaccharyl transferase, STT3 subunit
c20314_g1_i1	COG4178^(ABC) transporter
c20318_g1_i1	COG0144^nOP2 Sun
c20345_g1_i1	COG0699^Dynamin family
c20357_g1_i1	COG0532^One of the essential components for the initiation of protein synthesis. Protects formylmethionyl-tRNA from spontaneous hydrolysis and promotes its binding to the 30S ribosomal subunits. Also involved in the hydrolysis of GTP during the formation of the 70S ribosomal complex (By similarity)
c20383_g1_i1	COG1358^(ribosomal) protein
c20386_g1_i1	COG1100^GTP-binding Protein
c20396_g1_i1	COG3320^domain) protein
c20396_g2_i1	COG3320^domain) protein
c20408_g1_i1	COG4642^whole genome shotgun sequence
c20411_g1_i1	COG4870^cysteine
c20411_g1_i2	COG4870^cysteine
c20420_g1_i1	COG0629^single-stranded DNA-binding protein
c20428_g1_i1	COG0176^Transaldolase is important for the balance of metabolites in the pentose-phosphate pathway (By similarity)
c20432_g1_i1	COG0522^One of the primary rRNA binding proteins, it binds directly to 16S rRNA where it nucleates assembly of the body of the 30S subunit (By similarity)
c20460_g1_i1	COG1358^(ribosomal) protein
c20555_g1_i1	COG0639^serine threonine-protein phosphatase
c20562_g1_i1	COG1269^ATPase 116 kDa subunit
c20569_g1_i1	COG4886^leucine Rich Repeat
c20575_g1_i1	COG3424^synthase
c20591_g1_i1	COG0500^methyltransferase
c20602_g1_i1	COG5091^Suppressor of G2 allele of skp1
c20614_g1_i1	COG0666^Ankyrin Repeat
c20622_g1_i1	COG4886^leucine Rich Repeat
c20668_g1_i1	COG3340^peptidase'
c20672_g2_i1	NOG79861^Cytochrome c oxidase polypeptide VIa
c20678_g1_i1	COG0466^ATP-dependent serine protease that mediates the selective degradation of mutant and abnormal proteins as well as certain short-lived regulatory proteins. Required for cellular homeostasis and for survival from DNA damage and developmental changes induced by stress. Degrades polypeptides processively to yield small peptide fragments that are 5 to 10 amino acids long. Binds to DNA in a doub…
c20680_g1_i1	COG2453^Dual specificity protein phosphatase
c20685_g1_i1	COG5024^g2 mitotic-specific
c20688_g1_i1	COG0525^amino acids such as threonine, to avoid such errors, it has a posttransfer editing activity that hydrolyzes mischarged Thr-tRNA(Val) in a tRNA-dependent manner (By similarity)
c20688_g2_i1	COG0525^amino acids such as threonine, to avoid such errors, it has a posttransfer editing activity that hydrolyzes mischarged Thr-tRNA(Val) in a tRNA-dependent manner (By similarity)
c20700_g1_i1	NOG150350^
c20700_g1_i2	NOG146632^e3 ubiquitin-protein ligase
c20722_g1_i1	COG0457^repeat-containing protein
c20759_g1_i1	COG0474^P-type atpase
c20782_g1_i1	COG0642^Histidine kinase
c20807_g1_i1	COG0380^synthase
c20813_g1_i1	KOG0017^Retrotransposon protein
c20814_g2_i1	COG5147^Myblike DNAbinding domain containing protein
c20821_g1_i1	COG0339^oligopeptidase a
c20833_g1_i1	COG0138^bifunctional purine biosynthesis protein PURH
c20840_g1_i1	COG0626^cystathionine
c20882_g1_i1	NOG73026^Glutathione
c20886_g2_i1	NOG148715^
c20886_g2_i2	NOG148715^
c20890_g1_i1	COG0515^Serine Threonine protein kinase
c20892_g1_i1	COG0363^Catalyzes the reversible isomerization-deamination of glucosamine 6-phosphate (GlcN6P) to form fructose 6-phosphate (Fru6P) and ammonium ion (By similarity)
c20892_g2_i1	COG0363^Catalyzes the reversible isomerization-deamination of glucosamine 6-phosphate (GlcN6P) to form fructose 6-phosphate (Fru6P) and ammonium ion (By similarity)
c20894_g1_i1	COG0656^reductase
c20900_g1_i1	COG1100^GTP-binding Protein
c20916_g1_i1	COG2940^Histone-lysine N-methyltransferase
c20919_g1_i1	COG5069^Microtubule associated monoxygenase, calponin and LIM domain containing
c20923_g1_i1	COG0515^Serine Threonine protein kinase
c20923_g2_i1	COG0515^Serine Threonine protein kinase
c20932_g1_i1	COG5173^Exocyst complex component
c20943_g1_i1	COG0143^Is required not only for elongation of protein synthesis but also for the initiation of all mRNA translation through initiator tRNA(fMet) aminoacylation (By similarity)
c20944_g1_i1	COG2197^Two component transcriptional regulator, LuxR family
c21063_g1_i1	COG5051^60S ribosomal protein l36
c21072_g1_i1	COG1012^Dehydrogenase
c21098_g1_i1	COG1436^Subunit of the peripheral V1 complex of vacuolar ATPase essential for assembly or catalytic function. V-ATPase is responsible for acidifying a variety of intracellular compartments in eukaryotic cells (By similarity)
c21109_g1_i1	COG2319^repeat-containing protein
c21110_g1_i1	COG0019^Specifically catalyzes the decarboxylation of meso- diaminopimelate (meso-DAP) to L-lysine (By similarity)
c21114_g2_i1	COG3491^2OGFe(II) oxygenase
c21120_g2_i1	COG0086^DNA-dependent RNA polymerase catalyzes the transcription of DNA into RNA using the four ribonucleoside triphosphates as substrates (By similarity)
c21141_g1_i1	COG0526^Thioredoxin
c21156_g1_i1	COG5217^microtubule-associated protein RP EB family member
c21167_g1_i1	COG1215^Glycosyl transferase, family 2
c21167_g2_i1	COG1215^Glycosyl transferase, family 2
c21167_g2_i2	COG1215^Glycosyl transferase, family 2
c21167_g1_i2	COG1215^Glycosyl transferase, family 2
c21167_g2_i3	COG1215^Glycosyl transferase, family 2
c21168_g1_i1	COG2040^Homocysteine s-methyltransferase
c21196_g1_i1	COG0515^Serine Threonine protein kinase
c21226_g1_i1	COG0522^One of the primary rRNA binding proteins, it binds directly to 16S rRNA where it nucleates assembly of the body of the 30S subunit (By similarity)
c21291_g1_i1	COG5140^Ubiquitin fusion degradation protein
c21291_g2_i1	COG5140^Ubiquitin fusion degradation protein
c21297_g1_i1	COG5096^The coatomer is a cytosolic protein complex that binds to dilysine motifs and reversibly associates with Golgi non- clathrin-coated vesicles, which further mediate biosynthetic protein transport from the ER, via the Golgi up to the trans Golgi network. Coatomer complex is required for budding from Golgi membranes, and is essential for the retrograde Golgi-to-ER transport of dilysine-tagge…
c21298_g1_i1	COG0576^Participates actively in the response to hyperosmotic and heat shock by preventing the aggregation of stress-denatured proteins, in association with DnaK and GrpE. It is the nucleotide exchange factor for DnaK and may function as a thermosensor. Unfolded proteins bind initially to DnaJ
c21323_g1_i1	COG0086^DNA-dependent RNA polymerase catalyzes the transcription of DNA into RNA using the four ribonucleoside triphosphates as substrates (By similarity)
c21329_g1_i1	COG2136^u3 small nucleolar ribonucleoprotein
c21341_g1_i1	COG0438^Glycosyl transferase (Group 1
c21350_g1_i1	COG2319^repeat-containing protein
c21384_g1_i1	COG0475^Sodium hydrogen exchanger
c21387_g1_i1	COG3240^GDSL esterase lipase
c21387_g2_i1	COG3240^GDSL esterase lipase
c21396_g1_i1	COG0218^Necessary for normal cell division and for the maintenance of normal septation (By similarity)
c21444_g1_i1	COG0626^cystathionine
c21451_g1_i1	COG1309^Transcriptional regulator
c21458_g1_i1	COG5238^RAN GTPase activating protein 1
c21464_g1_i1	COG0553^helicase
c21469_g1_i1	KOG0017^Retrotransposon protein
c21498_g1_i1	COG0511^Acetyl-CoA carboxylase, biotin carboxyl carrier protein
c21523_g1_i1	COG5078^ubiquitin-conjugating enzyme
c21546_g1_i1	COG2124^Cytochrome p450
c21561_g1_i1	COG1626^trehalase
c21570_g1_i1	COG5021^e3 ubiquitin protein ligase
c21574_g1_i1	COG2956^tetratricopeptide repeat protein
c21579_g1_i1	COG0102^This protein is one of the early assembly proteins of the 50S ribosomal subunit, although it is not seen to bind rRNA by itself. It is important during the early stages of 50S assembly (By similarity)
c21603_g1_i1	COG0515^Serine Threonine protein kinase
c21609_g1_i1	NOG149898^
c21648_g1_i1	COG1928^Dolichyl-phosphate-mannose--protein mannosyltransferase
c21666_g1_i1	COG1690^Catalytic subunit of the tRNA-splicing ligase complex that acts by directly joining spliced tRNA halves to mature-sized tRNAs by incorporating the precursor-derived splice junction phosphate into the mature tRNA as a canonical 3',5'- phosphodiester. May act as a RNA ligase with broad substrate specificity, and may function toward other RNAs (By similarity)
c21666_g1_i2	COG1690^Catalytic subunit of the tRNA-splicing ligase complex that acts by directly joining spliced tRNA halves to mature-sized tRNAs by incorporating the precursor-derived splice junction phosphate into the mature tRNA as a canonical 3',5'- phosphodiester. May act as a RNA ligase with broad substrate specificity, and may function toward other RNAs (By similarity)
c21674_g1_i1	COG3525^ec 3.2.1.52
c21696_g2_i1	COG0115^brancheD-chain amino acid aminotransferase
c21698_g1_i1	COG5187^Proteasome (Prosome, macropain) 26S subunit, non-ATPase, 6
c21729_g1_i1	COG5151^Transcription factor
c21742_g1_i1	COG0276^Catalyzes the ferrous insertion into protoporphyrin IX (By similarity)
c21742_g2_i1	COG0276^Catalyzes the ferrous insertion into protoporphyrin IX (By similarity)
c21742_g2_i2	COG0276^Catalyzes the ferrous insertion into protoporphyrin IX (By similarity)
c21769_g1_i1	COG3590^endothelin-converting enzyme
c21776_g1_i1	COG0277^FAD linked oxidase domain protein
c21796_g1_i1	COG3104^transporter
c21796_g1_i2	COG3104^transporter
c21819_g1_i1	NOG116394^
c21860_g1_i1	COG0115^brancheD-chain amino acid aminotransferase
c21872_g1_i1	COG5021^e3 ubiquitin protein ligase
c21874_g1_i1	COG0021^Transketolase
c21874_g2_i1	COG0021^Transketolase
c21878_g1_i1	COG1874^beta-galactosidase
c21885_g1_i1	COG2319^repeat-containing protein
c21892_g1_i1	COG5262^histone h2a
c21905_g1_i1	COG0451^Nad-dependent epimerase dehydratase
c21911_g1_i1	COG5126^myosin light chain
c21922_g1_i1	COG0474^P-type atpase
c21922_g2_i1	COG0474^P-type atpase
c21933_g1_i1	COG1190^lysyl-trna synthetase
c21933_g2_i1	COG1190^lysyl-trna synthetase
c21937_g1_i1	COG0493^glutamate synthase
c21937_g2_i1	COG0493^glutamate synthase
c21962_g1_i1	COG5021^e3 ubiquitin protein ligase
c21969_g1_i1	NOG27535^Core-2/I-Branching enzyme
c21972_g1_i1	COG0093^Binds to 23S rRNA. Forms part of two intersubunit bridges in the 70S ribosome (By similarity)
c21991_g1_i1	COG1077^Rod shape-determining protein, MreB
c21993_g1_i1	COG0454^acetyltransferase
c21997_g1_i1	COG2986^histidine ammonia-lyase
c22023_g1_i1	COG1958^small nuclear ribonucleoprotein
c22025_g2_i1	COG5099^pumilio homolog
c22048_g1_i1	COG0049^One of the primary rRNA binding proteins, it binds directly to 16S rRNA where it nucleates assembly of the head domain of the 30S subunit. Is located at the subunit interface close to the decoding center, probably blocks exit of the E-site tRNA (By similarity)
c22053_g1_i1	COG0376^Bifunctional enzyme with both catalase and broad- spectrum peroxidase activity (By similarity)
c22061_g1_i1	COG3185^4-Hydroxyphenylpyruvate dioxygenase
c22063_g1_i1	COG0055^Produces ATP from ADP in the presence of a proton gradient across the membrane. The catalytic sites are hosted primarily by the beta subunits (By similarity)
c22073_g1_i1	COG5657^Importin
c22082_g1_i1	COG0685^Methylenetetrahydrofolate reductase
c22090_g1_i1	COG4221^dehydrogenase
c22104_g1_i1	COG0668^Mechanosensitive ion channel
c22139_g1_i1	COG1131^(ABC) transporter
c22167_g1_i1	COG1100^GTP-binding Protein
c22230_g1_i1	COG0638^The proteasome is a multicatalytic proteinase complex which is characterized by its ability to cleave peptides with Arg, Phe, Tyr, Leu, and Glu adjacent to the leaving group at neutral or slightly basic pH. The proteasome has an ATP-dependent proteolytic activity (By similarity)
c22254_g1_i1	COG0013^Catalyzes the attachment of alanine to tRNA(Ala) in a two-step reaction alanine is first activated by ATP to form Ala- AMP and then transferred to the acceptor end of tRNA(Ala). Also edits incorrectly charged Ser-tRNA(Ala) and Gly-tRNA(Ala) via its editing domain (By similarity)
c22323_g1_i1	COG2939^carboxy-peptidase
c22402_g1_i1	COG4284^pyrophosphorylase
c22419_g1_i1	COG1132^(ABC) transporter
c22443_g1_i1	COG0102^This protein is one of the early assembly proteins of the 50S ribosomal subunit, although it is not seen to bind rRNA by itself. It is important during the early stages of 50S assembly (By similarity)
c22480_g1_i1	COG0096^One of the primary rRNA binding proteins, it binds directly to 16S rRNA central domain where it helps coordinate assembly of the platform of the 30S subunit (By similarity)
c22480_g1_i1	COG0201^The central subunit of the protein translocation channel SecYEG. Consists of two halves formed by TMs 1-5 and 6-10. These two domains form a lateral gate at the front which open onto the bilayer between TMs 2 and 7, and are clamped together by SecE at the back. The channel is closed by both a pore ring composed of hydrophobic SecY resides and a short helix (helix 2A) on the extracellular …
c22480_g1_i1	COG0091^The globular domain of the protein is located near the polypeptide exit tunnel on the outside of the subunit, while an extended beta-hairpin is found that lines the wall of the exit tunnel in the center of the 70S ribosome (By similarity)
c22480_g1_i1	COG0097^This protein binds to the 23S rRNA, and is important in its secondary structure. It is located near the subunit interface in the base of the L7 L12 stalk, and near the tRNA binding site of the peptidyltransferase center (By similarity)
c22480_g1_i1	COG0093^Binds to 23S rRNA. Forms part of two intersubunit bridges in the 70S ribosome (By similarity)
c22480_g1_i1	COG0094^This is 1 of the proteins that binds and probably mediates the attachment of the 5S RNA into the large ribosomal subunit, where it forms part of the central protuberance. In the 70S ribosome it contacts protein S13 of the 30S subunit (bridge B1b), connecting the 2 subunits
c22480_g1_i1	COG0090^One of the primary rRNA binding proteins. Required for association of the 30S and 50S subunits to form the 70S ribosome, for tRNA binding and peptide bond formation. It has been suggested to have peptidyltransferase activity
c22480_g1_i1	COG0089^One of the early assembly proteins it binds 23S rRNA. One of the proteins that surrounds the polypeptide exit tunnel on the outside of the ribosome. Forms the main docking site for trigger factor binding to the ribosome (By similarity)
c22480_g1_i1	COG0088^One of the primary rRNA binding proteins, this protein initially binds near the 5'-end of the 23S rRNA. It is important during the early stages of 50S assembly. It makes multiple contacts with different domains of the 23S rRNA in the assembled 50S subunit and ribosome (By similarity)
c22480_g1_i1	COG0522^One of the primary rRNA binding proteins, it binds directly to 16S rRNA where it nucleates assembly of the body of the 30S subunit (By similarity)
c22480_g1_i1	COG0256^This is one of the proteins that binds and probably mediates the attachment of the 5S RNA into the large ribosomal subunit, where it forms part of the central protuberance (By similarity)
c22480_g1_i1	COG0202^DNA-dependent RNA polymerase catalyzes the transcription of DNA into RNA using the four ribonucleoside triphosphates as substrates (By similarity)
c22482_g1_i1	COG1093^translation initiation factor
c22491_g1_i1	COG1184^translation initiation factor
c22493_g1_i1	COG0511^Acetyl-CoA carboxylase, biotin carboxyl carrier protein
c22494_g1_i1	COG0666^Ankyrin Repeat
c22496_g1_i1	COG0513^atp-dependent rna helicase
c22497_g1_i1	COG1317^Flagellar assembly protein
c22500_g1_i1	COG5149^transcription initiation factor
c22509_g1_i1	COG3424^synthase
c22509_g1_i2	COG3424^synthase
c22513_g1_i1	COG0522^One of the primary rRNA binding proteins, it binds directly to 16S rRNA where it nucleates assembly of the body of the 30S subunit (By similarity)
c22554_g1_i1	COG1404^peptidase (S8 and S53, subtilisin, kexin, sedolisin
c22574_g1_i1	COG0179^Fumarylacetoacetate hydrolase
c22574_g1_i2	COG0179^Fumarylacetoacetate hydrolase
c22585_g1_i1	COG1230^cation diffusion facilitator family transporter
c22594_g1_i1	COG1100^GTP-binding Protein
c22620_g1_i1	COG1100^GTP-binding Protein
c22620_g2_i1	COG1100^GTP-binding Protein
c22622_g1_i1	COG0652^PPIases accelerate the folding of proteins
c22623_g1_i1	COG1845^Cytochrome C Oxidase, Subunit III
c22636_g1_i1	COG5076^bromodomain
c22645_g1_i1	COG0724^Rna-binding protein
c22648_g1_i1	COG0513^atp-dependent rna helicase
c22650_g1_i1	COG2115^Xylose Isomerase
c22654_g1_i1	COG0615^cytidylyltransferase
c22654_g2_i1	COG0615^cytidylyltransferase
c22656_g1_i1	COG4677^pectinesterase
c22659_g1_i1	COG2938^the catalytic subunit of succinate dehydrogenase (SDH). SDH is involved in complex II of the mitochondrial electron transport chain and is responsible for transferring electrons from succinate to ubiquinone (coenzyme Q). In is unclear whether it participates in the chemistry of FAD attachment (enzymatic function) or acts as a chaperone that maintains
c22659_g1_i2	COG2938^the catalytic subunit of succinate dehydrogenase (SDH). SDH is involved in complex II of the mitochondrial electron transport chain and is responsible for transferring electrons from succinate to ubiquinone (coenzyme Q). In is unclear whether it participates in the chemistry of FAD attachment (enzymatic function) or acts as a chaperone that maintains
c22664_g1_i1	COG1486^glycoside hydrolase family 4
c22664_g1_i2	COG1486^glycoside hydrolase family 4
c22668_g1_i1	COG0532^One of the essential components for the initiation of protein synthesis. Protects formylmethionyl-tRNA from spontaneous hydrolysis and promotes its binding to the 30S ribosomal subunits. Also involved in the hydrolysis of GTP during the formation of the 70S ribosomal complex (By similarity)
c22670_g1_i1	NOG68925^Produces ATP from ADP in the presence of a proton gradient across the membrane (By similarity)
c22671_g1_i1	COG0571^Digests double-stranded RNA. Involved in the processing of primary rRNA transcript to yield the immediate precursors to the large and small rRNAs (23S and 16S). Also processes some mRNAs, and tRNAs when they are encoded in the rRNA operon (By similarity)
c22675_g1_i1	COG0724^Rna-binding protein
c22675_g1_i2	COG0724^Rna-binding protein
c22688_g1_i1	COG0115^brancheD-chain amino acid aminotransferase
c22691_g1_i1	COG0694^Involved in iron-sulfur cluster biogenesis. Binds a 4Fe- 4S cluster, can transfer this cluster to apoproteins, and thereby intervenes in the maturation of Fe S proteins. Could also act as a scaffold chaperone for damaged Fe S proteins (By similarity)
c22693_g1_i1	COG2319^repeat-containing protein
c22697_g1_i1	COG2238^Ribosomal protein
c22699_g1_i1	NOG81025^H -ATPase, subunit H
c22709_g1_i1	COG5078^ubiquitin-conjugating enzyme
c22709_g1_i2	COG5078^ubiquitin-conjugating enzyme
c22711_g1_i1	COG5347^ankyrin repeat and PH
c22713_g1_i1	COG2118^DNA-binding protein
c22713_g1_i2	COG2118^DNA-binding protein
c22716_g1_i1	COG1727^Ribosomal protein
c22735_g1_i1	COG2084^Dehydrogenase
c22738_g1_i1	COG0422^Catalyzes the synthesis of the hydroxymethylpyrimidine phosphate (HMP-P) moiety of thiamine from aminoimidazole ribotide (AIR) in a radical S-adenosyl-L-methionine (SAM)-dependent reaction (By similarity)
c22738_g1_i2	COG0422^Catalyzes the synthesis of the hydroxymethylpyrimidine phosphate (HMP-P) moiety of thiamine from aminoimidazole ribotide (AIR) in a radical S-adenosyl-L-methionine (SAM)-dependent reaction (By similarity)
c22741_g1_i1	COG0500^methyltransferase
c22742_g1_i1	COG5640^protease
c22747_g1_i1	COG3621^Patatin group
c22753_g2_i1	COG5533^ubiquitin carboxyl-terminal hydrolase
c22754_g1_i1	COG3040^Outer membrane lipoprotein
c22759_g1_i1	COG0446^pyridine nucleotide-disulfide oxidoreductase
c22761_g1_i1	COG5272^Ribosomal protein
c22763_g1_i1	COG5262^histone h2a
c22766_g1_i1	COG0515^Serine Threonine protein kinase
c22768_g1_i1	COG0522^One of the primary rRNA binding proteins, it binds directly to 16S rRNA where it nucleates assembly of the body of the 30S subunit (By similarity)
c22768_g2_i1	COG0522^One of the primary rRNA binding proteins, it binds directly to 16S rRNA where it nucleates assembly of the body of the 30S subunit (By similarity)
c22769_g1_i1	COG1331^spermatogenesis-associated protein
c22778_g1_i1	COG5246^Splicing factor 3A subunit
c22781_g1_i1	COG2115^Xylose Isomerase
c22829_g1_i1	COG1208^nucleotidyl transferase
c22862_g1_i1	COG4886^leucine Rich Repeat
c22893_g1_i1	COG0661^Required, probably indirectly, for the hydroxylation of 2-octaprenylphenol to 2-octaprenyl-6-hydroxy-phenol, the fourth step in ubiquinone biosynthesis (By similarity)
c22906_g1_i1	COG0636^F(1)F(0) ATP synthase produces ATP from ADP in the presence of a proton or sodium gradient. F-type ATPases consist of two structural domains, F(1) containing the extramembraneous catalytic core and F(0) containing the membrane proton channel, linked together by a central stalk and a peripheral stalk. During catalysis, ATP synthesis in the catalytic domain of F(1) is coupled via a rotary m…
c22996_g1_i1	COG0056^Produces ATP from ADP in the presence of a proton gradient across the membrane. The alpha chain is a regulatory subunit (By similarity)
c23013_g1_i1	COG0436^aminotransferase
c23061_g1_i1	COG0476^UBA THIF-type NAD FAD binding protein
c23063_g1_i1	COG0596^Alpha beta hydrolase
c23073_g1_i1	COG0013^Catalyzes the attachment of alanine to tRNA(Ala) in a two-step reaction alanine is first activated by ATP to form Ala- AMP and then transferred to the acceptor end of tRNA(Ala). Also edits incorrectly charged Ser-tRNA(Ala) and Gly-tRNA(Ala) via its editing domain (By similarity)
c23077_g1_i1	COG1498^Nucleolar protein
c23115_g1_i1	COG1404^peptidase (S8 and S53, subtilisin, kexin, sedolisin
c23219_g1_i1	COG2801^Retrotransposon protein
c23227_g1_i1	COG0300^Dehydrogenase reductase
c23255_g1_i1	COG4677^pectinesterase
c23269_g1_i1	COG2319^repeat-containing protein
c23272_g1_i1	COG0596^Alpha beta hydrolase
c23273_g1_i1	COG2273^Glycoside hydrolase family 16
c23285_g1_i1	COG5023^Tubulin is the major constituent of microtubules. It binds two moles of GTP, one at an exchangeable site on the beta chain and one at a non-exchangeable site on the alpha chain (By similarity)
c23293_g1_i1	COG0080^This protein binds directly to 23S ribosomal RNA (By similarity)
c23325_g1_i1	COG0489^ATP-binding protein
c23330_g1_i1	COG0258^Structure-specific nuclease with 5'-flap endonuclease and 5'-3' exonuclease activities involved in DNA replication and repair. During DNA replication, cleaves the 5'-overhanging flap structure that is generated by displacement synthesis when DNA polymerase encounters the 5'-end of a downstream Okazaki fragment. It enters the flap from the 5'-end and then tracks to cleave the flap base, le…
c23330_g2_i1	COG0258^Structure-specific nuclease with 5'-flap endonuclease and 5'-3' exonuclease activities involved in DNA replication and repair. During DNA replication, cleaves the 5'-overhanging flap structure that is generated by displacement synthesis when DNA polymerase encounters the 5'-end of a downstream Okazaki fragment. It enters the flap from the 5'-end and then tracks to cleave the flap base, le…
c23353_g1_i1	COG1505^prolyl oligopeptidase
c23377_g1_i1	COG2124^Cytochrome p450
c23377_g1_i2	COG2124^Cytochrome p450
c23396_g1_i1	NOG78926^LRR
c23419_g1_i1	COG0470^DNA polymerase III subunit delta'
c23437_g1_i1	COG5049^5'-3' exoribonuclease
c23450_g1_i1	COG0764^Involved in unsaturated fatty acids biosynthesis. Catalyzes the dehydration of short chain beta-hydroxyacyl-ACPs and long chain saturated and unsaturated beta-hydroxyacyl-ACPs (By similarity)
c23475_g1_i1	COG5080^yip1 domain family member
c23479_g1_i1	COG0586^SNARE associated Golgi
c23558_g1_i1	COG0296^Catalyzes the formation of the alpha-1,6-glucosidic linkages in glycogen by scission of a 1,4-alpha-linked oligosaccharide from growing alpha-1,4-glucan chains and the subsequent attachment of the oligosaccharide to the alpha-1,6 position (By similarity)
c23568_g1_i1	COG0457^repeat-containing protein
c23606_g2_i1	COG0724^Rna-binding protein
c23616_g1_i1	COG5147^Myblike DNAbinding domain containing protein
c23626_g1_i1	COG2229^atp gtp-binding protein
c23678_g1_i1	COG1394^Produces ATP from ADP in the presence of a proton gradient across the membrane (By similarity)
c23692_g1_i1	COG2226^Methyltransferase required for the conversion of demethylmenaquinone (DMKH2) to menaquinone (MKH2)
c23693_g1_i1	COG0156^8-Amino-7-oxononanoate synthase
c23695_g1_i1	COG5201^S-phase kinase--associated protein
c23701_g1_i1	COG0800^Aldolase
c23736_g1_i1	COG5100^Nuclear protein localization
c23736_g2_i1	COG5100^Nuclear protein localization
c23742_g1_i1	COG1632^Ribosomal protein L15
c23776_g1_i1	COG1958^small nuclear ribonucleoprotein
c23786_g1_i1	COG5183^(Membrane-Associated Ring finger (C3HC4))
c23797_g1_i1	COG0617^Catalyzes the addition and repair of the essential 3'- terminal CCA sequence in tRNAs without using a nucleic acid template. Adds these three nucleotides in the order of C, C, and A to the tRNA nucleotide-73, using CTP and ATP as substrates and producing inorganic pyrophosphate
c23835_g1_i1	COG2766^Serine protein kinase
c23881_g1_i1	COG4886^leucine Rich Repeat
c23889_g1_i1	COG0515^Serine Threonine protein kinase
c23911_g1_i1	COG1012^Dehydrogenase
c23943_g1_i1	COG0524^pfkb domain protein
c23943_g2_i1	COG0648^Endonuclease IV plays a role in DNA repair. It cleaves phosphodiester bonds at apurinic or apyrimidinic sites (AP sites) to produce new 5'-ends that are base-free deoxyribose 5-phosphate residues. It preferentially attacks modified AP sites created by bleomycin and neocarzinostatin (By similarity)
c23980_g1_i1	COG2225^malate synthase
c24004_g1_i1	COG0542^ATP-dependent CLP protease ATP-binding subunit
c24032_g1_i1	COG1024^Enoyl-CoA hydratase
c24044_g1_i1	COG1889^Involved in pre-rRNA and tRNA processing. Utilizes the methyl donor S-adenosyl-L-methionine to catalyze the site-specific 2'-hydroxyl methylation of ribose moieties in rRNA and tRNA. Site specificity is provided by a guide RNA that base pairs with the substrate. Methylation occurs at a characteristic distance from the sequence involved in base pairing with the guide RNA (By similarity)
c24074_g1_i1	COG1534^Rna-binding protein
c24074_g1_i2	COG1534^Rna-binding protein
c24090_g1_i1	COG3011^Thiol-disulfide oxidoreductase DCC
c24093_g1_i1	COG5090^factor iif
c24139_g1_i1	COG5434^Glycoside hydrolase family 28
c24270_g1_i1	COG0459^Prevents misfolding and promotes the refolding and proper assembly of unfolded polypeptides generated under stress conditions (By similarity)
c24276_g1_i1	COG0221^Pyrophosphate phospho-hydrolase
c24346_g1_i1	NOG85731^Alpha beta hydrolase
c24351_g1_i1	COG0515^Serine Threonine protein kinase
c24370_g1_i1	COG0477^major facilitator Superfamily
c24370_g2_i1	COG0477^major facilitator Superfamily
c24371_g1_i1	COG5078^ubiquitin-conjugating enzyme
c24379_g1_i1	NOG73120^
c24393_g1_i1	COG1100^GTP-binding Protein
c24425_g1_i1	COG5157^cell division cycle 73, Paf1 RNA polymerase II complex component, homolog (S. cerevisiae)
c24425_g1_i2	COG5157^cell division cycle 73, Paf1 RNA polymerase II complex component, homolog (S. cerevisiae)
c24437_g1_i1	COG2217^p-type ATPase
c24465_g1_i1	COG2163^(ribosomal) protein
c24485_g1_i1	COG0666^Ankyrin Repeat
c24486_g1_i1	COG0308^aminopeptidase
c24486_g2_i1	COG0308^aminopeptidase
c24491_g1_i1	COG1820^GlcNAc 6-P deacetylase
c24524_g1_i1	COG0233^Responsible for the release of ribosomes from messenger RNA at the termination of protein biosynthesis. May increase the efficiency of translation by recycling ribosomes from one round of translation to another (By similarity)
c24538_g1_i1	COG0376^Bifunctional enzyme with both catalase and broad- spectrum peroxidase activity (By similarity)
c24555_g1_i1	COG2252^Xanthine uracil vitamin C permease
c24638_g1_i1	COG1159^An essential GTPase that binds both GDP and GTP, with rapid nucleotide exchange. Plays a role in 16S rRNA processing and 30S ribosomal subunit biogenesis and possibly also in cell cycle regulation and energy metabolism (By similarity)
c24649_g1_i1	COG1289^Fusaric acid resistance protein
c24654_g1_i1	COG0515^Serine Threonine protein kinase
c24680_g1_i1	COG0017^asparaginyl-tRNA synthetase
c24696_g1_i1	COG4677^pectinesterase
c24698_g1_i1	COG5201^S-phase kinase--associated protein
c24719_g1_i1	KOG0017^Retrotransposon protein
c24731_g1_i1	COG1127^(ABC) transporter
c24733_g1_i1	COG0515^Serine Threonine protein kinase
c24744_g1_i1	COG5151^Transcription factor
c24749_g1_i1	COG3590^endothelin-converting enzyme
c24749_g2_i1	COG3590^endothelin-converting enzyme
c24759_g1_i1	COG0362^Catalyzes the oxidative decarboxylation of 6- phosphogluconate to ribulose 5-phosphate and CO(2), with concomitant reduction of NADP to NADPH (By similarity)
c24794_g1_i1	COG0062^Catalyzes the epimerization of the S- and R-forms of NAD(P)HX, a damaged form of NAD(P)H that is a result of enzymatic or heat-dependent hydration. This is a prerequisite for the S- specific NAD(P)H-hydrate dehydratase to allow the repair of both epimers of NAD(P)HX (By similarity)
c24798_g1_i1	COG5064^importin subunit alpha
c24805_g1_i1	COG0184^Forms an intersubunit bridge (bridge B4) with the 23S rRNA of the 50S subunit in the ribosome (By similarity)
c24805_g2_i1	COG0184^Forms an intersubunit bridge (bridge B4) with the 23S rRNA of the 50S subunit in the ribosome (By similarity)
c24819_g1_i1	NOG87526^
c24822_g1_i1	KOG0017^Retrotransposon protein
c24825_g1_i1	COG0709^Synthesizes selenophosphate from selenide and ATP (By similarity)
c24825_g2_i1	COG0709^Synthesizes selenophosphate from selenide and ATP (By similarity)
c24869_g1_i1	COG5644^Small nucleolar
c24873_g1_i1	COG0659^sulfate transporter
c24901_g1_i1	NOG70012^
c24939_g1_i1	COG0187^DNA gyrase negatively supercoils closed circular double- stranded DNA in an ATP-dependent manner and also catalyzes the interconversion of other topological isomers of double-stranded DNA rings, including catenanes and knotted rings (By similarity)
c24951_g1_i1	COG2801^Retrotransposon protein
c25011_g1_i1	COG0515^Serine Threonine protein kinase
c25024_g1_i1	COG2039^Removes 5-oxoproline from various penultimate amino acid residues except L-proline (By similarity)
c25038_g1_i1	COG2319^repeat-containing protein
c25064_g1_i1	COG0197^Binds 23S rRNA and is also seen to make contacts with the A and possibly P site tRNAs (By similarity)
c25064_g2_i1	COG0197^Binds 23S rRNA and is also seen to make contacts with the A and possibly P site tRNAs (By similarity)
c25068_g2_i1	COG2801^Retrotransposon protein
c25082_g1_i1	COG0209^Provides the precursors necessary for DNA synthesis. Catalyzes the biosynthesis of deoxyribonucleotides from the corresponding ribonucleotides (By similarity)
c25105_g1_i1	COG3706^Diguanylate cyclase
c25148_g1_i1	COG1404^peptidase (S8 and S53, subtilisin, kexin, sedolisin
c25150_g2_i1	COG2801^Retrotransposon protein
c25200_g1_i1	NOG72624^Pfam:DUF820
c25253_g1_i1	COG2801^Retrotransposon protein
c25282_g1_i1	COG0199^Binds 16S rRNA, required for the assembly of 30S particles and may also be responsible for determining the conformation of the 16S rRNA at the A site (By similarity)
c25303_g1_i1	NOG04342^Catalyzes the two-electron reduction of biliverdin IX- alpha at the C15 methine bridge (By similarity)
c25304_g1_i1	COG5596^Mitochondrial import inner membrane translocase subunit
c25311_g1_i1	COG0111^Dehydrogenase
c25315_g1_i1	COG1131^(ABC) transporter
c25346_g1_i1	COG0515^Serine Threonine protein kinase
c25368_g2_i1	COG5604^nucleolar complex protein 2
c25377_g1_i1	COG0580^Channel that permits osmotically driven movement of water in both directions. It is involved in the osmoregulation and in the maintenance of cell turgor during volume expansion in rapidly growing cells. It mediates rapid entry or exit of water in response to abrupt changes in osmolarity (By similarity)
c25390_g1_i1	NOG130430^NmrA-like family
c25391_g1_i1	NOG70127^
c25391_g2_i1	NOG70127^
c25425_g1_i1	COG2186^GntR family transcriptional regulator
c25439_g1_i1	COG0508^Dehydrogenase
c25462_g1_i1	COG2801^Retrotransposon protein
c25476_g1_i1	NOG137666^
c25493_g1_i1	COG5106^ribosome production factor 2 homolog
c25498_g1_i1	COG2092^Promotes the exchange of GDP for GTP in EF-1-alpha GDP, thus allowing the regeneration of EF-1-alpha GTP that could then be used to form the ternary complex EF-1-alpha GTP AAtRNA (By similarity)
c25501_g1_i1	COG2124^Cytochrome p450
c25514_g2_i1	COG0459^Prevents misfolding and promotes the refolding and proper assembly of unfolded polypeptides generated under stress conditions (By similarity)
c25530_g1_i1	COG3425^hydroxymethylglutaryl-coa synthase
c25555_g1_i1	COG5536^(alpha) subunit
c25555_g2_i1	COG5536^(alpha) subunit
c25577_g1_i1	NOG84604^acetyltransferase
c25581_g1_i1	COG5021^e3 ubiquitin protein ligase
c25584_g1_i1	COG0489^ATP-binding protein
c25597_g1_i1	COG2801^Retrotransposon protein
c25605_g1_i1	COG0477^major facilitator Superfamily
c25605_g2_i1	COG0477^major facilitator Superfamily
c25616_g1_i1	COG0052^30S ribosomal protein S2
c25619_g1_i1	COG0341^Part of the Sec protein translocase complex. Interacts with the SecYEG preprotein conducting channel. SecDF uses the proton motive force (PMF) to complete protein translocation after the ATP-dependent function of SecA (By similarity)
c25653_g1_i1	COG0822^sUF system Fes assembly protein, NifU family
c25708_g1_i1	COG0484^ATP binding to DnaK triggers the release of the substrate protein, thus completing the reaction cycle. Several rounds of ATP-dependent interactions between DnaJ, DnaK and GrpE are required for fully efficient folding. Also involved, together with DnaK and GrpE, in the DNA replication of plasmids through activation of initiation proteins (By similarity)
c25723_g1_i1	COG5045^Ribosomal protein
c25727_g1_i1	COG0515^Serine Threonine protein kinase
c25741_g1_i1	COG0093^Binds to 23S rRNA. Forms part of two intersubunit bridges in the 70S ribosome (By similarity)
c25755_g1_i1	COG4575^Conserved Protein
c25780_g1_i1	COG0544^Involved in protein export. Acts as a chaperone by maintaining the newly synthesized protein in an open conformation
c25796_g1_i1	COG2319^repeat-containing protein
c25836_g1_i1	COG0438^Glycosyl transferase (Group 1
c25858_g1_i1	NOG81280^
c25858_g1_i1	COG0202^DNA-dependent RNA polymerase catalyzes the transcription of DNA into RNA using the four ribonucleoside triphosphates as substrates (By similarity)
c25872_g1_i1	COG3621^Patatin group
c25884_g1_i1	COG2072^Monooxygenase
c25893_g1_i1	COG0625^glutathione s-transferase
c25893_g2_i1	COG0625^glutathione s-transferase
c25896_g1_i1	COG2704^Anaerobic C4-dicarboxylate transporter
c25914_g1_i1	COG5647^cullin 1
c25924_g1_i1	COG1404^peptidase (S8 and S53, subtilisin, kexin, sedolisin
c25932_g1_i1	COG0093^Binds to 23S rRNA. Forms part of two intersubunit bridges in the 70S ribosome (By similarity)
c25949_g1_i1	COG5226^Second step of mRNA capping. Transfer of the GMP moiety of GTP to the 5'-end of RNA via an enzyme-GMP covalent reaction intermediate (By similarity)
c26012_g1_i1	COG1204^helicase
c26019_g1_i1	COG5022^myosin heavy chain
c26019_g2_i1	COG5022^myosin heavy chain
c26023_g1_i1	COG2136^u3 small nucleolar ribonucleoprotein
c26085_g1_i1	COG5021^e3 ubiquitin protein ligase
c26125_g1_i1	COG1241^dna replication licensing factor
c26148_g1_i1	COG0076^decarboxylase
c26149_g1_i1	COG2271^transporter
c26180_g1_i1	COG5032^3-kinase, catalytic subunit
c26208_g1_i1	COG0166^phosphohexose isomerase
c26230_g1_i1	COG2820^PhosPhorylase
c26271_g1_i1	COG1215^Glycosyl transferase, family 2
c26313_g1_i1	COG0476^UBA THIF-type NAD FAD binding protein
c26366_g1_i1	COG2124^Cytochrome p450
c26369_g1_i1	COG0593^it binds specifically double-stranded DNA at a 9 bp consensus (dnaA box) 5'-TTATC CA A CA A-3'. DnaA binds to ATP and to acidic phospholipids (By similarity)
c26394_g1_i1	COG5253^phosphatidylinositol-4-phosphate 5-kinase
c26394_g2_i1	COG5253^phosphatidylinositol-4-phosphate 5-kinase
c26464_g1_i1	COG3385^transposase
c26470_g1_i1	COG1109^Catalyzes the conversion of glucosamine-6-phosphate to glucosamine-1-phosphate (By similarity)
c26476_g1_i1	COG3338^Carbonic AnHydrase
c26478_g2_i1	KOG0017^Retrotransposon protein
c26491_g1_i1	COG5193^La ribonucleoprotein domain family member
c26497_g1_i1	NOG129644^NmrA-like family
c26505_g1_i1	COG3250^hydrolase family 2
c26525_g1_i1	COG5640^protease
c26549_g1_i1	COG2939^carboxy-peptidase
c26574_g1_i1	COG0515^Serine Threonine protein kinase
c26579_g1_i1	COG0039^Catalyzes the reversible oxidation of malate to oxaloacetate (By similarity)
c26596_g1_i1	COG0468^Can catalyze the hydrolysis of ATP in the presence of single-stranded DNA, the ATP-dependent uptake of single-stranded DNA by duplex DNA, and the ATP-dependent hybridization of homologous single-stranded DNAs. It interacts with LexA causing its activation and leading to its autocatalytic cleavage (By similarity)
c26675_g1_i1	COG1161^Required for a late step of 50S ribosomal subunit assembly. Has GTPase activity (By similarity)
c26690_g1_i1	NOG150008^
c26713_g1_i1	COG1131^(ABC) transporter
c26713_g1_i2	COG1131^(ABC) transporter
c26717_g1_i1	COG5434^Glycoside hydrolase family 28
c26742_g1_i1	COG0022^Dehydrogenase, E1 component
c26806_g1_i1	COG2940^Histone-lysine N-methyltransferase
c26811_g1_i1	COG0051^Involved in the binding of tRNA to the ribosomes (By similarity)
c26844_g1_i1	COG3386^SMP-30 gluconolaconase LRE domain protein
c26871_g1_i1	COG1062^alcohol dehydrogenase
c26871_g1_i2	COG1062^alcohol dehydrogenase
c26891_g1_i1	COG5187^Proteasome (Prosome, macropain) 26S subunit, non-ATPase, 6
c26933_g1_i1	COG1071^Dehydrogenase
c26933_g1_i2	COG1071^Dehydrogenase
c26937_g1_i1	COG5059^Kinesin family member
c26946_g1_i1	COG0553^helicase
c26948_g1_i1	COG1428^Deoxynucleoside kinase
c26975_g1_i1	COG0515^Serine Threonine protein kinase
c26975_g2_i1	COG0515^Serine Threonine protein kinase
c26986_g1_i1	COG2319^repeat-containing protein
c26994_g1_i1	COG0625^glutathione s-transferase
c27026_g1_i1	COG0168^Low-affinity potassium transport system. Interacts with Trk system potassium uptake protein TrkA (By similarity)
c27071_g1_i1	COG3154^lipid carrier protein
c27175_g1_i1	COG2040^Homocysteine s-methyltransferase
c27191_g1_i1	COG0436^aminotransferase
c27247_g1_i1	COG5247^protein 1 (negative cofactor 2 alpha)
c27255_g1_i1	COG0031^cysteine synthase
c27258_g1_i1	COG0475^Sodium hydrogen exchanger
c27258_g2_i1	COG0475^Sodium hydrogen exchanger
c27260_g1_i1	COG0624^Catalyzes the hydrolysis of N-succinyl-L,L- diaminopimelic acid (SDAP), forming succinate and LL-2,6- diaminoheptanedioate (DAP), an intermediate involved in the bacterial biosynthesis of lysine and meso-diaminopimelic acid, an essential component of bacterial cell walls (By similarity)
c27262_g1_i1	COG0376^Bifunctional enzyme with both catalase and broad- spectrum peroxidase activity (By similarity)
c27287_g1_i1	COG5032^3-kinase, catalytic subunit
c27296_g1_i1	COG5210^TBC1 domain family member
c27324_g1_i1	COG5193^La ribonucleoprotein domain family member
c27347_g1_i1	COG0515^Serine Threonine protein kinase
c27348_g1_i1	NOG87076^chromosome 7 open reading frame 50
c27351_g1_i1	COG0553^helicase
c27355_g1_i1	COG2147^ribosomal protein L19
c27371_g1_i1	COG4886^leucine Rich Repeat
c27376_g1_i1	NOG148802^
c27382_g1_i1	COG2273^Glycoside hydrolase family 16
c27402_g1_i1	COG1330^exodeoxyribonuclease V, gamma
c27407_g1_i1	COG1061^type iii restriction protein res subunit
c27456_g1_i1	COG0705^rhomboid family
c27460_g1_i1	COG5142^oxidation resistance protein
c27467_g1_i1	COG0515^Serine Threonine protein kinase
c27529_g1_i1	COG3676^transposase
c27542_g2_i1	COG2072^Monooxygenase
c27543_g1_i1	COG1132^(ABC) transporter
c27543_g1_i2	COG1132^(ABC) transporter
c27578_g1_i1	COG1528^ferritin
c27578_g1_i2	COG1528^ferritin
c27602_g1_i1	COG5023^Tubulin is the major constituent of microtubules. It binds two moles of GTP, one at an exchangeable site on the beta chain and one at a non-exchangeable site on the alpha chain (By similarity)
c27642_g1_i1	COG5274^cytochrome b5
c27690_g1_i1	COG0308^aminopeptidase
c27705_g1_i1	COG2124^Cytochrome p450
c27705_g1_i2	COG2124^Cytochrome p450
c27735_g1_i1	COG4870^cysteine
c27751_g1_i1	COG1814^integral membrane protein
c27761_g1_i1	COG5069^Microtubule associated monoxygenase, calponin and LIM domain containing
c27771_g1_i1	COG5126^myosin light chain
c27786_g1_i1	COG5557^polysulphide reductase NrfD
c27845_g1_i1	COG0494^NUDiX hydrolase
c27845_g1_i2	COG0494^NUDiX hydrolase
c27852_g1_i1	COG0400^phospholipase carboxylesterase
c27855_g1_i1	COG2238^Ribosomal protein
c27937_g1_i1	COG0360^Binds together with S18 to 16S ribosomal RNA (By similarity)
c27950_g1_i1	COG1874^beta-galactosidase
c27989_g1_i1	COG5082^zinc finger
c28019_g1_i1	COG1048^aconitate hydratase
c28026_g1_i1	COG5022^myosin heavy chain
c28028_g1_i1	COG5347^ankyrin repeat and PH
c28058_g1_i1	COG3250^hydrolase family 2
c28070_g1_i1	COG5277^actin-related protein
c28071_g1_i1	COG1053^Succinate DeHydrogenase
c28147_g1_i1	COG1185^Involved in mRNA degradation. Hydrolyzes single-stranded polyribonucleotides processively in the 3'- to 5'-direction (By similarity)
c28154_g1_i1	COG2199^Diguanylate cyclase
c28169_g1_i1	NOG08111^Family with sequence similarity 59, member A
c28186_g1_i1	COG0085^DNA-dependent RNA polymerase catalyzes the transcription of DNA into RNA using the four ribonucleoside triphosphates as substrates (By similarity)
c28268_g1_i1	COG5078^ubiquitin-conjugating enzyme
c28327_g1_i1	COG5117^nucleolar complex associated 3 homolog (S. cerevisiae)
c28327_g2_i1	COG5117^nucleolar complex associated 3 homolog (S. cerevisiae)
c28358_g1_i1	COG5029^beta SUBUNIT
c28361_g1_i1	COG2319^repeat-containing protein
c28374_g1_i1	COG0642^Histidine kinase
c28400_g1_i1	COG5252^zinc finger CCCH domain-containing protein
c28411_g1_i1	COG1310^Component of the eukaryotic translation initiation factor 3 (eIF-3) complex, which is involved in protein synthesis and, together with other initiation factors, stimulates binding of mRNA and methionyl-tRNAi to the 40S ribosome (By similarity)
c28415_g1_i1	COG2184^cell filamentation protein
c28423_g1_i1	COG0515^Serine Threonine protein kinase
c28478_g1_i1	COG1100^GTP-binding Protein
c28529_g1_i1	COG0484^ATP binding to DnaK triggers the release of the substrate protein, thus completing the reaction cycle. Several rounds of ATP-dependent interactions between DnaJ, DnaK and GrpE are required for fully efficient folding. Also involved, together with DnaK and GrpE, in the DNA replication of plasmids through activation of initiation proteins (By similarity)
c28533_g1_i1	COG5407^translocation protein SEC63
c28553_g1_i1	COG0639^serine threonine-protein phosphatase
c28553_g1_i2	COG0639^serine threonine-protein phosphatase
c28566_g1_i1	COG2163^(ribosomal) protein
c28593_g1_i1	COG5238^RAN GTPase activating protein 1
c28606_g1_i1	COG0522^One of the primary rRNA binding proteins, it binds directly to 16S rRNA where it nucleates assembly of the body of the 30S subunit (By similarity)
c28622_g1_i1	COG0583^Transcriptional regulator
c28638_g1_i1	KOG0017^Retrotransposon protein
c28678_g1_i1	COG0515^Serine Threonine protein kinase
c28688_g1_i1	COG0258^Structure-specific nuclease with 5'-flap endonuclease and 5'-3' exonuclease activities involved in DNA replication and repair. During DNA replication, cleaves the 5'-overhanging flap structure that is generated by displacement synthesis when DNA polymerase encounters the 5'-end of a downstream Okazaki fragment. It enters the flap from the 5'-end and then tracks to cleave the flap base, le…
c28688_g1_i2	COG0258^Structure-specific nuclease with 5'-flap endonuclease and 5'-3' exonuclease activities involved in DNA replication and repair. During DNA replication, cleaves the 5'-overhanging flap structure that is generated by displacement synthesis when DNA polymerase encounters the 5'-end of a downstream Okazaki fragment. It enters the flap from the 5'-end and then tracks to cleave the flap base, le…
c28696_g2_i1	COG2801^Retrotransposon protein
c28750_g1_i1	COG0049^One of the primary rRNA binding proteins, it binds directly to 16S rRNA where it nucleates assembly of the head domain of the 30S subunit. Is located at the subunit interface close to the decoding center, probably blocks exit of the E-site tRNA (By similarity)
c28760_g1_i1	COG2273^Glycoside hydrolase family 16
c28793_g1_i1	COG0515^Serine Threonine protein kinase
c28793_g1_i2	COG0515^Serine Threonine protein kinase
c28826_g1_i1	COG0072^phenylalanyl-tRNA synthetase (beta subunit)
c28838_g1_i1	NOG150132^
c28854_g1_i1	COG1025^peptidase'
c28883_g1_i1	COG0438^Glycosyl transferase (Group 1
c28920_g1_i1	COG0179^Fumarylacetoacetate hydrolase
c28931_g1_i1	COG1816^Catalyzes the hydrolytic deamination of adenine to hypoxanthine. Plays an important role in the purine salvage pathway and in nitrogen catabolism (By similarity)
c28951_g1_i1	COG1109^Catalyzes the conversion of glucosamine-6-phosphate to glucosamine-1-phosphate (By similarity)
c28963_g1_i1	COG5035^Cell cycle control protein
c28968_g1_i1	COG4220^DNA packaging protein
c28968_g2_i1	COG4220^DNA packaging protein
c28981_g1_i1	NOG81252^
c29015_g1_i1	COG4352^60S ribosomal protein L13
c29019_g1_i1	COG2319^repeat-containing protein
c29034_g1_i1	COG4677^pectinesterase
c29082_g1_i1	COG0545^Peptidyl-prolyl cis-trans isomerase
c29083_g1_i1	NOG82198^
c29084_g1_i1	COG2036^Core component of nucleosome. Nucleosomes wrap and compact DNA into chromatin, limiting DNA accessibility to the cellular machineries which require DNA as a template. Histones thereby play a central role in transcription regulation, DNA repair, DNA replication and chromosomal stability. DNA accessibility is regulated via a complex set of post-translational modifications of histones, also …
c29092_g1_i1	COG0515^Serine Threonine protein kinase
c29131_g1_i1	COG1215^Glycosyl transferase, family 2
c29135_g1_i1	COG0265^serine protease
c29160_g1_i1	COG5147^Myblike DNAbinding domain containing protein
c29164_g1_i1	COG0724^Rna-binding protein
c29172_g1_i1	COG2319^repeat-containing protein
c29178_g1_i1	COG0477^major facilitator Superfamily
c29212_g1_i1	COG0592^DNA polymerase III is a complex, multichain enzyme responsible for most of the replicative synthesis in bacteria. This DNA polymerase also exhibits 3' to 5' exonuclease activity. The beta chain is required for initiation of replication once it is clamped onto DNA, it slides freely (bidirectional and ATP- independent) along duplex DNA (By similarity)
c29227_g1_i1	COG0477^major facilitator Superfamily
c29312_g1_i1	COG3240^GDSL esterase lipase
c29337_g1_i1	COG0438^Glycosyl transferase (Group 1
c29373_g1_i1	COG1137^(ABC) transporter
c29401_g1_i1	COG0720^synthase
c29468_g1_i1	COG1071^Dehydrogenase
c29491_g1_i1	COG3290^signal transduction histidine kinase regulating citrate malate metabolism
c29528_g1_i1	COG5202^membrane bound O-acyltransferase domain containing
c29630_g1_i1	COG2268^Band 7 protein
c29634_g1_i1	COG2199^Diguanylate cyclase
c29637_g1_i1	COG3119^Sulfatase
c29674_g1_i1	COG0176^Transaldolase is important for the balance of metabolites in the pentose-phosphate pathway (By similarity)
c29684_g1_i1	COG0583^Transcriptional regulator
c29709_g1_i1	COG3424^synthase
c29718_g1_i1	COG5047^transport protein
c29746_g1_i1	COG2833^Protein of unknown function (DUF455)
c29759_g1_i1	COG5308^nuclear pore complex protein
c29769_g1_i1	COG5061^S. cerevisiae
c29911_g1_i1	COG0456^-acetyltransferase
c29931_g1_i1	COG2163^(ribosomal) protein
c29959_g1_i1	COG0438^Glycosyl transferase (Group 1
c29962_g1_i1	COG0596^Alpha beta hydrolase
c29964_g1_i1	COG1867^Dimethylates a single guanine residue at position 26 of a number of tRNAs using S-adenosyl-L-methionine as donor of the methyl groups (By similarity)
c29964_g1_i2	COG1867^Dimethylates a single guanine residue at position 26 of a number of tRNAs using S-adenosyl-L-methionine as donor of the methyl groups (By similarity)
c29982_g1_i1	COG5208^nuclear transcription factor Y
c29985_g1_i1	NOG68571^Domain of unknown function (DUF2479)
c29988_g1_i1	COG0477^major facilitator Superfamily
c29995_g2_i1	KOG0014^Transcription factor
c30006_g1_i1	COG0323^This protein is involved in the repair of mismatches in DNA. It is required for dam-dependent methyl-directed DNA mismatch repair. May act as a molecular matchmaker , a protein that promotes the formation of a stable complex between two or more DNA-binding proteins in an ATP-dependent manner without itself being part of a final effector complex (By similarity)
c30018_g2_i1	COG5059^Kinesin family member
c30018_g2_i2	COG5059^Kinesin family member
c30022_g1_i1	COG5048^Zinc finger protein
c30036_g1_i1	COG0659^sulfate transporter
c30042_g1_i1	COG2273^Glycoside hydrolase family 16
c30042_g1_i2	COG2273^Glycoside hydrolase family 16
c30063_g1_i1	COG5131^Acts as a sulfur carrier required for 2-thiolation of mcm(5)S(2)U at tRNA wobble positions of tRNA(Lys), tRNA(Glu) and tRNA(Gln). Serves as sulfur donor in tRNA 2-thiolation reaction by thiocarboxylated (-COSH) at its C-terminus by MOCS3. The sulfur is then transferred to tRNA to form 2-thiolation of mcm(5)S(2)U. May also act as an ubiquitin-like protein that is covalently conjugated to o…
c30077_g1_i2	COG0814^Amino acid transporter
c30078_g2_i1	COG0515^Serine Threonine protein kinase
c30144_g1_i1	COG2319^repeat-containing protein
c30148_g1_i1	COG0724^Rna-binding protein
c30160_g1_i1	COG5597^Transferase
c30160_g1_i2	COG5597^Transferase
c30163_g1_i1	COG1357^Pentapeptide repeat protein
c30186_g1_i1	NOG116508^UbiA prenyltransferase
c30200_g1_i1	COG0724^Rna-binding protein
c30201_g1_i1	COG5260^domain) containing
c30213_g1_i1	COG2124^Cytochrome p450
c30213_g2_i1	COG2124^Cytochrome p450
c30215_g1_i1	COG1785^alkaline phosphatase
c30248_g1_i1	COG0515^Serine Threonine protein kinase
c30248_g1_i2	COG0515^Serine Threonine protein kinase
c30288_g1_i1	COG0515^Serine Threonine protein kinase
c30305_g1_i1	COG5158^Vacuolar protein sorting-associated protein
c30330_g1_i1	COG5434^Glycoside hydrolase family 28
c30339_g1_i1	COG0515^Serine Threonine protein kinase
c30372_g1_i1	COG0243^molybdopterin oxidoreductase
c30374_g1_i1	COG0484^ATP binding to DnaK triggers the release of the substrate protein, thus completing the reaction cycle. Several rounds of ATP-dependent interactions between DnaJ, DnaK and GrpE are required for fully efficient folding. Also involved, together with DnaK and GrpE, in the DNA replication of plasmids through activation of initiation proteins (By similarity)
c30374_g1_i1	COG0484^ATP binding to DnaK triggers the release of the substrate protein, thus completing the reaction cycle. Several rounds of ATP-dependent interactions between DnaJ, DnaK and GrpE are required for fully efficient folding. Also involved, together with DnaK and GrpE, in the DNA replication of plasmids through activation of initiation proteins (By similarity)
c30374_g1_i2	COG0484^ATP binding to DnaK triggers the release of the substrate protein, thus completing the reaction cycle. Several rounds of ATP-dependent interactions between DnaJ, DnaK and GrpE are required for fully efficient folding. Also involved, together with DnaK and GrpE, in the DNA replication of plasmids through activation of initiation proteins (By similarity)
c30375_g1_i1	COG2319^repeat-containing protein
c30375_g2_i1	COG2319^repeat-containing protein
c30420_g1_i1	COG2123^Exosome complex
c30438_g1_i1	NOG84695^
c30451_g1_i1	COG5198^protein tyrosine phosphatase-like (proline instead of catalytic arginine), member
c30452_g2_i1	COG3325^chitinase
c30470_g1_i1	COG5022^myosin heavy chain
c30470_g2_i1	COG5022^myosin heavy chain
c30470_g3_i1	COG5022^myosin heavy chain
c30495_g1_i1	COG5183^(Membrane-Associated Ring finger (C3HC4))
c30495_g1_i2	COG5183^(Membrane-Associated Ring finger (C3HC4))
c30522_g1_i1	NOG83016^Tim44-like domain
c30528_g1_i1	COG5147^Myblike DNAbinding domain containing protein
c30528_g1_i2	COG5147^Myblike DNAbinding domain containing protein
c30528_g1_i3	COG5147^Myblike DNAbinding domain containing protein
c30541_g1_i1	COG0515^Serine Threonine protein kinase
c30549_g1_i1	COG0005^The purine nucleoside phosphorylases catalyze the phosphorolytic breakdown of the N-glycosidic bond in the beta- (deoxy)ribonucleoside molecules, with the formation of the corresponding free purine bases and pentose-1-phosphate (By similarity)
c30551_g1_i1	COG0039^Catalyzes the reversible oxidation of malate to oxaloacetate (By similarity)
c30557_g1_i1	COG4826^Serpin peptidase inhibitor, clade
c30569_g1_i1	COG0023^translation initiation factor
c30573_g1_i1	COG1882^formate acetyltransferase
c30575_g2_i1	COG0503^Catalyzes a salvage reaction resulting in the formation of AMP, that is energically less costly than de novo synthesis (By similarity)
c30589_g2_i1	COG3385^transposase
c30600_g1_i1	COG1269^ATPase 116 kDa subunit
c30600_g2_i1	COG1269^ATPase 116 kDa subunit
c30602_g1_i1	COG1236^cleavage and polyadenylation
[truncated: 24,928 more rows]
