# Supplementary material for: Transcriptome Analysis of Taxillusi chinensis (DC.) Danser Seeds in Response to Water Loss
Source: PLoS One. 2017 Jan 3;12(1):e0169177. doi: 10.1371/journal.pone.0169177 (PMC5207531; doi:10.1371/journal.pone.0169177)
Supplement: S3 Table — (XLSX) [file pone.0169177.s004.xlsx]

## Sheet: Sheet1
Table S3. Differentially expressed transcripts in dehydrated loranthus seeds compared to fresh seeds.
tracking_id	Normalized expressiona						Tac-16 vs. CK			Tac-36 vs. CK			UniProtIDe	Descriptionf
	CK	CK-2	Tac-16	Tac-16-2	Tac-36	Tac-36-2	Log2FCb	p-valuec	FDRd	Log2FCb	p-valuec	FDRd
c100352_g1_i1	0	0.06	7.35	6.66	0	0	7.72644	8.37e-19	8.59e-17	0	1	1	SDHF4_DROME	Succinate dehydrogenase assembly factor 4, mitochondrial {ECO:0000303|PubMed:24954416}
c1005_g1_i1	16.46	15.29	28.83	28.59	40.39	37.01	1.07235	0.0221519	0.0969629	1.27136	0.00681102	0.0353373
c101794_g1_i1	3.03	3.03	7.44	7.03	3.23	3	1.47026	0.00272518	0.0186949	0.0242404	0.983998	0.999957
c102009_g1_i1	8.66	12.04	3.21	2.51	1.69	2.36	-1.60616	0.00428918	0.0271222	-2.34165	5.4e-05	0.000704719
c103173_g1_i1	92.02	85.81	120.19	126.19	227.06	217.36	0.692668	0.13434	0.341551	1.30958	0.00510105	0.0281062	BH035_ARATH	Transcription factor bHLH35
c103175_g1_i1	96.58	99.5	199.71	196.03	164.26	161.68	1.2341	0.00819239	0.045277	0.720608	0.11926	0.287243	ADF1_PETHY	Actin-depolymerizing factor 1
c103183_g1_i1	323.93	310.19	204.03	197.5	99.98	96.83	-0.438936	0.340534	0.593613	-1.70061	0.000317046	0.00302445	OP162_ARATH	Outer envelope pore protein 16-2, chloroplastic
c103184_g1_i1	99.59	93.42	700.57	683.86	983.68	949.74	3.06514	6.83e-10	1.81e-08	3.31281	4.19e-11	4.09e-09
c103234_g1_i1	13.43	13.11	38.98	38.42	46.1	44.77	1.76069	0.000214311	0.00216811	1.76116	0.000214768	0.00219331	CSPL2_GINBI	CASP-like protein 5A1
c103241_g1_i1	14.45	17.14	16.37	17.06	4.74	4.48	0.332988	0.512279	0.734775	-1.77233	0.000972113	0.00748595
c103255_g1_i1	47.83	44.23	19.14	16.71	14.07	13.77	-1.13555	0.0159791	0.0760525	-1.7351	0.000294154	0.00284268
c103274_g1_i1	2.55	1.97	15.96	11.06	9.63	6.46	2.80474	2.69e-07	5.05e-06	1.81754	0.00085164	0.00674357
c103283_g1_i1	183.8	179.96	110.43	108.62	40.5	37.38	-0.518582	0.260209	0.510271	-2.24004	3.15e-06	6.41e-05	GASAE_ARATH	Gibberellin-regulated protein 14
c103343_g1_i1	222.08	212.35	25.49	26.33	8.97	9.39	-2.84763	7.62e-09	1.76e-07	-4.57667	1.23e-17	6.83e-15
c103369_g1_i1	4.18	3.08	9.13	9.47	12.27	11.6	1.57414	0.00113077	0.00900322	1.70204	0.000447643	0.00399139
c103372_g1_i1	67.42	63.53	89.14	86.3	35.68	34.98	0.635897	0.16825	0.394547	-0.905785	0.0507564	0.158407	MCH1_YARLI	Probable transporter MCH1
c103398_g1_i1	19.75	20.11	28.8	28.62	448.61	446.71	0.744166	0.109943	0.299505	4.47505	3.14e-17	1.58e-14	JI23_HORVU	23 kDa jasmonate-induced protein
c103511_g1_i1	2.12	1.3	4.33	5.22	10.91	10.21	1.69699	0.0011466	0.0091144	2.60558	7.37e-07	1.87e-05	CHLP_TOBAC	Geranylgeranyl diphosphate reductase, chloroplastic
c103516_g1_i1	104.98	79.94	67.42	61.79	30.42	30.16	-0.253918	0.590436	0.79019	-1.59902	0.00092172	0.00720025	UBIQ_AVESA	Ubiquitin
c103565_g1_i1	13.05	14.06	99.37	100.84	332.6	327.81	3.10288	5.6e-10	1.5e-08	4.59229	8.8e-18	5.04e-15	MIRA_SYNDU	Miraculin
c103568_g1_i1	2.86	1.68	12.42	11	4.31	3.94	2.5932	1.5e-06	2.49e-05	0.850911	0.130668	0.305041
c103586_g1_i1	28.43	26.14	64.29	61.52	83.75	81.47	1.42848	0.00245121	0.0171627	1.58709	0.000799065	0.00640396
c103673_g1_i1	2.84	3.06	6.94	6.22	9.27	9.36	1.37538	0.00580342	0.0344312	1.64339	0.000957364	0.00739385
c10370_g1_i1	28.25	28.4	71.18	69.76	73	72.77	1.52889	0.00114922	0.00912814	1.34762	0.0039884	0.0232367
c103739_g1_i1	2.05	2.37	5.91	5.89	3.28	3.37	1.62809	0.000672443	0.00582001	0.571809	0.226493	0.437526	RL10_SHISS	50S ribosomal protein L10 {ECO:0000255|HAMAP-Rule:MF_00362}
c103753_g1_i1	0.4	0.57	23.06	21.5	0	0	5.71909	2.58e-20	3.27e-18	0	1	1	COX42_THUOB	Cytochrome c oxidase subunit 4 isoform 2, mitochondrial
c103786_g1_i1	1.53	1.24	86.83	81.81	0.17	0.12	6.13879	4.07e-25	1.21e-22	0	1	1	R10AB_DROME	60S ribosomal protein L10a-2
c103860_g1_i1	5.4	4.96	30.96	33.5	33.69	37.35	2.86403	1.94e-08	4.27e-07	2.76726	4.69e-08	1.71e-06
c103947_g1_i1	4.84	5.06	10.04	12.39	13.12	11.96	1.39824	0.0037136	0.024094	1.32639	0.00578044	0.0311019	UGPI4_ARATH	Uncharacterized GPI-anchored protein At3g06035
c103971_g1_i1	2.39	2.18	105.36	97.84	0	0	5.70087	3.91e-22	6.25e-20	0	1	1	RL39_DROME	60S ribosomal protein L39
c103980_g1_i1	0.28	0.45	26.95	23.22	0	0	6.30061	3.07e-22	4.96e-20	0	1	1	CADF_DROME	Cofilin/actin-depolymerizing factor homolog
c104045_g1_i1	0.14	0	8.01	7.23	0	0	6.71301	8.11e-18	7.27e-16	0	1	1	S61G1_DROME	Protein transport protein Sec61 gamma-1 subunit
c104071_g1_i1	4.92	4.9	24.97	22.24	18.3	15.34	2.48735	6.71e-07	1.18e-05	1.76324	0.000338584	0.00319483	ICI_LINUS	Proteinase inhibitor
c104072_g1_i1	11.59	9.76	65.38	63.12	15.09	16.66	2.80622	1.34e-08	3e-07	0.558386	0.23146	0.443863	CHI4_PHAVU	Endochitinase PR4
c104079_g1_i1	0	0	14.12	13.43	0	0	9.7318	8.05e-19	8.27e-17	0	1	1
c104121_g1_i1	552.01	519.99	49.53	46.25	32.31	26	-3.24744	1.04e-10	3.12e-09	-4.20581	1.25e-15	4.27e-13
c104160_g1_i1	8.26	11.21	2.51	0.94	2.21	3.54	-2.21883	0.000654014	0.00567862	-1.73957	0.00404284	0.0235131
c104303_g1_i1	0.43	0.58	30.04	30.88	0	0	6.1086	8.61e-21	1.16e-18	0	1	1
c104494_g1_i1	8.18	10.18	5.4	5.4	2.82	3.35	-0.5388	0.274487	0.526366	-1.58049	0.00185725	0.0126565
c104501_g1_i1	2.22	2.78	88.72	94.62	0	0	5.41865	3.26e-21	4.56e-19	-7.87812	5.06e-10	3.48e-08	RL31_DROME	60S ribosomal protein L31
c104596_g1_i1	1.34	1.15	86.48	88.23	0	0	6.34286	2.47e-26	9.98e-24	0	1	1	RS6_DROME	40S ribosomal protein S6
c104741_g1_i1	44.8	47.12	14.02	13.56	27.07	29.68	-1.50331	0.00173192	0.012837	-0.701845	0.135038	0.312005
c10476_g1_i1	10.37	10.43	31.77	30.77	16.65	15.95	1.80602	0.000163444	0.00171351	0.634156	0.177071	0.372509	PYL4_ARATH	Abscisic acid receptor PYL4
c104861_g1_i1	0	0	4.13	5.61	0	0	8.33519	5.61e-12	2.04e-10	0	1	1	POMP_MOUSE	Proteasome maturation protein
c10525_g1_i1	101.66	92.46	17.58	12.1	21.8	22.61	-2.47055	5.61e-07	1e-05	-2.12897	1.2e-05	0.00019862	CIPK5_ARATH	CBL-interacting serine/threonine-protein kinase 5
c105302_g1_i1	0.73	0.31	5.57	5.59	5.69	4.61	3.60283	1.39e-07	2.73e-06	3.24694	2.71e-06	5.66e-05
c105386_g1_i1	4.56	4.07	9.16	7.63	3.39	3.42	1.1883	0.0191139	0.0869305	-0.345924	0.533004	0.731852	ERF98_ARATH	Ethylene-responsive transcription factor ERF098
c10548_g1_i1	9.55	8.7	6.67	7.5	2.26	2.32	-0.135344	0.784816	0.906354	-1.99719	0.000138381	0.0015312
c10548_g1_i2	17.03	14.35	9.54	9.51	3.05	3.66	-0.492405	0.303921	0.557379	-2.23172	1.06e-05	0.000179242
c106064_g1_i1	19.61	15.92	0.43	0.83	0	1.72	-4.42418	3.13e-08	6.7e-07	-4.25496	1.12e-08	4.97e-07
c106132_g1_i1	1.86	1.63	119.03	117.67	0	0	6.29993	4.96e-26	1.85e-23	0	1	1	RL11_DROME	60S ribosomal protein L11
c106198_g1_i1	5.36	8.11	11.53	9.78	29.19	26.34	0.89769	0.0767912	0.235398	2.03453	5.3e-05	0.000695388
c10644_g1_i2	2.76	2.45	4.9	5.05	6.34	6.24	1.14494	0.0156162	0.0747552	1.25523	0.00812967	0.0405023	B3GTF_ARATH	Beta-1,3-galactosyltransferase 15
c106975_g1_i1	12.46	8.34	4.77	3.14	1.91	0.49	-1.13013	0.0460052	0.164925	-3.06883	2.13e-06	4.62e-05
c1071_g1_i1	0	0.2	4.27	5.69	0	0	5.61405	8.13e-09	1.87e-07	0	1	1
c107201_g1_i1	64.16	47.7	15.92	16.79	50.1	32.52	-1.44961	0.00534821	0.0322585	-0.417647	0.409836	0.630589
c107423_g1_i1	0	0	10.1	3.97	0	0	7.63477	4.48e-09	1.06e-07	0	1	1	ACBP_DROME	Acyl-CoA-binding protein homolog
c10873_g1_i1	34.98	35.53	100.43	107.86	57.39	51.22	1.79392	0.000170875	0.00178223	0.61473	0.187931	0.387524
c109065_g1_i1	8.97	13.78	2.79	2.64	4.18	4.36	-1.81132	0.00112449	0.00895901	-1.41104	0.00876807	0.0428936
c1096_g1_i1	18	18.06	32.27	28.68	46.64	51.28	0.97726	0.0372423	0.14198	1.42848	0.00250781	0.016092
c1101_g1_i1	22.12	34.93	4.2	7.49	1.63	2.53	-2.05865	3.24e-05	0.000408388	-3.78391	2.91e-12	4.11e-10	RHA1B_ARATH	E3 ubiquitin-protein ligase RHA1B
c11050_g1_i1	8.61	12.39	1.76	2.35	1.05	0.74	-2.0985	0.000210755	0.002137	-3.52097	3.78e-08	1.42e-06
c11238_g1_i2	9.35	8.41	0.34	0.52	0	0	-4.07619	1.22e-08	2.76e-07	-8.69423	1.23e-13	2.5e-11	MDAR_SOLLC	Monodehydroascorbate reductase
c11283_g1_i1	3.96	6.12	0.93	0.69	1.85	2.1	-2.37682	0.000146117	0.00155219	-1.34921	0.0181556	0.0745978
c1132_g1_i1	13.58	12.9	80.35	75.97	93.83	90.37	2.7833	1.89e-08	4.17e-07	2.78616	1.79e-08	7.43e-07
c1132_g2_i1	14.66	13.59	112.08	109.86	146.46	142.35	3.18683	1.77e-10	5.11e-09	3.3376	3.19e-11	3.22e-09	E138_ARATH	Glucan endo-1,3-beta-glucosidase 8
c11353_g1_i1	6.83	4.87	25.45	23.68	36.86	30.2	2.29864	4.21e-06	6.5e-05	2.50875	5.47e-07	1.45e-05
c11365_g1_i1	2.24	4.58	10.15	15.82	8.55	10.92	2.15693	2.95e-05	0.000376891	1.50391	0.00345982	0.0208118	AX6B_SOYBN	Auxin-induced protein 6B
c11365_g2_i1	2.14	2.62	10.99	12.2	8.55	9.96	2.50709	1.84e-06	3.02e-05	1.94599	0.000205021	0.0021152
c11405_g1_i1	0	0.13	9.68	8.03	0	0	7.04418	3.05e-15	1.79e-13	0	1	1
c11512_g1_i1	8.04	8.45	25.65	28.24	36.33	34.4	1.92655	6.37e-05	0.000744575	2.08629	1.59e-05	0.000251291	ERF08_ARATH	Ethylene-responsive transcription factor ERF008
c11646_g1_i1	1.71	1.62	4.32	5.19	3.68	3.96	1.72997	0.000475698	0.00432576	1.18428	0.0156097	0.0665503	PUB4_ARATH	U-box domain-containing protein 4
c11688_g1_i1	3.93	3.67	13.66	13.17	17.56	15.64	2.03477	2.76e-05	0.000355825	2.1113	1.42e-05	0.000227619	SIB1_ARATH	Sigma factor binding protein 1, chloroplastic
c11771_g1_i1	47.4	44.94	144.64	131.08	95.56	90.78	1.79891	0.000149561	0.00158223	1.00041	0.0316281	0.112764	AMYA_VIGMU	Alpha-amylase
c11771_g2_i1	29.86	30.28	84.64	81.57	59.88	56.49	1.6879	0.000367656	0.00346946	0.939829	0.0438887	0.142536	AMYA_VIGMU	Alpha-amylase
c1196_g1_i1	20.58	17.3	1.94	2	3.03	3.49	-3.01407	5.9e-08	1.22e-06	-2.53452	1.76e-06	3.95e-05
c12096_g1_i1	80.5	74.98	176.71	177.55	138.76	138.8	1.4154	0.00256902	0.0178239	0.826961	0.0747995	0.208018
c12524_g1_i1	5.22	5.55	0.99	0.46	0.66	0.58	-2.63402	1.82e-05	0.00024441	-3.09847	1.11e-06	2.66e-05
c1261_g1_i1	29.84	29.55	14.72	12.97	4.99	4.41	-0.877253	0.0626742	0.20513	-2.66871	1.05e-07	3.43e-06	SNAK2_SOLTU	Snakin-2
c12741_g1_i1	0.16	0.18	9.7	10.12	0	0	6.06185	4.55e-23	8.86e-21	0	1	1	MLP2_DROME	Muscle LIM protein Mlp84B
c12741_g1_i2	0.33	0.58	28.9	42.85	0	0	6.49521	3.53e-24	8.75e-22	0	1	1	MLP1_DROME	Muscle LIM protein 1
c1275_g1_i1	1.92	1.34	106.66	102.34	0.08	0	6.21825	1.96e-25	6.23e-23	0	1	1	RL40_DROME	Ubiquitin-60S ribosomal protein L40
c1277_g2_i1	12.46	9.67	11.01	12.76	4.42	4.64	0.331964	0.490142	0.718581	-1.29344	0.00941866	0.045289
c12867_g1_i1	18.75	17.93	44.6	43.14	26.43	26.12	1.4716	0.00173181	0.012837	0.502599	0.276782	0.495857	POL_MLVMS	Gag-Pol polyprotein
c1295_g1_i1	7.45	8.03	56.04	53.75	89.53	84.28	3.04578	1.35e-09	3.44e-08	3.47489	1.07e-11	1.24e-09
c1299_g1_i1	7.05	6.57	15.98	16.12	19.16	19.14	1.45197	0.0021901	0.0156007	1.47633	0.00182971	0.0125054
c13258_g1_i1	1.33	2.73	5.8	5.9	3.85	4.12	1.75225	0.000958904	0.00784197	0.964925	0.0705605	0.199277	TAR1_YEAST	Protein TAR1
c13441_g1_i1	255.67	246.64	301.14	290.88	770.98	745.43	0.457784	0.320244	0.573162	1.58146	0.000771919	0.00621906
c13501_g1_i1	1.17	1.72	4.65	7.05	5.12	6.26	2.25661	0.000533166	0.00477191	0	1	1
c1360_g1_i1	1.93	2.05	7.29	7.65	15.46	14.91	2.12846	4e-05	0.00049304	2.91655	2.5e-08	9.92e-07	ASPGB_ARATH	Probable isoaspartyl peptidase/L-asparaginase 2
c1360_g1_i2	19.22	20.32	55.44	54.8	110.37	107.32	1.69427	0.000343259	0.00326748	2.44525	4.62e-07	1.25e-05	ASPGB_ARATH	Probable isoaspartyl peptidase/L-asparaginase 2
c13764_g1_i1	10.15	10.27	76.45	74.77	109.99	113.05	3.10274	5.13e-10	1.38e-08	3.43329	1.11e-11	1.28e-09	SPDE_COFAR	Spermidine synthase
c13834_g1_i1	68.81	91.55	877.9	1071.65	0.75	1.41	3.81866	1.06e-13	4.94e-12	-6.22933	3.43e-26	1.73e-22
c13943_g1_i1	4	3.32	7.42	8.66	9.8	7.56	1.36444	0.00697283	0.0398915	1.23598	0.0146201	0.0633486	H2A1_PEA	Histone H2A.1
c13978_g1_i1	0	0	28.69	16.34	18.16	18.16	9.23858	3.14e-16	2.14e-14	8.79309	3.8e-14	8.98e-12
c14065_g1_i1	0	0	18.32	19.11	0	0	10.3897	2.19e-22	3.65e-20	0	1	1
c14172_g1_i1	9.52	4.53	1.27	2.91	1.83	2.52	-1.49347	0.008373	0.0460514	-1.68309	0.00253702	0.0162298
c14230_g1_i1	4.46	4.21	11.93	10.41	9.83	11.16	1.61414	0.00330698	0.0219192	1.27534	0.0199535	0.0801225
c1426_g1_i1	0.07	0.31	7.85	7.7	0	0	5.55092	1.1e-15	6.9e-14	0	1	1	NDUB8_BOVIN	NADH dehydrogenase [ubiquinone] 1 beta subcomplex subunit 8, mitochondrial
c1431_g1_i1	8.17	9.38	2.86	2.17	1.2	2.38	-1.57234	0.00250761	0.0174774	-2.29771	1.72e-05	0.000268969
c14324_g1_i1	5.78	6.79	6.99	5.46	1.86	2.01	0.202819	0.675181	0.844273	-1.70911	0.000613002	0.00516153	Y2267_ARATH	Probable inactive receptor kinase At2g26730
c1436_g1_i1	1.58	1.41	87.32	80.98	42.62	41.02	6.03058	8.39e-25	2.32e-22	4.789	8.71e-18	5.04e-15
c1457_g1_i1	5.78	5.78	16.02	16.25	26.18	25.74	1.69497	0.000368474	0.00347509	2.15148	8.06e-06	0.000142895	7SB1_SOYBN	Basic 7S globulin
c14612_g1_i1	15.75	11.14	8.15	7.32	5.18	4.35	-0.555314	0.26416	0.514464	-1.49424	0.00327491	0.0199351	PIP22_ORYSJ	Probable aquaporin PIP2-2
c14663_g1_i1	0	0.09	5.38	5.54	0	0	6.88955	1.65e-14	8.7e-13	0	1	1	PEB3_DROME	Ejaculatory bulb-specific protein 3
c148_g1_i1	8.66	9.18	43.61	41.38	22.36	19.67	2.46665	4.19e-07	7.67e-06	1.22044	0.00945507	0.0453905	CSPL9_RICCO	CASP-like protein 1E1
c14920_g1_i1	0.12	0.04	60.8	65.52	0	0	9.7446	1.34e-38	1.31e-34	0	1	1
c14923_g1_i1	24.64	24.19	36.1	33.55	10.24	10.08	0.726704	0.116726	0.311858	-1.27976	0.006395	0.0336713	C84A1_ARATH	Cytochrome P450 84A1
c14935_g1_i1	10.84	10.92	3.13	2.7	3.55	4.31	-1.67747	0.000718161	0.00614813	-1.48089	0.00246566	0.0158802
c15011_g1_i1	2.78	2.52	5.95	5.19	10.46	8.55	1.28537	0.00764529	0.043003	1.82619	0.000168698	0.00180324
c15035_g1_i1	2.67	2.11	18.21	16.16	22.81	23.99	3.06515	2.85e-09	6.96e-08	3.27781	2.63e-10	1.98e-08	PBP1_ARATH	Calcium-binding protein PBP1
c15039_g1_i1	2.37	2.43	6.26	7.24	4.95	4.38	1.70848	0.000578352	0.00510982	0.943388	0.0586887	0.175547
c152_g1_i1	17.71	16.58	39.97	39.02	51.74	48.37	1.41687	0.0025289	0.0175756	1.52919	0.00115245	0.00860249	LAC12_ARATH	Laccase-12
c15250_g1_i1	8.36	8.89	0.95	1.13	1.81	2.48	-2.82414	2.32e-07	4.41e-06	-2.0149	8.8e-05	0.00105943
c1528_g1_i1	2.49	2.13	4.91	6.07	14.37	13.05	1.46453	0.00345152	0.022726	2.55114	4.99e-07	1.34e-05	ZAT5_ARATH	Zinc finger protein ZAT5
c1532_g1_i1	5.76	6.49	3.81	3.7	2.83	1.88	-0.470446	0.377402	0.627949	-1.3783	0.00995632	0.0473054
c1532_g2_i1	12.65	11.94	4.48	5.8	2.76	3.26	-1.02406	0.0402604	0.150046	-2.03296	8.6e-05	0.0010406
c15395_g1_i1	3.54	3.78	7.09	7.74	2.41	3.11	1.2306	0.00930225	0.0500566	-0.423848	0.374131	0.596738	PP175_ARATH	Pentatricopeptide repeat-containing protein At2g29760, chloroplastic
c15422_g1_i1	1.3	1.37	65.25	60.82	0	0	5.77451	4.01e-23	7.91e-21	0	1	1	RL14_DROVI	60S ribosomal protein L14
c15425_g1_i1	113.49	113.58	173.44	165.22	62.79	61.1	0.794199	0.0860075	0.254322	-0.888126	0.0554623	0.168664	PINI_ARATH	Auxin efflux carrier component 1
c15425_g1_i2	83.92	84	125.6	125.32	46.41	46.91	0.797536	0.0849112	0.252243	-0.861327	0.0634043	0.185166	PINI_ARATH	Auxin efflux carrier component 1
c15520_g1_i1	15.62	16.74	73.7	68.97	42.82	41.16	2.36427	1.25e-06	2.11e-05	1.36462	0.00401223	0.023362
c15520_g1_i2	17.22	14.6	70.41	70.67	33.22	35.74	2.37401	1.14e-06	1.93e-05	1.10637	0.0193289	0.0781565
c15534_g1_i1	569.63	646.9	287.64	321.9	79.6	86.76	-0.782625	0.0902597	0.26264	-2.88609	4.74e-09	2.37e-07	CR26L_ARATH	Protein ECERIFERUM 26-like
c15550_g1_i1	30.04	29.75	27.4	26.95	11.95	12.43	0.0751425	0.870763	0.950626	-1.31066	0.00511823	0.0281583	AB11G_ARATH	ABC transporter G family member 11
c15559_g1_i1	21.26	21.32	29.57	26.79	12.49	11.38	0.622009	0.181091	0.41104	-0.849318	0.0697117	0.197633
c15570_g1_i1	36.27	38.66	8.63	10.55	4.97	5.68	-1.75214	0.000221605	0.00223265	-2.8302	1.05e-08	4.72e-07	LAX2_MEDTR	Auxin transporter-like protein 2
c15572_g1_i1	30.69	42.93	37.68	56.98	21.7	19.44	0.670813	0.184948	0.416423	-0.833248	0.114128	0.278766
c15609_g1_i1	147.39	141.39	87.14	85.54	24.6	23.18	-0.520542	0.259528	0.509303	-2.60741	9.51e-08	3.16e-06	CB23_SOLLC	Chlorophyll a-b binding protein 13, chloroplastic
c15609_g2_i1	275.75	266.97	133.37	123.04	35.36	35.55	-0.850951	0.0665096	0.213764	-2.94292	3.06e-09	1.62e-07	CB23_SOLLC	Chlorophyll a-b binding protein 13, chloroplastic
c15743_g1_i1	146.98	141.96	158.01	155.72	74.82	75.4	0.334875	0.466802	0.701521	-0.958317	0.0388434	0.130535	ACCO_ACTDE	1-aminocyclopropane-1-carboxylate oxidase
c15766_g1_i1	0.57	0.85	41.84	41.48	0	0	6.08129	2.59e-24	6.51e-22	0	1	1	RL12_HUMAN	60S ribosomal protein L12
c15772_g1_i1	0.22	0.25	23.84	20.66	0	0	6.73963	6.08e-24	1.4e-21	0	1	1	COX5A_DROME	Cytochrome c oxidase subunit 5A, mitochondrial
c15776_g1_i1	17.15	17.7	64.83	64.36	68.15	69.01	2.10486	1.12e-05	0.000158732	1.96111	3.92e-05	0.00053819	G2OX_PHACN	Gibberellin 2-beta-dioxygenase
c15873_g1_i1	1.48	1	76.27	74.09	0	0	6.13221	5.97e-25	1.74e-22	0	1	1	RL13_DROME	60S ribosomal protein L13
c16144_g1_i1	1.58	1.36	12.43	12.78	0	0	3.32243	1.36e-08	3.04e-07	0	1	1	NDUA4_MOUSE	Cytochrome c oxidase subunit NDUFA4
c16290_g1_i1	43.22	34.94	25.98	27.84	85.07	84.43	-0.291869	0.538311	0.754968	1.117	0.0177397	0.0733797	CIPKK_ARATH	CBL-interacting serine/threonine-protein kinase 20
c16326_g1_i1	1	1.36	7.84	7.73	1.85	2.24	2.93479	6.31e-08	1.3e-06	0.776063	0.160208	0.3488
c16534_g1_i1	6.97	8.84	20.4	21.92	7.68	7.38	1.65704	0.000859779	0.00714623	-0.0752094	0.894576	0.956976
c16570_g1_i1	54.83	51.91	57.76	56.5	127.99	126.77	0.312594	0.497402	0.724233	1.23941	0.00788359	0.0395774	PECT1_ARATH	Ethanolamine-phosphate cytidylyltransferase
c16571_g1_i1	53.12	49.38	16.81	17.2	31.19	33.21	-1.36679	0.0038248	0.0246617	-0.680885	0.143478	0.324429	EXLB1_ARATH	Expansin-like B1
c16583_g1_i1	6.1	5.19	1.57	1.03	1.71	0.45	-1.86037	0.00222213	0.0158012	-2.36395	0.00013137	0.00146809
c16589_g1_i1	1.1	1.1	18.17	18.04	15.19	15.76	4.25587	6.7e-15	3.76e-13	3.79856	1.41e-12	2.16e-10
c16729_g1_i1	3.77	9.83	1.15	2.54	0.49	4.82	-1.63334	0.00479511	0.0296156	-1.35438	0.0173315	0.0721177
c16932_g1_i1	5.84	4.91	1.44	1.78	0	0.15	-1.49069	0.0104883	0.0550378	-5.87693	2.94e-10	2.19e-08
c17052_g1_i1	0	0	18.3	17.12	0	0	9.21603	3.94e-16	2.65e-14	0	1	1
c17498_g2_i1	25.21	21.26	28.11	26.32	12.39	11.43	0.467424	0.324828	0.577976	-0.966381	0.0462049	0.147913
c17502_g1_i1	0.24	0.26	10.43	12.51	0	0	5.69246	4.62e-17	3.65e-15	0	1	1	HINT1_BOVIN	Histidine triad nucleotide-binding protein 1
c17527_g1_i1	26.99	27.43	17.91	16.19	3.25	3.25	-0.458634	0.322905	0.576127	-3.07866	1.07e-09	6.56e-08	PLY5_ARATH	Probable pectate lyase 5
c17623_g1_i1	5.51	4.69	0.49	1.81	1.96	1.05	-1.91309	0.000653874	0.00567862	-1.76128	0.00108164	0.00815623
c1764_g1_i1	0.02	0	6.11	6.1	0	0	8.78423	1.25e-24	3.32e-22	0	1	1	SSRA_PONAB	Translocon-associated protein subunit alpha
c17658_g1_i1	44.5	34.42	7.87	7.07	14.04	12.52	-2.15174	1.82e-05	0.000245361	-1.56867	0.00131682	0.00959483
c17783_g1_i2	2.55	1.79	5.85	4.19	2.9	3.1	1.4322	0.00705789	0.0402414	0.453683	0.4157	0.635806
c17804_g1_i1	2.12	2.3	5.88	4.93	7.04	7.82	1.50607	0.00211219	0.015163	1.73325	0.00042253	0.00381268	WRK70_ARATH	Probable WRKY transcription factor 70
c17825_g1_i1	75.29	68.62	28.37	26.71	16.76	16.38	-1.17051	0.0120838	0.0614037	-2.13339	8.68e-06	0.000151721
c1784_g1_i1	0.47	0.27	19.55	19.85	0	0	5.93017	1.64e-22	2.87e-20	0	1	1	VDAC_DROME	Voltage-dependent anion-selective channel
c17883_g1_i1	4.44	4.04	11.07	10.27	24.93	24.42	1.5657	0.00259366	0.0179643	2.5321	1.11e-06	2.67e-05
c181_g1_i1	49.42	52.65	39.72	43.12	20.59	24.21	-0.087057	0.850494	0.940546	-1.20348	0.00996446	0.0473326	MGL_ARATH	Methionine gamma-lyase
c18132_g1_i1	6.67	6.56	0.23	0.46	0.46	0.95	-3.89866	2.77e-06	4.41e-05	-3.1783	9.92e-06	0.000169438
c18181_g1_i1	49.63	68.21	20.89	24.11	120.08	134.75	-1.08624	0.03582	0.138215	1.1263	0.0209485	0.0830001
c18267_g1_i1	0.05	0.05	6.16	5.57	0	0	6.85388	1.23e-17	1.07e-15	0	1	1	NDUBA_BOMMO	NADH dehydrogenase [ubiquinone] 1 beta subcomplex subunit 10
c18297_g1_i1	0.67	0.64	55.18	53.84	0.08	0.27	6.59126	1.87e-25	5.99e-23	0	1	1	RS28_DROME	40S ribosomal protein S28
c1835_g1_i1	169.54	168.66	17.43	17.45	37.91	35.52	-3.06302	7.15e-10	1.89e-08	-2.21931	3.84e-06	7.58e-05	CAX3_ARATH	Vacuolar cation/proton exchanger 3
c18376_g1_i1	17.77	17.04	43.42	42.82	41.43	40.03	1.5226	0.00121546	0.00955899	1.21077	0.00954573	0.0457734	PCS1L_ARATH	Aspartic proteinase PCS1
c1839_g1_i1	97.84	93.6	47.89	45.78	39.94	38.56	-0.816322	0.0778511	0.237721	-1.30137	0.0053679	0.029273	NOTUM_HUMAN	Protein notum homolog
c1841_g1_i1	5.55	4.61	60.14	57.93	47.22	48.37	3.75218	2.87e-13	1.25e-11	3.21837	1.44e-10	1.21e-08	RFS_PEA	Galactinol--sucrose galactosyltransferase
c186_g1_i1	6.9	6.03	20.82	21.76	19.51	18.64	1.93478	5.68e-05	0.000673841	1.54567	0.00114624	0.00856501	VP241_ARATH	Vacuolar protein sorting-associated protein 24 homolog 1
c18624_g1_i1	70.66	70.34	34.95	35.48	20.82	20.76	-0.783738	0.0910259	0.263983	-1.77553	0.000183947	0.00193087	GIF1_ARATH	GRF1-interacting factor 1
c18625_g1_i1	55.83	61.9	49.58	52.2	15.82	12.09	0.0534661	0.915894	0.971038	-2.07348	3.68e-05	0.000509769
c18698_g1_i1	21.77	20.54	5.03	3.95	6.06	6.07	-2.01727	3.21e-05	0.000404657	-1.81548	0.000160267	0.00172852	RNS1_ARATH	Ribonuclease 1
c18758_g1_i1	11.49	11.96	2.21	2.42	2.46	2.18	-2.1243	1.35e-05	0.000187703	-2.35292	1.68e-06	3.8e-05	PLCD4_ARATH	Phosphoinositide phospholipase C 4
c18758_g1_i2	8.4	9.51	2.37	1.64	2.03	2.51	-1.94496	6.49e-05	0.000755797	-1.99485	4.15e-05	0.000564036	PLCD4_ARATH	Phosphoinositide phospholipase C 4
c18769_g1_i1	0	0	14.62	13.03	0	0	10.3098	6.07e-22	9.4e-20	0	1	1	CYTA_SARPE	Sarcocystatin-A
c18914_g1_i1	3.11	2.45	11.85	14.53	7.49	6.92	2.49609	1.68e-05	0.000227967	0	1	1
c19050_g1_i1	6.2	6.71	13.86	13.76	17.03	17.34	1.31245	0.00568338	0.0338308	1.39748	0.0032541	0.0198324
c19052_g1_i1	11.11	9.93	29.25	30.04	53.2	54.59	1.71191	0.000323365	0.00310353	2.3429	1.39e-06	3.21e-05
c1910_g1_i1	3.45	4.1	7.42	7.47	2.34	3.29	1.19484	0.0134433	0.0667487	-0.438177	0.369851	0.593336
c19213_g1_i1	3.87	3.63	8.58	7.99	8.18	7.74	1.36051	0.00487787	0.0300379	1.07135	0.0251962	0.0950813	PP248_ARATH	Pentatricopeptide repeat-containing protein At3g22670, mitochondrial
c1949_g1_i1	14.67	13.17	24.67	22.69	36.35	33.81	0.982343	0.03546	0.137108	1.31814	0.00500898	0.027733	VDAC6_ORYSJ	Mitochondrial outer membrane protein porin 6
c1951_g1_i1	15.65	15.55	31.15	29.4	47.51	46.27	1.1771	0.0125731	0.0633628	1.57487	0.000905706	0.00710489
c1955_g1_i1	40.75	42	104.41	110.32	31.9	25.92	1.59901	0.000711231	0.00609629	-0.529591	0.255309	0.471665
c1967_g1_i1	6.76	7.29	17.89	16.88	16.81	16.83	1.53361	0.00171056	0.0127135	1.24962	0.0101017	0.0477683
c19734_g1_i1	1.03	1.39	75.98	73.61	0	0	6.16877	1.75e-23	3.7e-21	0	1	1	RL35_BOVIN	60S ribosomal protein L35
c19739_g1_i1	0.06	0	5.09	5.35	0	0	7.27806	2.01e-16	1.42e-14	0	1	1	TI17B_HUMAN	Mitochondrial import inner membrane translocase subunit Tim17-B
c19798_g1_i1	5.93	5.06	1.85	1.56	0.92	1.09	-1.44854	0.00887737	0.0481502	-2.44008	4.51e-05	0.000607592
c19875_g1_i1	22.53	22.21	4.28	5.25	0.88	0.85	-2.00929	3.96e-05	0.000490481	-4.6933	1.41e-16	5.86e-14	TRXH2_ARATH	Thioredoxin H2
c1991_g1_i1	3.98	7.25	0	0	0.28	0.58	-8.20346	1.74e-11	5.91e-10	-3.67355	1.63e-07	5.01e-06
c20132_g1_i1	1.15	1.8	5.04	4.14	7.96	8.15	1.86716	0.00136078	0.0105056	2.43659	1.98e-05	0.000304402
c20148_g1_i1	53.47	52.1	47.39	47.38	18.77	21.15	0.0655121	0.888318	0.957849	-1.41464	0.00273068	0.0172065	PHI_MYCGS	3-hexulose-6-phosphate isomerase
c20149_g1_i1	2.63	3.51	27.67	25.6	72.24	68.57	3.33151	8.77e-11	2.64e-09	4.50198	6.43e-17	2.94e-14
c20182_g1_i1	1.91	1.44	5.6	5.2	6.27	7.17	1.89938	0.000112208	0.00123026	1.98454	5.51e-05	0.000717791	DNJB4_PONAB	DnaJ homolog subfamily B member 4
c20184_g1_i1	9.04	9.65	27.76	28.39	31.49	32.91	1.80222	0.000158412	0.00166541	1.76958	0.000205496	0.0021188	ARR9_ARATH	Two-component response regulator ARR9
c20209_g1_i1	0	0.13	6.68	8.58	0	0	6.80149	4.88e-14	2.39e-12	0	1	1
c20242_g1_i1	14.59	15.14	12.43	11.67	4.13	4.39	-0.0817945	0.869341	0.950143	-1.81482	0.000205892	0.00212159	PAM68_ARATH	Protein PAM68, chloroplastic
c20263_g1_i1	17.48	18.39	31.83	29.69	9.04	9.19	0.99617	0.0331417	0.130196	-0.989937	0.035818	0.123463	TRXF2_ARATH	Thioredoxin F2, chloroplastic
c20282_g1_i1	10.32	9.45	42.36	38.31	94.52	93.21	2.24796	3.7e-06	5.76e-05	3.23396	1.42e-10	1.19e-08
c20309_g1_i1	1.53	0.69	5.68	5.21	2.82	3.12	2.50419	2.74e-05	0.000352588	0	1	1
c20324_g1_i1	1.63	1.33	30.21	29.57	0	0	4.55044	4.94e-17	3.87e-15	-8.90968	1.09e-14	2.98e-12	NU4M_CERCA	NADH-ubiquinone oxidoreductase chain 4
c20327_g1_i1	72.61	72.56	18.42	18.62	8.85	8.02	-1.75589	0.000210323	0.00213396	-3.12049	4.33e-10	3.05e-08	ZHD11_ARATH	Zinc-finger homeodomain protein 11
c20361_g1_i1	101.54	97.69	21.02	20.93	91.34	86.35	-2.02804	2.27e-05	0.000298124	-0.178323	0.698951	0.847129
c20382_g1_i1	1.15	0.74	53.44	52.61	0	0	6.02242	3.25e-24	8.1e-22	0	1	1	RS27_HOMAM	40S ribosomal protein S27
c20383_g1_i1	1.66	1.44	117.73	113.22	0.04	0	6.43174	2.15e-27	1.21e-24	-5.95978	1.39e-10	1.17e-08	RL7A_DROME	60S ribosomal protein L7a
c20432_g1_i1	2.03	2.1	111.65	111.54	0.06	0	5.97513	1.4e-24	3.67e-22	-5.74372	1.18e-09	7.14e-08	RS9_DROME	40S ribosomal protein S9
c20532_g1_i1	1.71	0.26	5.85	2.21	10.97	13.37	0	1	1	3.58386	6.74e-08	2.36e-06
c20541_g1_i1	3.37	5.46	26.98	31.84	23	29.88	2.95278	4.33e-09	1.03e-07	2.56755	2.37e-07	6.96e-06
c20547_g1_i1	0.11	0.12	29.29	30.87	0	0	8.0369	3.72e-24	9.08e-22	0	1	1	ACBP_ANAPL	Acyl-CoA-binding protein
c20569_g1_i1	5.29	4.84	13.05	13.53	14.87	15.11	1.60622	0.00075244	0.00640118	1.54984	0.00111245	0.0083497	PXL2_ARATH	Leucine-rich repeat receptor-like protein kinase PXL2
c20594_g2_i1	1.06	1.15	5.23	5.67	12.16	6.89	2.52683	1.72e-05	0.000232954	3.08717	1.2e-07	3.85e-06
c20637_g1_i1	3.82	3.98	5.86	7.42	9.39	11.4	0.981057	0.0372973	0.142107	1.39776	0.00317882	0.0194639	ARAD1_ARATH	Probable arabinosyltransferase ARAD1
c20672_g1_i1	0.17	0	19.34	22.45	0	0	7.80048	3.61e-19	3.95e-17	0	1	1
c20672_g2_i1	0.19	0.26	17.09	17.79	0	0	6.45902	9.05e-23	1.65e-20	0	1	1	TAR1_YEAST	Protein TAR1
c20777_g1_i1	5.65	5.6	2.73	1.99	1.56	1.83	-0.996847	0.0953365	0.272534	-1.71623	0.00566421	0.0305712
c20917_g1_i1	148.87	143.44	194.04	190.45	360.32	353.58	0.616076	0.181989	0.412084	1.27565	0.00628309	0.0332105	CYC_CUCMA	Cytochrome c
c20941_g1_i1	5.46	6.62	0.19	1.35	0.56	0.59	-2.69457	7.62e-05	0.000872061	-3.33542	2.61e-06	5.47e-05
c21104_g1_i1	0.11	0.12	5.81	6.85	0	0	5.81494	2.18e-12	8.37e-11	0	1	1
c21137_g1_i1	1.35	1.98	10.16	4.03	14.21	13.24	2.32113	0.000379024	0.0035621	3.02738	1.16e-06	2.76e-05
c21407_g1_i1	26.95	24.66	54.13	53.31	65.27	66.98	1.27295	0.00649053	0.0377157	1.34247	0.00415038	0.0240193	T184C_PONAB	Transmembrane protein 184C
c21507_g1_i1	245.63	253.72	82.82	86.3	91.77	92.58	-1.34988	0.00387045	0.024887	-1.45432	0.00191052	0.0129609	SUS2_PEA	Sucrose synthase 2
c21507_g1_i2	263.33	277.04	89.8	92.32	100.45	100.62	-1.35704	0.00369064	0.0239708	-1.44308	0.00206413	0.0137895	SUS2_PEA	Sucrose synthase 2
c216_g1_i1	37.4	36.52	70.52	67.33	91.48	94.22	1.11455	0.0167302	0.07876	1.31388	0.00497125	0.0275817	ARL5_DICDI	ADP-ribosylation factor-like protein 5
c21722_g1_i1	0	0	9.32	8.91	0	0.08	10.0295	2.11e-20	2.73e-18	0	1	1	NDUB9_MOUSE	NADH dehydrogenase [ubiquinone] 1 beta subcomplex subunit 9
c21739_g1_i1	0.67	1.66	10.06	6.57	12.52	12.07	3.05819	2.42e-06	3.89e-05	3.37609	1.13e-07	3.64e-06
c21763_g1_i1	3.52	4.02	8.63	7.9	8.11	8.14	1.34757	0.00481843	0.0297484	1.09209	0.0215718	0.0848584
c21797_g1_i1	0.91	1.85	15.17	11.7	12.2	13.49	3.50094	6.37e-07	1.13e-05	3.17997	8.15e-06	0.000143987	ERF92_ARATH	Ethylene-responsive transcription factor 1B
c21801_g1_i1	32.25	29.94	11.64	11.4	6.28	5.73	-1.21462	0.00978584	0.0521089	-2.38553	1.07e-06	2.58e-05
c21801_g1_i2	15.12	17.56	7.91	8.11	4.73	4.21	-0.810531	0.0854584	0.253253	-1.88303	0.000105638	0.00123077
c21866_g1_i1	3.53	4.14	19.41	17.8	8.31	7.65	2.49459	5e-07	9.05e-06	1.04147	0.0317874	0.11322
c21912_g1_i1	4.09	4.27	12.72	10.57	9.69	10.89	1.70431	0.000704498	0.00604812	1.28995	0.009642	0.0461383
c22048_g1_i1	1.45	0.96	82	76.38	0.05	0.06	6.24871	1.09e-25	3.67e-23	0	1	1	RS5A_DROME	40S ribosomal protein S5a
c22102_g1_i1	0.46	0.2	20.6	17.52	0	0	6.02161	2.34e-19	2.62e-17	0	1	1	ATP5L_BOVIN	ATP synthase subunit g, mitochondrial
c22102_g1_i2	0.32	0.12	19.38	18.32	0	0	6.5447	5.05e-20	6.12e-18	0	1	1	ATP5L_BOVIN	ATP synthase subunit g, mitochondrial
c22170_g1_i1	0.4	0.68	5.15	4.43	5.27	4.33	3.36309	3.74e-09	8.97e-08	3.13332	2.96e-08	1.14e-06	C3H54_ARATH	Zinc finger CCCH domain-containing protein 54
c22465_g1_i1	8.76	13.43	2.34	3.07	1.58	4.36	-1.7468	0.00482876	0.0297896	-1.8717	0.00263344	0.0167235
c22480_g1_i1	3.86	4.09	9.43	9.22	5.67	5.54	1.43975	0.00215028	0.0153754	0.47846	0.300104	0.522209	RL14_SHISS	50S ribosomal protein L14 {ECO:0000255|HAMAP-Rule:MF_01367}
c22484_g1_i1	36.68	35.95	92.26	87.71	64.05	59.07	1.52636	0.00118245	0.00935972	0.746902	0.107129	0.266822
c22488_g2_i1	27.47	28	49.48	48.4	17.29	17.57	1.03986	0.026043	0.109367	-0.682424	0.143466	0.324429
c22489_g1_i1	130.63	152.82	19.65	33.96	25.61	37.62	-2.10336	2.44e-05	0.000318408	-2.14194	1.67e-05	0.000262052
c22494_g1_i1	103.09	97.66	52.33	49.21	153.38	157.08	-0.769294	0.0961806	0.273985	0.613353	0.183521	0.38129	ANK1_HUMAN	Ankyrin-1
c22509_g1_i1	11.84	11.66	46.53	46.17	63.46	61.84	2.19263	5.07e-06	7.66e-05	2.39789	7.32e-07	1.86e-05	KCS11_ARATH	3-ketoacyl-CoA synthase 11
c22509_g1_i2	9.6	9.95	37.55	38.77	51.04	52.92	2.17781	5.9e-06	8.78e-05	2.39442	7.69e-07	1.94e-05	KCS11_ARATH	3-ketoacyl-CoA synthase 11
c22638_g1_i1	165.67	159.43	129.22	110.33	535.59	546.07	-0.182977	0.695041	0.856335	1.74002	0.000242644	0.00242346	ICI_LINUS	Proteinase inhibitor
c22641_g1_i1	38.78	36.04	43.61	40.82	18.76	16.98	0.395657	0.393565	0.641762	-1.07767	0.0217765	0.085487	YLS3_ARATH	Protein YLS3
c22705_g2_i1	287	276.3	125.97	126.56	60.16	59.26	-0.942679	0.0419116	0.154318	-2.2532	2.78e-06	5.77e-05	NEP1_NEPGR	Aspartic proteinase nepenthesin-1
c22707_g1_i1	16.07	15.38	28.34	26.13	42.52	39.35	1.00852	0.0306845	0.123505	1.36555	0.0036443	0.0216246	SAMT_CLABR	Salicylate carboxymethyltransferase
c22718_g1_i1	12.08	11.13	11.22	10.56	5.2	5.01	0.123629	0.792131	0.9101	-1.19878	0.0112549	0.0520375	SR43C_ARATH	Signal recognition particle 43 kDa protein, chloroplastic
c22719_g1_i1	24.79	29.52	40.87	46.13	61.64	70.12	0.893206	0.054296	0.185493	1.26235	0.00690369	0.0357314	BPM4_ARATH	BTB/POZ and MATH domain-containing protein 4
c22733_g1_i1	15.2	15.12	65.99	57.69	39.46	36.05	2.24956	3.53e-06	5.5e-05	1.30374	0.00584352	0.031391
c22747_g1_i1	7.56	6.72	17.2	15.53	10.59	9.76	1.41117	0.00283516	0.019319	0.495345	0.289062	0.509976	PLP6_ARATH	Patatin-like protein 6
c22749_g2_i1	8.26	8.47	16.72	16.49	21.74	18.42	1.20531	0.010818	0.0563859	1.24812	0.00822221	0.0408358
c22752_g1_i1	119	116.08	76.71	74.93	52.22	48.37	-0.410808	0.373514	0.624251	-1.23689	0.00815882	0.0406031	CSPLC_VITVI	CASP-like protein 2B1
c22754_g1_i1	60.68	58.38	118.34	113.23	1564.42	1506.11	1.1762	0.0116173	0.0595727	4.67409	2.35e-18	1.62e-15	BLC_ECOLI	Outer membrane lipoprotein Blc
c22806_g1_i1	13.75	14.75	4.5	6.28	2.56	3.37	-1.15439	0.0246189	0.104784	-2.25918	3.01e-05	0.000429495
c22866_g1_i1	19.47	0	1.5	0	1.51	0	-3.32694	1.06e-05	0.000151386	-3.55825	5.37e-06	0.000101228
c2311_g1_i1	3.99	3.61	6.87	6.47	3.47	2.36	1.03093	0.0356706	0.137767	-0.39403	0.446195	0.661909
c23138_g1_i1	0.31	0	7.3	8.24	0	0	5.71871	1.97e-14	1.03e-12	0	1	1	ATP5E_IPOBA	ATP synthase subunit epsilon, mitochondrial
c23230_g1_i1	2.24	2.45	18.49	16.97	25.66	23.25	3.13792	2.56e-09	6.29e-08	3.36628	1.85e-10	1.49e-08	RSI1_SOLLC	Protein RSI-1
c23390_g1_i1	6.33	6.66	79.78	80.07	67.3	65.35	3.83852	1.37e-13	6.32e-12	3.33742	4.9e-11	4.69e-09	EF105_ARATH	Ethylene-responsive transcription factor ERF105
c23444_g1_i1	0.72	0.43	57.8	56.99	0	0	6.83651	1.75e-27	1e-24	0	1	1	RS24_SPOFR	40S ribosomal protein S24
c2355_g1_i2	5.11	5.08	3.08	3.29	1.98	2.15	-0.461721	0.336546	0.58949	-1.31646	0.00677556	0.0352187	MCH1_YARLI	Probable transporter MCH1
c23646_g1_i1	5.6	6.18	1.88	1.45	5.76	2.79	-1.57094	0.00801233	0.0445137	-0.465038	0.406954	0.628109
c23691_g1_i1	0	0	38.25	25.13	0	0	8.41929	2.73e-12	1.03e-10	0	1	1
c23888_g1_i1	11.69	12.88	3.42	3.65	3.05	3.28	-1.57736	0.00121356	0.00955535	-1.96849	6.23e-05	0.000797308	KIC_ARATH	Calcium-binding protein KIC
c24033_g1_i1	23.08	21.48	44.22	41.88	61.75	62.24	1.18001	0.0126161	0.0635135	1.4685	0.00200117	0.0134671	MT3_MUSAC	Metallothionein-like protein type 3
c24068_g1_i1	148.39	144.1	9.71	9.12	10.15	10.06	-3.74289	2.83e-13	1.24e-11	-3.87027	6e-14	1.36e-11	S2544_MOUSE	Solute carrier family 25 member 44
c24090_g1_i1	28.75	27.83	19.07	15.91	12.02	11.96	-0.47331	0.310432	0.563638	-1.25076	0.00812972	0.0405023	Y1259_ARATH	DCC family protein At1g52590, chloroplastic
c2422_g1_i1	18.64	18.6	11.81	10.69	4.18	3.25	-0.494487	0.304023	0.557411	-2.32886	5.42e-06	0.000101879
c24235_g1_i1	4.49	5.3	29.01	30.75	13.08	9.74	2.86709	1.63e-07	3.16e-06	1.21725	0.0300236	0.108239
c24372_g1_i1	16.08	16.34	3.61	2.59	7.23	7.19	-2.11806	0.000181642	0.00188127	-1.16015	0.0274729	0.101461
c24415_g1_i1	15.74	18.57	85.05	80.62	14.2	14.66	2.49338	3.43e-07	6.35e-06	-0.261693	0.579358	0.767093	GASA4_ARATH	Gibberellin-regulated protein 4
c2450_g1_i1	6.75	7.29	7.95	7.68	2.74	2.68	0.366781	0.431029	0.673412	-1.39026	0.00357335	0.021309	PP397_ARATH	Pentatricopeptide repeat-containing protein At5g25630
c24562_g1_i1	6.86	7.36	13.01	12.44	4.48	5.24	1.05471	0.0250379	0.106124	-0.562655	0.233563	0.446575	RLA0_SOYBN	60S acidic ribosomal protein P0
c24586_g1_i1	31.69	30.11	10.97	9.91	0.62	0.9	-1.34502	0.00453287	0.0283338	-5.34654	4.28e-20	5.14e-17
c24586_g1_i2	11.82	10.98	3.95	4.26	0.43	0.72	-1.2519	0.00992635	0.0527464	-4.31843	7.51e-14	1.66e-11
c24901_g1_i1	0.32	1.25	4.37	5.09	4.86	4.83	2.81688	4.68e-06	7.13e-05	2.61376	2.74e-05	0.000398492	PR5_ARATH	Pathogenesis-related protein 5
c24935_g1_i1	0	0.39	30.44	28.51	0	0	7.19913	4.78e-16	3.14e-14	0	1	1
c24935_g1_i2	0	0.45	25.28	24.18	0	0	6.72408	1.04e-13	4.89e-12	0	1	1
c24967_g1_i1	2.5	2.68	5.43	4.84	2.19	1.95	1.20533	0.0142784	0.0698862	-0.334077	0.508264	0.712327	RN181_XENTR	E3 ubiquitin-protein ligase RNF181
c25064_g1_i1	2.27	1.74	103.41	102.01	0	0	5.90714	1.71e-22	2.95e-20	0	1	1	RL10_DROME	60S ribosomal protein L10
c25064_g2_i1	1.58	0.79	99.17	93.96	0	0	6.56202	9.23e-26	3.23e-23	0	1	1	RL10_DROME	60S ribosomal protein L10
c2526_g1_i1	0.25	0.2	11.71	11.39	0	0	5.85979	2.93e-20	3.67e-18	0	1	1	ATPG_DROME	ATP synthase subunit gamma, mitochondrial
c25353_g1_i1	5.2	0	0.36	0	0.18	0	-3.50952	2.77e-06	4.41e-05	-4.6537	6.82e-08	2.38e-06	SAHH_CATRO	Adenosylhomocysteinase
c25532_g1_i1	5.14	4.4	7.47	7.04	3.32	2.97	0.819588	0.0834352	0.249147	-0.615737	0.19748	0.399785	ASIL2_ARATH	Trihelix transcription factor ASIL2 {ECO:0000305}
c25779_g1_i1	2.3	3.43	7.44	7.14	5.66	3.57	1.57161	0.00246182	0.0172167	0.675107	0.199071	0.401939	TBB1_AVESA	Tubulin beta-1 chain
c25779_g2_i1	2.29	1.77	6.13	5.5	5.41	5.03	1.73647	0.000611471	0.00535976	1.34819	0.00770438	0.0388364	TBB1_LUPAL	Tubulin beta-1 chain
c25865_g1_i1	16.25	16.55	29.33	26.69	9.06	9.85	0.990872	0.0345732	0.134725	-0.807011	0.0864208	0.229647
c25984_g1_i1	4.57	4.41	8.46	8.33	4.06	3.67	1.11936	0.0184823	0.0847288	-0.229625	0.634999	0.806036
c26811_g1_i1	3.1	3.37	154.2	156.79	0.1	0	5.81214	1.29e-23	2.82e-21	-5.65572	2.71e-09	1.46e-07	RS20_DROME	40S ribosomal protein S20
c26967_g1_i1	10.57	9.28	24.28	23	32.36	32.32	1.46574	0.00184592	0.013534	1.68823	0.00036139	0.00336279	BH107_ARATH	Putative transcription factor bHLH107
c26984_g1_i2	10.33	7.36	1.38	0.53	0	0	-2.93178	3.24e-06	5.08e-05	-8.64401	1.94e-13	3.63e-11
c27300_g1_i1	21.53	19.66	14.85	13.42	6.49	7.1	-0.317546	0.504689	0.729431	-1.60753	0.000896466	0.00704522
c27429_g1_i1	12.21	11.91	33.76	34.18	25.32	22.45	1.71938	0.000351452	0.00333572	0.975015	0.0398281	0.132904
c27511_g1_i1	0.57	0.31	5.27	4.7	1.81	3.04	3.69152	1.58e-08	3.52e-07	2.41868	0.000396863	0.00362589
c27597_g1_i1	3.38	2.58	28.48	27.78	7.71	8.05	3.45765	3.24e-11	1.05e-09	1.38966	0.00524369	0.0287575
c27855_g1_i1	0.87	0.32	71.23	62.42	0	0	7.00143	6.58e-28	4.22e-25	0	1	1	RS19A_DROME	40S ribosomal protein S19a
c27874_g1_i1	0	0.06	10.53	9.81	0	0	8.39035	1.87e-22	3.14e-20	0	1	1	HSP23_DROME	Heat shock protein 23
c28269_g1_i1	6.84	7.24	110.29	110.36	0.09	0.05	4.18479	1.58e-15	9.76e-14	-6.56828	8.18e-22	1.37e-18	COX3_DROYA	Cytochrome c oxidase subunit 3
c28681_g1_i2	0.55	0.39	5.3	5.42	0.18	0	3.69239	3.5e-07	6.47e-06	0	1	1
c28793_g1_i1	6.56	6.77	3.55	3.15	1.92	1.8	-0.77753	0.0982092	0.277887	-1.85468	0.000127186	0.00142862	SERK4_ARATH	Somatic embryogenesis receptor kinase 4
c28793_g1_i2	6.19	5.64	4.14	3.38	1.74	1.83	-0.441926	0.346205	0.59888	-1.74328	0.000312541	0.00299234	SERK4_ARATH	Somatic embryogenesis receptor kinase 4
c28931_g1_i1	56.03	63.97	65.95	73.11	21.01	25.05	0.427652	0.353709	0.605956	-1.39678	0.00291877	0.0181712	ADAL_HUMAN	Adenosine deaminase-like protein
c29084_g1_i1	0	0.08	6.95	6.03	0	0	7.38889	1.41e-20	1.86e-18	0	1	1	H33_XENTR	Histone H3.3
c29198_g1_i1	3.77	4.01	5.21	3.83	1.95	1.07	0.437457	0.372298	0.622845	-1.37283	0.00739931	0.0376832	TL1Y_ARATH	Thylakoid lumenal 17.9 kDa protein, chloroplastic
c29198_g1_i2	5.11	5.35	5.66	6.47	1.52	1.64	0.431431	0.370971	0.622845	-1.73438	0.000693563	0.00570734	TL1Y_ARATH	Thylakoid lumenal 17.9 kDa protein, chloroplastic
c2939_g1_i1	2.47	1.66	6.05	3.19	13.74	13.16	1.39488	0.0184682	0.084675	2.69242	1.57e-06	3.58e-05
c29775_g1_i1	7.28	8.72	24.94	19.87	23.26	25.68	1.7257	0.000648433	0.00564006	1.60942	0.00140894	0.01014
c298_g1_i1	14.85	11.83	1.14	0.69	0.23	0.95	-3.569	6.42e-08	1.32e-06	-4.44244	3.26e-10	2.39e-08
c29860_g1_i1	9.51	8.66	2.65	2.46	3.75	3.67	-1.56488	0.00702412	0.0401239	-1.28209	0.0230134	0.0888268
c29931_g1_i1	0.7	0.81	62.98	63.41	0	0	6.59928	2.27e-27	1.26e-24	0	1	1	RL6_PIG	60S ribosomal protein L6
c29971_g1_i2	277.5	267.08	120.54	118.29	101.2	100.91	-0.975015	0.0354588	0.137108	-1.44566	0.0020329	0.0136351	CATA2_GOSHI	Catalase isozyme 2
c29978_g1_i1	4.37	3.96	9.15	8.9	6.03	5.75	1.32795	0.00520416	0.0316063	0.481904	0.307926	0.530348
c29983_g1_i2	3.63	3.15	13.49	12.7	0.5	0.71	2.17567	1.8e-05	0.000242992	-2.4796	6.01e-05	0.000773296	BI1_ARATH	Bax inhibitor 1
c30015_g1_i1	7.63	6.92	2.42	2.88	31.13	29.74	-1.22964	0.0156018	0.0747011	2.05283	2.64e-05	0.000387139	GRXS2_ARATH	Monothiol glutaredoxin-S2
c30042_g1_i1	7.7	8.59	33.52	36.76	30.2	28.73	2.34051	2.58e-06	4.13e-05	1.84596	0.000174493	0.00185239	XTH24_ARATH	Xyloglucan endotransglucosylase/hydrolase protein 24
c30042_g1_i2	14.42	13.72	64.23	62.81	42.21	43.68	2.39228	8.64e-07	1.5e-05	1.59601	0.000764373	0.00617307	XTH24_ARATH	Xyloglucan endotransglucosylase/hydrolase protein 24
c30102_g1_i1	0.19	0.48	24.01	34.69	0	0.03	6.678	5.18e-27	2.55e-24	0	1	1	AT5G_MANSE	ATP synthase lipid-binding protein, mitochondrial
c30112_g1_i1	27.81	27.03	49.15	47.11	75.39	68.38	1.02924	0.0272537	0.112876	1.3762	0.00336215	0.0203682
c30113_g2_i1	1.11	1.02	7.57	6.83	9.75	8.79	2.96628	1.59e-08	3.53e-07	3.10081	3.28e-09	1.72e-07
c30116_g1_i1	10.31	11.1	0.92	1.76	1.29	1.7	-2.76387	3.12e-07	5.81e-06	-2.84186	1.4e-07	4.39e-06
c30125_g1_i1	7.22	8.77	37.56	37.04	43.26	40.65	2.4382	6.19e-07	1.1e-05	2.37593	1.12e-06	2.68e-05	FB322_ARATH	Probable F-box protein At1g60180
c30163_g1_i1	20.37	19.1	20.3	20.07	8.51	9.34	0.250763	0.59029	0.79019	-1.15774	0.0141169	0.061759	TL17_ARATH	Thylakoid lumenal 17.4 kDa protein, chloroplastic
c30167_g1_i1	5.35	4.74	1.19	1.15	0.93	0.81	-1.86802	0.000778843	0.00659134	-2.53231	1.4e-05	0.000226073
c30172_g1_i1	16.01	15.73	38.36	36.4	38.95	37.07	1.45107	0.00204997	0.0147837	1.24467	0.00788185	0.0395726
c30288_g1_i1	11.93	11.7	17.34	17.07	28.96	29.08	0.755406	0.103854	0.288439	1.27998	0.00627249	0.0331719	LYK4_ARATH	LysM domain receptor-like kinase 4
c30299_g1_i1	6.47	6.73	19.31	20.36	33.68	34.92	1.80375	0.0001752	0.00182189	2.36238	1.33e-06	3.1e-05	IBH1_ARATH	Transcription factor IBH1
c30351_g1_i1	1.75	1.65	65.97	67.46	0	0.07	5.51134	8.87e-22	1.34e-19	0	1	1	RL32_DROAC	60S ribosomal protein L32
c30406_g1_i1	27.74	26.44	10.65	10.72	9.78	11.14	-1.127	0.0160375	0.076286	-1.38742	0.00319964	0.0195644	ALKB5_XENTR	RNA demethylase ALKBH5
c30406_g1_i2	27.28	26.5	10.32	9.92	11.38	10.64	-1.19489	0.0108065	0.0563381	-1.30372	0.00550535	0.0299061	ALKB5_XENTR	RNA demethylase ALKBH5
c30436_g1_i1	2.64	1.77	8.11	8.64	5.73	6.34	2.14073	1.85e-05	0.00024851	1.43588	0.00365203	0.0216628
c30495_g1_i1	7.99	7.95	24.5	24.1	31.35	33.48	1.82249	0.000134309	0.00144435	2.00817	2.86e-05	0.000412531	SUD1_ARATH	Probable E3 ubiquitin ligase SUD1
c30495_g1_i2	8.38	9.27	22.59	22.24	31.35	29.56	1.55893	0.000994979	0.00810983	1.7707	0.000200467	0.00207758	SUD1_ARATH	Probable E3 ubiquitin ligase SUD1
c30510_g3_i1	23.34	26.08	16.41	14.97	9.13	8.79	-0.439371	0.343834	0.596638	-1.47809	0.00179558	0.0123122	ATB13_ARATH	Homeobox-leucine zipper protein ATHB-13
c30531_g1_i1	3.04	2.95	6.98	7.52	5.83	5.97	1.48872	0.00178749	0.0131809	0.962112	0.0419634	0.13792
c3055_g1_i1	3.86	2.31	6.56	5.49	14.54	11	0	1	1	2.04282	0.000435177	0.00390581
c30551_g1_i1	0.11	0.2	14.26	12.99	0	0	6.64991	1.48e-24	3.84e-22	0	1	1	MDHM_RAT	Malate dehydrogenase, mitochondrial
c30569_g1_i1	0.11	0.03	5.01	4.64	0	0	6.26417	2.15e-19	2.43e-17	0	1	1	SUI1_ANOGA	Protein translation factor SUI1 homolog
c30575_g1_i1	7.13	9.86	37.09	38.98	14.73	13.69	2.39906	1.83e-06	3.01e-05	0.73482	0.136896	0.314902	APT4_ARATH	Adenine phosphoribosyltransferase 4
c30575_g2_i1	7.93	11.32	39.27	36.45	12.32	18.79	2.22311	1.22e-05	0.000171369	0.696032	0.177699	0.373467	APT1_ARATH	Adenine phosphoribosyltransferase 1, chloroplastic
c30575_g3_i1	6.99	6.39	22.55	20.84	8.47	8.72	1.93091	0.000106734	0.00117658	0.357047	0.487367	0.696191	APT4_ARATH	Adenine phosphoribosyltransferase 4
c30591_g1_i1	13.41	13.24	0.31	0.32	0.31	0.65	-5.08295	2.94e-12	1.11e-10	-4.75021	2.88e-12	4.09e-10
c30671_g1_i1	3.35	3.17	9.24	6.03	11.02	10.83	1.45038	0.00401904	0.0256969	1.73255	0.00058273	0.00494305
c30671_g2_i1	8.43	9.1	15.58	13.71	24.5	24.17	0.960073	0.0432603	0.157747	1.45955	0.00222487	0.0146267	TRXM3_ARATH	Thioredoxin M3, chloroplastic
c30676_g1_i1	4.17	3.56	12.14	12.86	5.65	5.34	1.91113	9.26e-05	0.00103681	0.493266	0.309647	0.532373
c30694_g1_i1	4.01	4.54	10.1	10.06	5.78	6.93	1.45171	0.0023091	0.0163387	0.556397	0.23922	0.453301
c30703_g1_i1	46.09	46.51	6.81	6.96	0.47	0.55	-2.53498	2.18e-07	4.15e-06	-6.51506	2.49e-27	1.93e-23	EXL3_ARATH	GDSL esterase/lipase EXL3
c30831_g1_i1	7.96	7.09	18.89	19.62	19.71	18.66	1.57456	0.00101056	0.0082231	1.33671	0.00495224	0.0274974
c30878_g1_i1	0.19	0	51.11	50.97	0	0	8.91744	2.17e-25	6.71e-23	0	1	1
c30909_g1_i1	3.74	4.22	9.19	6.88	12.6	12.72	0	1	1	1.66846	0.00444929	0.0253102
c30913_g1_i1	3.23	3.97	17.75	15.74	18.86	17.55	2.43169	6.93e-07	1.22e-05	2.32235	1.92e-06	4.23e-05	TBCC_ARATH	Tubulin-folding cofactor C
c31002_g1_i1	7.85	8.31	5.12	4.3	2.81	2.6	-0.556197	0.255672	0.505017	-1.58926	0.00147611	0.0105182
c31057_g1_i1	3.86	3.21	8.67	8.82	9.4	10.22	1.52791	0.00198962	0.0144145	1.4609	0.00303647	0.0187419	SY111_ARATH	Syntaxin-related protein KNOLLE
c31057_g2_i1	2.08	2.41	6.26	4.22	5.73	5.3	1.4432	0.0044493	0.027907	1.28406	0.0118487	0.0541713	SY111_ARATH	Syntaxin-related protein KNOLLE
c31099_g1_i1	0	0	5.16	2.73	7.22	11.82	0	1	1	8.50281	9.73e-13	1.53e-10
c31181_g1_i1	14.73	14.62	7.21	6.24	3.33	5.58	-0.909545	0.0529415	0.182424	-1.73325	0.000320125	0.00304575
c31235_g1_i1	7.05	6.93	1.51	2.18	1.8	1.27	-1.6707	0.003184	0.0212541	-2.17421	0.000231903	0.00233423
c31235_g2_i1	20.21	15.77	3.17	4.03	8.59	8	-2.09425	2.8e-05	0.000359814	-1.12518	0.0187641	0.076462
c31284_g1_i1	3.32	2.68	8.78	8.58	4.37	4.13	1.74867	0.000289915	0.00282244	0.489406	0.302644	0.52475	Y4597_ARATH	Uncharacterized protein At4g15970
c31293_g1_i2	6.05	6.01	7.78	7.67	3.72	3.14	0.57231	0.223673	0.467102	-0.828752	0.0824787	0.222261	NAC89_ARATH	NAC domain-containing protein 89
c31305_g1_i1	0.26	0.14	10.46	8.02	0	0	5.65451	3.73e-14	1.88e-12	0	1	1	NDUS5_BOVIN	NADH dehydrogenase [ubiquinone] iron-sulfur protein 5
c31308_g1_i1	2.62	2.65	7.35	6.01	8.66	7.63	1.55965	0.00164883	0.0123222	1.61355	0.00105596	0.00803098	GL24_ARATH	Germin-like protein subfamily 2 member 4
c31352_g1_i1	2.11	3.59	6.28	6.58	17.3	16.2	0	1	1	2.54561	8.89e-06	0.000154909
c31476_g1_i2	40.7	33.39	396.7	372.62	185	176.33	3.61534	1.59e-12	6.26e-11	2.28301	2.51e-06	5.29e-05
c31486_g1_i1	0.76	0.53	78.1	81.47	0	0.07	7.15245	3.97e-29	3.52e-26	0	1	1	RS14_DROME	40S ribosomal protein S14
c31754_g1_i1	7.62	8.79	0.14	0	0.42	0	-6.46394	1.23e-16	9.07e-15	-5.22268	1.64e-14	4.24e-12
c31760_g1_i1	8.92	9.45	2.25	1.98	3.53	3.31	-1.88719	0.000273374	0.00268275	-1.43335	0.00411021	0.0238278
c31760_g1_i2	9.05	9.04	1.48	1.41	3.86	2.93	-2.41298	5.94e-06	8.84e-05	-1.42189	0.00436654	0.0249803
c31952_g1_i1	5.64	6.02	1.94	2.02	2.63	1.62	-1.3207	0.014405	0.0703296	-1.45657	0.00614929	0.0326437
c32015_g1_i1	2.08	2.59	27.44	26.16	21.46	24.33	3.75508	4.03e-11	1.28e-09	3.28426	4.49e-09	2.26e-07
c32045_g1_i1	0	0	20.99	20.62	0	0	8.46118	1.62e-12	6.32e-11	0	1	1
c32069_g1_i1	0.06	0.04	7.06	5.95	0	0	7.09575	8.22e-22	1.24e-19	0	1	1	CATB_PONAB	Cathepsin B
c32119_g1_i1	1.55	1.53	5.58	4.43	3.04	2.99	1.91458	0.000146453	0.00155373	0.952364	0.0577932	0.173603	GRF11_ORYSJ	Growth-regulating factor 11
c32143_g1_i1	1.24	1.42	5.61	4.63	4.2	4.15	2.1609	3.9e-05	0.000483814	1.63408	0.00166218	0.0115755	OFP12_ARATH	Transcription repressor OFP12
c32190_g1_i1	1.38	0.71	5.79	11.46	8.91	21.22	3.26975	4.49e-06	6.87e-05	3.81808	3.97e-08	1.48e-06
c32204_g1_i1	14.6	12.55	3.29	1.93	2.17	2.19	-2.13855	5.01e-05	0.00060365	-2.63321	1.03e-06	2.5e-05
c32349_g1_i1	8.08	7.15	1.83	1.92	5.61	5.83	-1.79214	0.000494888	0.00447941	-0.42198	0.387274	0.610052
c32510_g2_i1	2.2	2.88	5.98	4.84	8.07	9.51	1.31248	0.00941588	0.0505713	1.7793	0.000456176	0.00404673
c3262_g1_i1	2.67	6.39	7.77	3.48	15.78	16.55	0	1	1	1.82489	0.0024469	0.0157735
c32808_g2_i1	2.25	2.09	6.77	5.4	4.65	4.79	1.70297	0.000522083	0.00468646	1.10684	0.0229912	0.0887889	MYB98_ARATH	Transcription factor MYB98
c32819_g1_i1	2.79	3.01	7.72	7.77	8.28	7.84	1.63348	0.000787151	0.00665013	1.45899	0.00258413	0.0164685
c32998_g2_i1	13.13	9.27	1.02	3.37	2.74	2.43	-2.03969	0.00108205	0.00865698	-2.07992	0.000809116	0.00647833
c32998_g2_i2	1.56	0.67	3.77	6.47	2.5	1.65	2.41475	8.37e-05	0.000947878	0	1	1
c33002_g1_i1	0	0	9.77	9.09	0	0	11.0606	3.58e-26	1.37e-23	0	1	1
c33177_g1_i1	3.38	5.04	2.6	2.8	1.66	1.42	-0.411166	0.435209	0.676803	-1.4533	0.00869968	0.0426418
c3326_g1_i1	21.78	22.29	4.44	7.4	10.48	12.6	-1.6374	0.00142491	0.0109161	-0.928597	0.0621252	0.182673
c33276_g1_i1	3.6	4.65	19	17.74	8.71	9.56	2.37789	2.31e-06	3.73e-05	1.13567	0.0219666	0.085972	ERF20_ARATH	Ethylene-responsive transcription factor ERF020
c33394_g1_i1	10.21	13.43	36.41	26.75	21.66	18.41	1.67468	0.00106964	0.00860065	0.760081	0.149826	0.333832
c33607_g1_i1	0	0.05	6.71	6.35	0	0	8.08457	9.57e-21	1.28e-18	0	1	1	TOM20_PONAB	Mitochondrial import receptor subunit TOM20 homolog
c33625_g2_i1	6.44	8.06	12.03	28.49	24.22	30.07	1.76234	0.00105749	0.00854089	1.91006	0.000382661	0.00351462	A115_TOBAC	Auxin-induced protein PCNT115
c33625_g3_i1	3.52	4.52	13.09	10.9	17.49	15.4	1.8054	0.000437174	0.00402464	2.02091	7.66e-05	0.000943029
c33708_g1_i1	24.03	20.89	11.05	9.6	6.87	6.46	-0.903115	0.05393	0.184605	-1.76585	0.000227968	0.00230522	ZFP4_ARATH	Zinc finger protein 4
c33729_g1_i1	34.93	34.59	87.43	78.29	143.08	131.15	1.47284	0.0017475	0.0129407	1.96654	3.75e-05	0.000519489
c33731_g1_i1	1.23	2.06	136.63	128.04	0	0	6.55103	3.03e-27	1.59e-24	0	1	1	RLA1_DROME	60S acidic ribosomal protein P1
c33745_g1_i1	10.76	12.7	27.46	24.61	21.38	22.61	1.37761	0.00412386	0.0262777	0.897747	0.0603877	0.179114
c3382_g1_i1	22.38	32.06	10.8	6.26	10.27	10.83	-1.42118	0.00612518	0.0359305	-1.3642	0.00749897	0.0380868
c33851_g1_i1	8.93	9.56	3.51	3.94	2.52	2.71	-1.09878	0.0197851	0.089235	-1.83685	0.000139296	0.00153892	SFR2_ORYSJ	Beta-glucosidase-like SFR2, chloroplastic
c33851_g1_i2	8.36	9.23	3.41	3.81	2.82	2.03	-1.07027	0.0233438	0.10067	-1.87242	0.000103874	0.00121697	SFR2_ORYSJ	Beta-glucosidase-like SFR2, chloroplastic
c33851_g1_i3	8.41	9.62	4.05	4.2	2.88	2.63	-0.913559	0.0515781	0.179054	-1.727	0.000318138	0.003032	SFR2_ORYSJ	Beta-glucosidase-like SFR2, chloroplastic
c33874_g1_i1	0.24	0	6.05	7.77	0	0	5.91646	1.36e-16	9.87e-15	0	1	1	GSTT1_LUCCU	Glutathione S-transferase 1-1
c33907_g1_i1	27.45	24.89	176.25	171.94	233.09	221.49	2.95584	2.57e-09	6.31e-08	3.10653	4.61e-10	3.22e-08
c34007_g2_i1	29.99	25.36	11.84	11.69	10.84	8.84	-0.996155	0.0381663	0.144572	-1.4951	0.00206227	0.0137804
c34106_g1_i1	4.07	3.96	10.87	10.02	8.37	8.14	1.5923	0.000786473	0.00664555	1.02392	0.0289081	0.105348	PPR49_ARATH	Pentatricopeptide repeat-containing protein At1g18900
c34114_g1_i2	6.32	5.79	1.09	2.39	2.32	1.95	-1.54546	0.0083759	0.0460514	-1.49805	0.00941654	0.045289
c34132_g1_i1	7.65	7.06	1.62	1.79	5.19	4.17	-1.88798	0.000163042	0.00170966	-0.66568	0.161114	0.350053	DPP2_HUMAN	Dipeptidyl peptidase 2
c34132_g1_i2	5.38	5.02	1.54	1.1	3.91	3.44	-1.75173	0.00089063	0.00737833	-0.511031	0.30694	0.529288	PCP_HUMAN	Lysosomal Pro-X carboxypeptidase
c34222_g1_i1	4.12	4.17	9.46	9.01	13.08	12.88	1.36884	0.00396082	0.0253659	1.63033	0.000645324	0.00537999	PUB11_ARATH	U-box domain-containing protein 11
c34222_g2_i1	3.18	3.3	8.49	6.79	12.02	10.42	1.468	0.00544068	0.0326929	1.78004	0.000662246	0.00549089
c34233_g1_i1	8.99	15.09	0	0.85	0	1.96	-4.50628	1.08e-09	2.78e-08	-3.60036	2.36e-08	9.4e-07
c34259_g1_i1	0.63	0.78	17.17	16.97	0.09	0	4.81074	3.51e-15	2.05e-13	0	1	1	ATP5J_DROME	ATP synthase-coupling factor 6, mitochondrial
c34286_g1_i1	3.91	3.67	5.73	4.57	0.87	1.05	0.658595	0.172928	0.400071	-1.99454	0.000138381	0.0015312	LOR6_ARATH	Protein LURP-one-related 6
c34286_g1_i2	5.36	5.74	8.9	7.29	2.01	2.17	0.762296	0.110175	0.299858	-1.42321	0.00424986	0.0244685	LOR6_ARATH	Protein LURP-one-related 6
c34373_g1_i1	10.06	10.61	5.25	4.34	3.82	2.72	-0.84937	0.119955	0.317601	-1.64977	0.00415607	0.0240391
c34381_g1_i1	18.19	18.21	26.01	26.51	7.69	8.25	0.746915	0.108923	0.297657	-1.20445	0.0109619	0.0509483	OLE96_ARATH	Pollen-specific protein-like At4g18596
c34425_g1_i1	5.88	5.58	6.98	6.81	2.74	2.61	0.480281	0.304127	0.557561	-1.11409	0.0192078	0.0777918	BGL44_ARATH	Beta-glucosidase 44
c34477_g1_i1	0.24	0.11	30.31	27.77	0	0	7.55003	8.16e-31	9.72e-28	0	1	1	KARG_DROME	Arginine kinase
c34606_g1_i1	6.61	5.74	14.28	12.82	7.6	8.21	1.34779	0.00433967	0.0273797	0.340803	0.468183	0.68086	NIC4_ARATH	Probable inactive nicotinamidase At3g16190 {ECO:0000305}
c34653_g1_i1	13.79	13.5	5.38	4.76	6.52	6.12	-1.21735	0.00923242	0.0497247	-1.12778	0.01562	0.0665854	MED23_ARATH	Mediator of RNA polymerase II transcription subunit 23
c34660_g1_i1	1.08	0.84	5.11	4.69	0.55	0.75	2.55904	7.7e-06	0.000112546	0	1	1	ZHD2_ARATH	Zinc-finger homeodomain protein 2
c34694_g1_i1	9.98	11.08	32.43	34	43.11	40.99	1.8764	9.32e-05	0.00104283	1.98324	3.86e-05	0.000532108
c34703_g1_i1	2.06	1.34	9.59	9.42	1.35	1.51	2.69992	2.71e-07	5.08e-06	-0.264504	0.654221	0.81809
c34722_g1_i1	1.48	1.23	23.89	22.32	0.09	0	4.30345	4.27e-15	2.45e-13	-4.70655	4.4e-08	1.62e-06	VATG_DROME	V-type proton ATPase subunit G
c34840_g1_i1	0.41	0.3	24.22	25.87	0	0	6.30627	1.15e-19	1.33e-17	0	1	1
c34952_g1_i1	0	0	19.39	13.77	0	0	10.6915	4.44e-24	1.06e-21	0	1	1	OB99B_DROME	General odorant-binding protein 99b
c35002_g1_i1	0	0.22	11.52	10.4	0	0.07	6.77365	2.97e-19	3.28e-17	0	1	1	SERP2_MOUSE	Stress-associated endoplasmic reticulum protein 2
c35051_g1_i1	6.11	5.69	7.92	8.47	0.32	0.34	0.717625	0.163859	0.387395	-4.07833	6.39e-08	2.25e-06
c35127_g1_i1	40.77	38.34	41.83	42.39	8.83	7.93	0.311386	0.501761	0.727447	-2.25026	3.83e-06	7.58e-05
c35149_g1_i1	18.96	18.38	37.46	38.12	41.47	40.4	1.23162	0.00843469	0.046286	1.11686	0.0166355	0.069996	GAPN_NICPL	NADP-dependent glyceraldehyde-3-phosphate dehydrogenase
c35185_g1_i1	0	0.05	9.98	8.87	0	0	8.47723	6.24e-23	1.2e-20	0	1	1	L2EFL_DROME	Protein lethal(2)essential for life
c35185_g1_i2	0.06	0	7.4	6.4	0	0	7.77019	5.1e-19	5.48e-17	0	1	1	L2EFL_DROME	Protein lethal(2)essential for life
c35232_g2_i1	27.77	20.6	17.14	17.48	9.68	9.71	-0.235489	0.632492	0.817931	-1.31509	0.0073757	0.0376115
c35290_g1_i1	0	0	12.66	16.67	0.67	0	9.15757	7.87e-16	5.02e-14	0	1	1
c35321_g2_i1	7.12	7.32	119.49	116.39	0.02	0.08	4.24506	7.43e-16	4.78e-14	-7.04575	1.07e-22	2.15e-19	COX1_DROYA	Cytochrome c oxidase subunit 1
c35366_g1_i1	190.09	177.88	60.5	62.34	30.87	29.15	-1.36313	0.00360397	0.0235205	-2.62897	7.39e-08	2.56e-06	HS174_ARATH	17.4 kDa class III heat shock protein
c35424_g1_i1	19.52	19.09	22.12	19.82	7.85	8.99	0.335263	0.470149	0.704151	-1.21204	0.0100647	0.047699	YCF37_GUITH	Uncharacterized protein ycf37
c35455_g1_i1	5.13	5.24	9.57	9.29	17.91	18.31	1.07513	0.0214431	0.0947401	1.78739	0.000167829	0.00179548	NIK2_ARATH	Protein NSP-INTERACTING KINASE 2
c35455_g1_i2	4.01	4.95	8.08	8.5	16.47	16.46	1.09945	0.018814	0.0858625	1.85994	9.44e-05	0.00112147	DR100_ARATH	DNA-damage-repair/toleration protein DRT100
c35469_g1_i1	3.3	3.34	7.53	9.28	11.17	11.84	1.56311	0.00172938	0.0128241	1.78046	0.000349017	0.00327304	CAP13_ARATH	Putative clathrin assembly protein At1g25240
c35472_g1_i1	46.79	44.58	98.54	97.49	90.83	87.48	1.31757	0.00484986	0.0299008	0.949932	0.0407433	0.134975	SBH2_ARATH	Sphinganine C(4)-monooxygenase 2
c35524_g1_i1	5.21	5.65	1.96	1.22	2.48	2.66	-1.54541	0.00301739	0.0203046	-1.08904	0.0324644	0.114973
c35551_g1_i1	14.14	14.71	25.59	23.29	32.63	34.6	0.977989	0.0369083	0.141044	1.20632	0.0102985	0.0485383
c35615_g1_i1	9.54	8.68	12.62	12.8	27.17	29.95	0.696481	0.137779	0.347458	1.63427	0.000587156	0.00497626	E1314_ARATH	Glucan endo-1,3-beta-glucosidase 14
c35631_g1_i1	45.19	43.14	268.81	255.28	36.65	34.49	2.79386	1.35e-08	3.02e-07	-0.322506	0.488374	0.696356	YCX91_PHAAO	Uncharacterized protein ORF91
c35631_g2_i1	33.29	32.08	186.31	183.21	26.54	24.39	2.71245	3e-08	6.44e-07	-0.376151	0.414975	0.635352
c35631_g3_i1	10.33	9.94	51.63	53.1	7.94	6.47	2.59008	1.45e-07	2.84e-06	-0.503935	0.289765	0.510769
c35650_g1_i1	5.9	4.89	2.04	1.51	0.99	0.95	-1.38289	0.00559658	0.0334896	-2.48268	2.26e-06	4.85e-05	APT5_ARATH	Adenine phosphoribosyltransferase 5
c35650_g1_i2	5.8	5.39	2	2.28	1.45	1.03	-1.16562	0.0186973	0.0855111	-2.18617	2.19e-05	0.000330701	APT5_ARATH	Adenine phosphoribosyltransferase 5
c35650_g1_i4	7.32	8.83	3.09	2.69	1.62	2.26	-1.25948	0.0104457	0.0548493	-2.06762	4.66e-05	0.000623736	APT5_ARATH	Adenine phosphoribosyltransferase 5
c35650_g1_i6	9.41	12.3	3.7	3.48	3.12	2.36	-1.37605	0.00473235	0.0293096	-1.99812	6.27e-05	0.000801065	APT5_ARATH	Adenine phosphoribosyltransferase 5
c35663_g1_i1	0.87	1	36.58	35.74	0	0.03	5.48642	1.01e-21	1.51e-19	-5.57967	5.2e-09	2.58e-07	RL19_DROME	60S ribosomal protein L19
c35734_g1_i1	0.18	0	35.84	36.7	0.04	0	8.77365	8.29e-34	2e-30	0	1	1	LIPE_CROAD	Putative endothelial lipase
c35757_g1_i1	0.06	0.07	4.62	5.53	0	0	6.31284	7.81e-15	4.35e-13	0	1	1	TRYZ_DROME	Trypsin zeta
c35757_g2_i1	0.3	0	8.39	6.32	0	0	5.64672	1.63e-12	6.34e-11	0	1	1	TRYZ_DROME	Trypsin zeta
c35771_g1_i1	6.31	6.28	18.36	18.55	13.68	15.38	1.76977	0.000237168	0.0023694	1.19326	0.0121509	0.0551573	KAI2_ARATH	Probable esterase KAI2
c35843_g1_i1	6.62	6.42	12.82	14.54	9.86	9.23	1.28876	0.00698735	0.0399559	0.536831	0.260242	0.477196
c35844_g1_i1	27.43	24.16	3.99	3.95	2.77	3.37	-2.46426	1.47e-06	2.46e-05	-3.07178	5.38e-09	2.65e-07
c35976_g1_i1	8.57	7.78	3.08	2.16	1.19	1.23	-1.37654	0.0206904	0.0922756	-2.72442	3.29e-05	0.000463265
c36005_g1_i1	3.31	2.68	24.46	25.19	16.07	14.67	3.26897	2.64e-10	7.35e-09	2.34304	3.26e-06	6.59e-05	PME41_ARATH	Probable pectinesterase/pectinesterase inhibitor 41
c36005_g2_i1	3.12	2.81	11.18	11.81	7.97	8.01	2.16865	9.28e-06	0.000133621	1.41357	0.00324837	0.0198018	PME41_ARATH	Probable pectinesterase/pectinesterase inhibitor 41
c3613_g2_i1	84.7	83.06	101.13	98.5	48.22	45.13	0.465115	0.312668	0.565595	-0.86132	0.062961	0.184399
c36135_g1_i1	8.02	7.52	2.99	3.61	1.48	1.88	-1.00128	0.0510311	0.177735	-2.20888	4.91e-05	0.000654487	ACCD_SOYBN	Acetyl-coenzyme A carboxylase carboxyl transferase subunit beta, chloroplastic {ECO:0000255|HAMAP-Rule:MF_01395}
c36191_g1_i1	6.75	6.52	5.13	4.44	1.8	1.65	-0.254588	0.594189	0.792733	-1.95757	8.49e-05	0.00102938	CLH2_ARATH	Chlorophyllase-2, chloroplastic
c3623_g1_i1	132.37	128.1	100.53	94.92	44.49	45.23	-0.196358	0.669851	0.841091	-1.5512	0.000982825	0.00755565	USPAL_ARATH	Universal stress protein A-like protein
c36241_g1_i1	0	0.16	2.2	5.29	0	0	5.53827	1.62e-08	3.6e-07	0	1	1	CG055_MOUSE	UPF0562 protein C7orf55 homolog
c36274_g1_i1	133.43	119.54	98.74	93.94	15.15	14.19	-0.133318	0.77499	0.901683	-3.10014	1.37e-09	8.12e-08	14KD_DAUCA	14 kDa proline-rich protein DC2.15
c36274_g2_i1	73.09	74.03	53.05	57.71	11.25	9.48	-0.162785	0.731339	0.877194	-2.82672	2.58e-08	1.02e-06	14KD_DAUCA	14 kDa proline-rich protein DC2.15
c36347_g1_i1	1.14	3.33	10.04	12.93	24.17	24.92	2.59011	1.92e-06	3.15e-05	3.44394	2.95e-10	2.19e-08
c36363_g1_i1	10.58	10.14	14.6	13.66	5.49	5.43	0.663293	0.155364	0.375236	-0.938447	0.0470481	0.149908	LCAT1_ARATH	Lecithin-cholesterol acyltransferase-like 1
c36389_g1_i1	0.09	0.19	7.72	6.35	0	0	5.75677	6.6e-14	3.17e-12	0	1	1
c36451_g1_i1	1.21	1.22	6.57	7.36	36.02	39.63	2.73516	2.8e-07	5.24e-06	4.94263	2.59e-18	1.74e-15	GLUA3_ORYSJ	Glutelin type-A 3
c36451_g2_i1	1	0.58	8.17	6.31	33.81	32.47	3.3986	1.43e-09	3.62e-08	5.35838	1.13e-19	1.21e-16	LEGB4_VICFA	Legumin type B
c36453_g1_i1	0	0	4.42	7.07	0	0	8.23717	1.74e-11	5.91e-10	0	1	1	NDUA1_MOUSE	NADH dehydrogenase [ubiquinone] 1 alpha subcomplex subunit 1
c36457_g1_i1	1.1	1.03	89.57	79.74	0	0	6.52839	3.01e-26	1.17e-23	0	1	1	RL23_DROME	60S ribosomal protein L23
c36463_g1_i1	4.77	5.03	1.12	2.25	1.86	1.84	-1.32015	0.0103738	0.0545775	-1.41693	0.00574014	0.0309148
c36469_g1_i1	0	0	17.18	16.57	0	0	10.1225	6.29e-21	8.57e-19	0	1	1
c36508_g1_i1	14.6	14.66	41.5	44.35	23.03	21.21	1.78313	0.000215713	0.00218094	0.588075	0.215591	0.423466	AZF2_ARATH	Zinc finger protein AZF2
c36508_g2_i1	6.93	5.83	23.27	22.12	13.01	12.18	2.05697	2.96e-05	0.00037745	0.971291	0.0463831	0.148295	ZAT10_ARATH	Zinc finger protein ZAT10
c36528_g1_i1	0.18	0.57	7.7	8.43	5.53	7.48	4.60316	1.06e-09	2.73e-08	4.05565	6.39e-08	2.25e-06
c36530_g1_i1	1.32	1.81	9.72	10.22	6.39	5.97	2.88775	4.63e-08	9.71e-07	1.96417	0.000170075	0.00181488
c36557_g1_i1	10.17	7.63	20.41	19.6	42.66	40.39	1.41652	0.00476501	0.029467	2.22181	1.07e-05	0.000179618	CIPKC_ARATH	CBL-interacting serine/threonine-protein kinase 12
c36557_g2_i1	3.37	3.36	11.47	10.18	19.47	19.23	1.89969	8.42e-05	0.000952744	2.50772	3.43e-07	9.66e-06	CIPKC_ARATH	CBL-interacting serine/threonine-protein kinase 12
c36557_g3_i1	7.24	7.41	21.79	19	37.94	38.78	1.70511	0.000506365	0.00457396	2.37941	1.7e-06	3.82e-05	CIPKC_ARATH	CBL-interacting serine/threonine-protein kinase 12
c36642_g1_i1	0.36	0.91	23.16	24.12	0.12	0	5.42621	2.02e-17	1.69e-15	0	1	1	COX7C_BOVIN	Cytochrome c oxidase subunit 7C, mitochondrial
c36658_g1_i1	82.97	81.43	138.77	132.21	53.04	49.29	0.935648	0.0435325	0.158564	-0.69955	0.130126	0.304129	GDL34_ARATH	GDSL esterase/lipase At2g04570
c36673_g1_i1	14.84	13.53	7.56	8.43	6.04	4.55	-0.6055	0.203467	0.44082	-1.43302	0.00301952	0.0186601
c36766_g1_i1	13.8	13.57	6.79	7.02	5.6	5.68	-0.773477	0.0962155	0.27402	-1.29458	0.00583759	0.0313658	HXK3_ARATH	Hexokinase-3
c36791_g1_i1	0	0.05	12.77	11.29	0	0	8.78621	1.08e-24	2.92e-22	0	1	1	CALR_DROME	Calreticulin
c36791_g2_i1	0	0.04	8.4	8.72	0	0	8.53844	2.72e-23	5.54e-21	0	1	1	CALR_DROME	Calreticulin
c36973_g1_i1	7.21	7.57	3.4	3.46	1.97	1.81	-0.893234	0.0594228	0.197589	-1.98206	5.43e-05	0.000707892	NEP2_NEPGR	Aspartic proteinase nepenthesin-2
c36973_g1_i2	6.4	6.27	2.52	2.56	1.89	1.47	-1.10376	0.0208402	0.0927512	-1.92721	8.59e-05	0.00104009	NEP2_NEPGR	Aspartic proteinase nepenthesin-2
c36992_g2_i1	23.19	25.71	27.08	28.19	13.94	10.9	0.444382	0.364539	0.616531	-0.972948	0.0558235	0.169435	RL44_GOSHI	60S ribosomal protein L44
c36995_g1_i1	13.74	14.43	7.21	7.54	4.24	4.14	-0.715637	0.128669	0.332557	-1.76105	0.000278299	0.00271603
c37005_g1_i1	6.13	5.3	0.77	0.39	1.34	0.6	-3.00228	3.53e-05	0.000441196	-2.52355	0.000147754	0.00161571
c3702_g1_i1	449.22	439.75	463.46	453.55	169.91	163.19	0.260543	0.570782	0.776882	-1.43115	0.00224486	0.0147466	GLN11_ORYSJ	Glutamine synthetase cytosolic isozyme 1-1
c37185_g1_i1	2.18	2.09	8.35	6.67	8.2	8.1	2.03118	6.85e-05	0.000792567	1.91554	0.00016236	0.0017481
c37191_g1_i1	0	0.02	6.54	6.64	0	0	9.51052	7.51e-29	6.25e-26	0	1	1	S61A2_MOUSE	Protein transport protein Sec61 subunit alpha isoform 2
c37243_g1_i1	5.62	5.49	2.71	2.58	2	1.87	-0.844412	0.0987423	0.278874	-1.52911	0.00320316	0.0195836
c37243_g2_i1	10.66	7.44	5.51	4.92	3.72	2.09	-0.557374	0.265258	0.515833	-1.63846	0.0017039	0.0118073
c37269_g1_i1	8.39	7.99	42.71	42.05	15	19.65	2.63706	6.52e-07	1.15e-05	1.09271	0.0400772	0.133488
c37279_g2_i1	17.93	17.73	3.87	5.25	1.07	0.57	-1.72983	0.000571838	0.00506878	-4.42673	2.32e-13	4.22e-11
c37289_g2_i1	0.65	0	7.63	6.84	0	0	4.60364	3.3e-10	9.08e-09	0	1	1	H4_XENTR	Histone H4
c37290_g1_i1	0.42	0.09	8.27	9.26	0	0	5.24129	1.18e-14	6.38e-13	0	1	1	VATF1_DROPS	V-type proton ATPase subunit F 1
c37380_g1_i1	2.1	1.47	6.28	6.55	2.76	2.67	2.06066	3.99e-05	0.000492855	0.59165	0.237883	0.451769
c3741_g1_i1	9.16	6.35	1.45	0.68	0	0.14	-2.60032	1.01e-05	0.000144149	-6.52385	3.93e-13	6.66e-11
c37443_g1_i1	3.41	3.27	17.15	17.48	23.3	24.31	2.58768	1.65e-07	3.21e-06	2.81649	1.6e-08	6.77e-07	RAX1_ARATH	Transcription factor RAX1
c37592_g1_i1	0.49	0.22	6.48	5.42	6.94	6.97	4.26472	1.06e-13	4.96e-12	4.25945	1.43e-13	2.81e-11	MAVI_CUCPE	Mavicyanin
c37592_g1_i2	0.3	0.18	5.01	4.53	5.33	5.05	4.49589	4.47e-14	2.2e-12	4.38721	1.57e-13	3e-11	MAVI_CUCPE	Mavicyanin
c37643_g1_i1	1.24	1.35	71.49	69.41	0	0	5.9794	3.24e-23	6.51e-21	0	1	1	RL44_OCHTR	60S ribosomal protein L44
c37849_g1_i1	1.18	1.87	8.29	9.18	1.12	1.42	2.73931	3.2e-07	5.94e-06	0	1	1
c37901_g1_i2	15.13	16.45	9.57	9.91	7.27	6.35	-0.478868	0.30725	0.560492	-1.22721	0.00976583	0.0465716
c37973_g2_i1	10.24	8.01	2.44	3.38	2.44	1.85	-1.38009	0.0145826	0.0710049	-2.06955	0.000511106	0.00444016
c38094_g1_i1	1.87	1.67	7.35	8.66	4.82	4.27	2.39587	5.78e-06	8.61e-05	1.34529	0.0109208	0.0507956
c38153_g1_i1	66.75	65.96	169.03	162.29	194.36	191.71	1.53283	0.00110019	0.00878696	1.52419	0.00117027	0.00871354
c38197_g1_i1	146.85	148.07	12.41	15.54	15.57	17.43	-3.1287	1.3e-09	3.31e-08	-3.14886	9.12e-10	5.73e-08	STAD_SOLCO	Acyl-[acyl-carrier-protein] desaturase, chloroplastic
c38197_g2_i1	112.84	110.73	21.11	21.05	21.39	22.66	-2.18198	6.24e-06	9.24e-05	-2.35331	1.26e-06	2.95e-05	STAD_RICCO	Acyl-[acyl-carrier-protein] desaturase, chloroplastic
c38197_g3_i1	95.39	104.15	9.46	8.46	6.97	6.76	-3.24934	1.58e-10	4.61e-09	-3.86933	1.49e-13	2.91e-11	STAD_RICCO	Acyl-[acyl-carrier-protein] desaturase, chloroplastic
c38197_g3_i2	27.68	30.9	1.84	1.98	2.08	1.89	-3.72156	1.22e-12	4.86e-11	-3.89722	1.56e-13	2.99e-11	STAD_RICCO	Acyl-[acyl-carrier-protein] desaturase, chloroplastic
c38213_g2_i1	3.53	2.78	19.27	17.83	18.68	18.81	2.76943	2.41e-08	5.23e-07	2.55468	2.11e-07	6.29e-06	WRK33_ARATH	Probable WRKY transcription factor 33
c38269_g1_i1	18	26.42	0.95	0.92	7.68	7.61	-4.22418	1.75e-08	3.88e-07	-1.52778	0.00638877	0.0336456
c38281_g1_i1	14.34	13.18	160.02	155.87	185.55	186.95	3.73834	3.38e-13	1.46e-11	3.74457	3.15e-13	5.53e-11
c38364_g1_i1	3.08	2.85	7.67	7.59	9.57	10.97	1.57668	0.000964627	0.00788481	1.77569	0.000217635	0.00221699	BICC_DROME	Protein bicaudal C
c38377_g1_i1	3.01	2.54	6.21	6.96	5.91	5.14	1.48018	0.00671043	0.0386668	0.983865	0.0751779	0.208644	GATL8_ARATH	Probable galacturonosyltransferase-like 8
c38387_g1_i1	7.41	11.97	4.97	6.77	31.67	25.27	-0.446103	0.47912	0.710873	1.54723	0.00338389	0.0204478	U85A2_ARATH	UDP-glycosyltransferase 85A2
c38389_g1_i1	2.18	2.84	8.01	8.65	8.68	9.48	1.94281	5.8e-05	0.000685961	1.83758	0.000133384	0.0014873	GAE2_ARATH	UDP-glucuronate 4-epimerase 2
c38403_g1_i1	0.74	0.46	17.28	16.87	0	0	5.02463	2.27e-17	1.87e-15	0	1	1	MLC1_DROME	Myosin light chain alkali
c38500_g1_i1	4.58	6.33	15.94	13.83	31.3	29.73	1.67585	0.000812065	0.00682283	2.47235	9.73e-07	2.39e-05	G3PC1_MAIZE	Glyceraldehyde-3-phosphate dehydrogenase 1, cytosolic
c38524_g2_i1	27.53	28.44	69.95	69.49	65.56	61.08	1.54371	0.00112549	0.0089655	1.16774	0.0129251	0.0577867	VATL2_ARATH	V-type proton ATPase subunit c2
c38534_g1_i1	0.27	0.38	28.33	27.8	0	0.04	6.61862	1.88e-25	5.99e-23	0	1	1	PPIA_DROME	Peptidyl-prolyl cis-trans isomerase
c38593_g1_i1	63.45	63.1	160.19	162.17	106.25	104.79	1.59671	0.000763759	0.0064873	0.737601	0.11499	0.279908
c38598_g1_i1	91.79	88.1	44.58	45.5	23.72	23.19	-0.781902	0.0912407	0.264465	-1.95383	4.15e-05	0.000564036	HIP26_ARATH	Heavy metal-associated isoprenylated plant protein 26
c38598_g1_i2	60.55	80.79	27.46	32.98	15.74	19.9	-1.01224	0.0294405	0.119751	-2.00385	2.71e-05	0.000395514	HIP26_ARATH	Heavy metal-associated isoprenylated plant protein 26
c386_g1_i1	10.34	10.13	5.48	5.73	4.34	4.14	-0.654153	0.161935	0.384814	-1.28641	0.00662547	0.0345633	TIC62_PEA	Protein TIC 62, chloroplastic
c3869_g1_i1	9.28	6.68	1.58	1.32	4.23	5.71	-2.16975	0.000771342	0.00653919	-0.667205	0.243948	0.458534
c38792_g1_i1	1.73	1.58	74.66	70.13	0	0	5.66335	1.18e-22	2.14e-20	-7.79218	1.02e-09	6.28e-08	RS7_DROYA	40S ribosomal protein S7
c38873_g1_i1	6.62	5.82	25.56	22.85	33.12	31.65	2.18565	9.74e-06	0.000139954	2.36974	1.82e-06	4.05e-05	PTI12_ARATH	PTI1-like tyrosine-protein kinase 2
c38901_g1_i1	177.27	177.76	81.7	77	50.23	45.6	-0.946838	0.0411155	0.152178	-1.90494	6.11e-05	0.000783552	BAN_ARATH	Anthocyanidin reductase
c38913_g1_i1	0.5	0.61	53.92	54.29	0	0	6.81721	1.46e-29	1.43e-26	-8.1264	4.7e-11	4.53e-09	HSP7D_DROME	Heat shock 70 kDa protein cognate 4
c38914_g1_i1	290.88	284.42	122.68	122.9	533.71	517.99	-1.01348	0.0289365	0.118174	0.854802	0.0645783	0.187479	AMYA_VIGMU	Alpha-amylase
c38922_g1_i1	87.59	83.92	77.7	78.76	35.56	31.79	0.0820085	0.858689	0.944658	-1.36427	0.00356835	0.0212817	F3PH_ARATH	Flavonoid 3'-monooxygenase
c38923_g1_i1	46.74	43.1	8.38	9.19	13.8	12.3	-2.12318	1.48e-05	0.000203323	-1.7912	0.000203913	0.00210679
c39062_g1_i1	99.12	111.33	112.14	122.64	22.39	23.98	0.375509	0.415132	0.661065	-2.19621	4.98e-06	9.48e-05	PSAN_ARATH	Photosystem I reaction center subunit N, chloroplastic
c39079_g1_i1	4.06	3.55	8.15	8.62	7.41	7.19	1.35463	0.00443921	0.027858	0.92428	0.0504315	0.157627	ADPRM_ORYSJ	Manganese-dependent ADP-ribose/CDP-alcohol diphosphatase
c39110_g1_i1	30.58	30.13	84.95	90.65	54.48	53.73	1.75766	0.000223203	0.00224761	0.823371	0.0777809	0.213571
c39116_g1_i2	15.99	14.88	10.6	9.98	6.88	6.12	-0.366872	0.437096	0.678267	-1.26153	0.00797328	0.0399336	BL1S2_ARATH	Biogenesis of lysosome-related organelles complex 1 subunit 2
c39121_g1_i1	16.23	16.29	32.54	30.35	39.83	37.92	1.1668	0.0126124	0.0635027	1.24232	0.00798182	0.0399524	RAA2A_ARATH	Ras-related protein RABA2a
c39127_g1_i1	4.63	5.28	1.2	1.66	3.32	3.93	-1.54589	0.0089956	0.0486855	-0.453822	0.406954	0.628109
c39140_g1_i1	28.69	27.99	47.57	47.14	102.62	99.11	0.955407	0.039753	0.148793	1.81606	0.000128337	0.00144091	PUB4_ARATH	U-box domain-containing protein 4
c39142_g1_i1	0.92	1.49	118.88	108.83	0	0.06	6.77998	1.06e-28	8.63e-26	0	1	1	RL17_DROPS	60S ribosomal protein L17
c39173_g1_i1	34.26	31.91	62.03	62.47	106.38	106.23	1.12529	0.0156435	0.0748494	1.66786	0.000407527	0.00369822
c39189_g1_i1	16.33	0	1.17	0	0.39	0	-3.40525	3.01e-05	0.00038217	-5.00654	7.57e-07	1.92e-05
c39239_g1_i1	138.91	123.81	80.02	70.4	50.27	44.12	-0.567324	0.221652	0.464251	-1.48111	0.0017276	0.0119272
c39257_g1_i1	42.91	43.43	30.99	30.07	17.32	17.31	-0.276754	0.55208	0.76429	-1.32894	0.0049187	0.0273323	GSTU8_ARATH	Glutathione S-transferase U8
c39272_g1_i1	733.05	722.78	109.97	110.96	51.82	50.08	-2.50146	2.54e-07	4.8e-06	-3.85023	7.32e-14	1.63e-11	HS23C_OXYRB	Small heat shock protein, chloroplastic
c39274_g1_i1	137.18	130.87	41.06	39.53	60.95	61.22	-1.52028	0.00121012	0.0095324	-1.14952	0.013512	0.0597509	SRO5_ARATH	Probable inactive poly [ADP-ribose] polymerase SRO5
c39274_g1_i2	150.71	149.89	53.69	51.99	82.2	79.23	-1.29406	0.00558965	0.0334591	-0.912792	0.0487912	0.153846	SRO5_ARATH	Probable inactive poly [ADP-ribose] polymerase SRO5
c39389_g1_i1	0	0	10.65	9.29	0.07	0.07	10.3093	6.07e-22	9.4e-20	0	1	1
c39427_g2_i1	11.14	10.62	4.11	3.02	3.19	3.69	-1.39069	0.00394831	0.025301	-1.67296	0.000587238	0.00497626
c39479_g1_i1	9.51	8.49	14.15	13.24	20.57	21.84	0.82954	0.0827076	0.247444	1.22548	0.0104006	0.0489141
c39567_g1_i1	95.73	96.2	195.27	193.3	389.38	383.85	1.23076	0.00827348	0.0456322	1.99407	2.83e-05	0.000409736	THIC1_ARATH	Acetyl-CoA acetyltransferase, cytosolic 1
c39571_g3_i1	7.58	8.74	2.3	1.48	3.6	3	-1.87486	0.000369111	0.00347898	-1.31382	0.00971716	0.0464099	DREB3_ARATH	Dehydration-responsive element-binding protein 3
c39616_g1_i1	1.25	0.95	126.52	124.6	0.05	0.02	7.04528	1.58e-31	2.34e-28	-5.02113	5.15e-12	6.57e-10	EF1A1_DROME	Elongation factor 1-alpha 1
c39631_g1_i1	2.11	3.03	6.58	6.61	5.27	4.74	1.5747	0.00133242	0.0103258	0.945938	0.0521093	0.161376	RLF1_ARATH	Protein RALF-like 1
c39647_g1_i1	9.89	13.94	22.49	26.79	13.9	15.96	1.26261	0.00720621	0.0409389	0.309279	0.507172	0.711444
c39700_g1_i1	0.28	0	5.51	5.53	13.55	13.92	0	1	1	6.29085	4.04e-12	5.36e-10
c39718_g1_i1	67.76	65.74	135.4	134.4	130.95	123.97	1.23267	0.00826238	0.0455813	0.918989	0.0475726	0.151082	AIR12_ARATH	Auxin-induced in root cultures protein 12
c39863_g1_i1	0.37	0.59	27.56	31.75	0	0	6.14325	8.44e-19	8.64e-17	0	1	1
c39863_g2_i1	0.25	0.14	28.27	28.21	0.13	0	7.29299	6.56e-23	1.25e-20	0	1	1
c39879_g1_i1	6.58	5.77	31.66	30.34	18.73	18.33	2.54622	2.6e-07	4.9e-06	1.57174	0.00108361	0.00816442	RNF12_MOUSE	E3 ubiquitin-protein ligase RLIM
c39924_g1_i1	22.73	23.87	82.85	79.38	91.15	82.51	2.0227	2.55e-05	0.000331838	1.88559	8.09e-05	0.000987562
c40003_g1_i2	7.71	7.09	4.07	4.13	2.65	2.77	-0.641369	0.169248	0.395604	-1.46432	0.00203366	0.0136384	K125_TOBAC	125 kDa kinesin-related protein
c40026_g1_i1	6.72	7.53	15.92	16.8	20.31	19.07	1.41573	0.00299003	0.0201522	1.45088	0.00233361	0.0152066	Y4833_ARATH	Uncharacterized protein At4g08330, chloroplastic
c40109_g1_i1	7.27	7.01	1.56	1.67	0.9	1.21	-1.9257	9.36e-05	0.00104459	-2.76952	6.08e-08	2.16e-06	CCB23_ARATH	Cyclin-B2-3
c40109_g1_i2	7.83	7.68	1.54	2.15	1.1	1.54	-1.85807	0.000149557	0.00158223	-2.56603	3.74e-07	1.04e-05	CCB23_ARATH	Cyclin-B2-3
c40239_g1_i1	4.88	3.7	6.19	5.68	9.72	15.56	0	1	1	1.56733	0.0051046	0.0281062	APK1B_ARATH	Protein kinase APK1B, chloroplastic
c40303_g1_i1	0.91	0.98	27.01	25.48	26.84	24.39	5.00856	4.74e-16	3.12e-14	4.73285	7.18e-15	2.07e-12
c40370_g1_i1	260.09	253.19	373.53	361.4	1330.03	1293.9	0.735401	0.111299	0.301772	2.33979	1.22e-06	2.87e-05	TP1A_MALDO	Thaumatin-like protein 1a
c40375_g1_i1	1.83	2.74	5.45	6.27	13.53	11.8	0	1	1	2.45684	3.56e-05	0.000495537
c40384_g2_i1	0.31	1	8.27	10.43	9.84	8.61	4.06329	5.6e-11	1.74e-09	3.80605	5.24e-10	3.56e-08
c40404_g1_i1	30.34	28.21	35.27	32.29	14.32	15.88	0.422078	0.36121	0.613361	-0.969374	0.0376307	0.127583	MLO1_ARATH	MLO-like protein 1
c40408_g1_i1	13.74	14	26.92	27.74	42.36	41.42	1.1921	0.0107639	0.0561701	1.57845	0.00081608	0.00652683	S38A3_HUMAN	Sodium-coupled neutral amino acid transporter 3
c40423_g1_i1	137.6	130.39	115.14	109.88	31.89	32.19	-0.0366541	0.93668	0.979682	-2.07906	1.38e-05	0.000222688
c40423_g1_i2	176.29	180.97	152.52	154.14	41.94	42.71	-0.00329073	0.994544	1	-2.09168	1.23e-05	0.000203161
c40438_g1_i1	23.16	14.57	41.22	60.01	45.83	59.66	1.72507	0.000600223	0.00527347	1.5138	0.00245997	0.0158476
c40445_g1_i1	18.43	18	57.86	58.49	109.83	111.55	1.88858	7.12e-05	0.000820445	2.5871	1.1e-07	3.58e-06	PLT5_ARATH	Polyol transporter 5
c40471_g2_i1	24.66	20.89	12.73	12.16	10.11	7.91	-0.623149	0.200227	0.436452	-1.33605	0.00723201	0.0370446	ZW10_ARATH	Centromere/kinetochore protein zw10 homolog
c40665_g2_i2	5.1	3.44	2.21	1.72	0.56	0.91	-0.892783	0.0898449	0.261974	-2.53836	1.27e-05	0.000207775	DSEL_ARATH	Phospholipase A1-IIgamma
c40713_g1_i1	4.4	3.53	5.99	6.79	10.54	11.08	0.915985	0.0673943	0.215586	1.43548	0.00419148	0.0242145
c40765_g1_i2	0	0	9.75	7.15	0	0	8.11697	5.76e-11	1.78e-09	0	1	1
c40828_g1_i1	81.28	75.66	22.13	20.46	16.6	16.89	-1.66114	0.000454379	0.00415979	-2.24042	3.58e-06	7.18e-05	AX6B_SOYBN	Auxin-induced protein 6B
c40843_g1_i1	178.26	173.09	64.22	61.19	50.86	52.79	-1.26768	0.0066543	0.0384431	-1.77446	0.000179362	0.00189551	WUN1_SOLTU	Wound-induced protein 1
c40844_g1_i1	8.09	9.22	8.05	7.19	3.38	4.07	0.0291498	0.952416	0.987161	-1.23245	0.00912407	0.0442813	ABKC_DICDI	Probable serine/threonine-protein kinase abkC
c40895_g1_i1	0	0	19.26	22.1	0.03	0.03	12.5987	3.92e-35	1.23e-31	0	1	1	YELL_DROSU	Protein yellow
c40902_g1_i1	0.36	0.1	41.08	38.6	0.09	0.2	7.55821	1.01e-26	4.57e-24	0	1	1	LYS1_MUSDO	Lysozyme 1
c40969_g2_i1	9.63	9.59	4.9	5.42	2.24	2.13	-0.680693	0.14813	0.363736	-2.15007	1.26e-05	0.000207116	GDL53_ARATH	GDSL esterase/lipase At3g26430
c41028_g1_i1	11.12	10.45	25.54	25.37	19.43	17.67	1.46272	0.00225071	0.0159881	0.771063	0.10463	0.262451
c41057_g2_i1	1.12	1.24	8.86	8.41	5.82	5.32	3.08166	3.15e-09	7.63e-08	2.21853	1.3e-05	0.000212088	PGLR_ACTDE	Polygalacturonase
c41059_g1_i1	0.75	0.76	57.74	54.99	0.02	0.02	6.43776	2e-27	1.14e-24	-4.99753	3.14e-09	1.65e-07	MLR_DROME	Myosin regulatory light chain 2
c41066_g1_i1	8.22	6.73	1	0.99	1.34	1.44	-2.67156	8.86e-07	1.54e-05	-2.42837	4.59e-06	8.82e-05
c41083_g1_i1	13.52	13.47	14.75	16.21	5.92	5.66	0.412821	0.374431	0.624987	-1.23609	0.00893522	0.0435801	M810_ARATH	Uncharacterized mitochondrial protein AtMg00810
c41099_g1_i1	1.06	1.04	5.91	6.03	5.32	6.7	2.71846	1.15e-07	2.28e-06	2.49818	8.54e-07	2.12e-05
c41155_g2_i1	10.73	11.71	2.99	2.35	5.95	6.43	-1.8259	0.000686335	0.00592345	-0.860631	0.0919597	0.240151
c41158_g1_i1	151.16	145.26	45.34	37.86	47.91	42.55	-1.55464	0.00128178	0.00997568	-1.70026	0.000459764	0.00407494	APA1_ARATH	Aspartic proteinase A1
c41158_g2_i1	107.67	108.42	26.94	27.5	27.95	32.86	-1.72138	0.000400073	0.0037369	-1.8177	0.000189229	0.00197738	CYPR1_CYNCA	Cyprosin
c41158_g3_i1	190.4	172.66	64.32	58.33	56.26	48.67	-1.3243	0.00485725	0.029935	-1.79371	0.000167769	0.00179522	APA1_ARATH	Aspartic proteinase A1
c41158_g4_i1	97.25	101	16.91	19.78	20.68	21.89	-2.19408	6.77e-06	9.98e-05	-2.22275	5.13e-06	9.72e-05	ASPR_CUCPE	Aspartic proteinase
c41158_g5_i1	66.07	66.79	30.69	32.39	22.46	25.98	-0.833061	0.0772919	0.236487	-1.45663	0.00227721	0.0149163	ASPR_HORVU	Phytepsin
c41169_g2_i1	15.35	17.84	5.31	5.29	8.33	7.58	-1.40201	0.00589011	0.034832	-1.06337	0.0323252	0.114754
c41244_g1_i1	9.54	8.25	55.56	50.54	25.78	26.43	2.79637	1.79e-08	3.95e-07	1.54042	0.00125843	0.00924157	PM1_SOYBN	18 kDa seed maturation protein
c41244_g1_i2	13.98	13.87	93.1	84.73	38.02	34.47	2.89451	5.48e-09	1.29e-07	1.367	0.00382726	0.0225095	PM1_SOYBN	18 kDa seed maturation protein
c41250_g1_i1	1.46	0.97	23.38	23.21	35.03	33.25	4.47566	2.32e-14	1.2e-12	4.7875	4.18e-16	1.56e-13
c4126_g1_i1	6.1	5.46	12.45	12.79	12.9	13.41	1.34136	0.00454563	0.0283981	1.17133	0.0128353	0.057527
c41266_g1_i1	23.98	25.09	14.12	12.98	6.48	6.83	-0.642018	0.166393	0.391621	-1.89803	7.28e-05	0.00090676	ABI3_ARATH	B3 domain-containing transcription factor ABI3
c41266_g2_i1	13.05	11.21	7.29	6.85	2.37	3.36	-0.54211	0.276629	0.528717	-2.08031	7.48e-05	0.00092664
c41271_g1_i2	0.65	1.27	56.07	58.18	75.58	65.69	6.07688	2.39e-16	1.66e-14	6.10444	2.89e-16	1.13e-13
c413_g1_i1	4.31	3.06	13.06	10.28	19.18	16.61	1.92828	0.00145149	0.0110822	2.27855	0.000153326	0.00166866
c41317_g1_i1	17.73	17.37	37.18	34.1	50.02	49.57	1.23992	0.0082683	0.0456088	1.49058	0.00157673	0.0110831	IAA1_ORYSJ	Auxin-responsive protein IAA1
c41323_g1_i1	15.41	15.49	9.66	10.73	5.56	5.41	-0.385104	0.407565	0.654407	-1.509	0.0014911	0.010598	COL5_ARATH	Zinc finger protein CONSTANS-LIKE 5
c41323_g1_i2	12.75	12.74	7.84	7.5	4.11	4.63	-0.517678	0.266713	0.517638	-1.56076	0.00105477	0.00802313	COL4_ARATH	Zinc finger protein CONSTANS-LIKE 4
c41327_g1_i1	9.47	5.77	45.54	44.3	73.9	74.14	2.80008	3.74e-08	7.95e-07	3.27782	2.22e-10	1.73e-08
c41328_g1_i1	13.39	18.61	13.54	15.38	2.59	8.91	0.119206	0.854752	0.94249	-1.45267	0.00944828	0.0453637
c41383_g1_i1	4.06	4.07	13.57	12.93	14.32	14.86	1.92357	9.34e-05	0.00104296	1.8291	0.000199717	0.00207109	CDPK2_ARATH	Calcium-dependent protein kinase 2
c41383_g2_i1	4.52	2.97	7.85	9.12	7.31	7.66	1.42317	0.00785479	0.0438731	0.995244	0.0687501	0.195903	CDPKP_ARATH	Calcium-dependent protein kinase 25
c41383_g3_i1	3.41	3.02	8.3	9.02	8.71	7.39	1.65227	0.000887265	0.00735341	1.31168	0.0078973	0.0396305
c41383_g4_i1	4.18	3.01	12.34	12.62	11.71	14.51	2.01833	5.1e-05	0.000613193	1.85521	0.000180145	0.00190099	CDPK4_SOLTU	Calcium-dependent protein kinase 4
c41404_g1_i1	8.97	5.59	23.34	21.43	15.84	16.72	1.89833	0.00052657	0.00471719	1.17799	0.0329387	0.115476
c41413_g1_i1	13.26	13.82	1.4	2.56	6.93	9.06	-2.54647	8.51e-07	1.48e-05	-0.770403	0.107096	0.266762
c41413_g2_i1	9.08	12.69	1.72	1.47	3.81	3.42	-2.52961	3.9e-06	6.03e-05	-1.59596	0.00163323	0.0114118
c41417_g1_i1	25.3	23.08	55.94	54.26	35.51	34.32	1.40237	0.00279204	0.0190758	0.514186	0.266089	0.483587
c41498_g2_i1	6.43	5.35	0.37	0.39	0.99	1.71	-3.66008	1.72e-07	3.32e-06	-2.11693	0.000271174	0.0026573
c41519_g1_i1	3.68	4.54	10.41	10.59	15.8	15.8	1.56913	0.00117851	0.00933158	1.92711	7.33e-05	0.000912082	OPA3_SCHPO	OPA3-like protein
c41531_g1_i3	0	0	3.68	5.32	0	0	9.30495	1.31e-16	9.51e-15	0	1	1	ACPM_DROME	Acyl carrier protein, mitochondrial
c41671_g1_i3	16.71	14.88	7.32	7.63	5.95	5.72	-0.85911	0.0689	0.218905	-1.44851	0.00249363	0.0160174	GATA1_ARATH	GATA transcription factor 1
c41676_g1_i1	7.51	7.56	1.83	1.6	2.83	3.31	-1.91777	0.000101902	0.00112739	-1.30829	0.00639923	0.033683
c41756_g1_i1	21.61	14.46	1.94	1.08	2.81	4.61	-3.30794	2.03e-08	4.47e-07	-2.26825	2.08e-05	0.00031737
c41779_g1_i1	3.07	3.67	10.45	10.59	8.1	8.53	1.85705	0.000125149	0.00135751	1.28748	0.00698332	0.0360272	CRK10_ARATH	Cysteine-rich receptor-like protein kinase 10
c41783_g1_i1	0.09	0.19	13.31	12.01	0	0	6.618	3.23e-19	3.55e-17	0	1	1
c41785_g1_i1	27.28	26.95	17.5	17.34	9.3	8.06	-0.424564	0.358371	0.610493	-1.65925	0.000457365	0.00405511	HEMH_ORYSI	Ferrochelatase-2, chloroplastic
c41807_g1_i1	0.62	1.63	5.1	3.36	4.52	4.73	2.13692	0.000183901	0.00190144	2.02995	0.000419724	0.0037918
c41817_g1_i1	11.53	12.04	3.78	4.19	9.27	8.4	-1.34266	0.00569153	0.0338544	-0.428267	0.366066	0.589264
c41841_g2_i1	2.52	3.51	8.61	9.19	10.87	9.16	1.81116	0.00201591	0.0145704	1.72185	0.00349066	0.0209547
c41848_g1_i1	7.04	8.3	2.11	4.08	9.94	12.45	-1.06707	0.0452019	0.162906	0.54114	0.280688	0.500159
c41968_g1_i1	19.65	19.67	15.31	14.97	8.07	7.86	-0.16287	0.725244	0.87379	-1.31829	0.00502381	0.0278004	DCK_HUMAN	Deoxycytidine kinase
c42015_g1_i1	20.8	22.62	51.63	51.7	95.15	91.51	1.47174	0.00183574	0.0134716	2.0909	1.38e-05	0.000222023	PROF_CAPAN	Profilin
c42039_g1_i1	9.35	8.58	2.73	2.32	2.89	2.38	-1.61192	0.000781053	0.0066089	-1.78293	0.000216286	0.00220613	C82C4_ARATH	Cytochrome P450 82C4
c42051_g2_i1	4.77	4.76	13.47	12.55	14	14.57	1.68217	0.000945781	0.00774373	1.57633	0.00183644	0.0125412
c42084_g1_i1	0.71	0.88	91.28	77.93	0	0	6.93905	3.94e-27	2e-24	0	1	1	RL37A_DROME	60S ribosomal protein L37a
c42091_g1_i1	0.92	1.28	107.01	96.98	0	0.09	6.74891	1.62e-27	9.42e-25	0	1	1	RL27A_DROME	60S ribosomal protein L27a
c42095_g1_i1	2.14	2.04	7.04	9.44	4.53	5.29	2.19934	2.22e-05	0.000292342	1.21867	0.0186513	0.0761315	PYL6_ARATH	Abscisic acid receptor PYL6
c42110_g1_i1	11.63	11.23	9.93	9.54	4.42	4.47	-0.01768	0.97132	0.99466	-1.37802	0.00356618	0.0212738
c42127_g1_i1	14.66	15.16	3.44	3.5	4.02	3.7	-1.88718	9.05e-05	0.00101615	-1.96568	4.6e-05	0.000615636	AEDO_MOUSE	2-aminoethanethiol dioxygenase
c42127_g1_i2	14.97	13.64	3.74	3.52	4.54	3.78	-1.76288	0.000240171	0.00239694	-1.79617	0.000180332	0.00190186	AEDO_HUMAN	2-aminoethanethiol dioxygenase
c42127_g1_i3	21.18	21.88	6.1	6.28	5.78	5.25	-1.5823	0.000886119	0.00734678	-1.97947	4.04e-05	0.000550758	AEDO_MOUSE	2-aminoethanethiol dioxygenase
c42127_g1_i4	22.42	22.14	6.78	5.95	6.53	7.31	-1.5917	0.000833405	0.00697691	-1.7006	0.000362921	0.00337391	AEDO_HUMAN	2-aminoethanethiol dioxygenase
c42139_g1_i1	474.46	463.87	513.95	506.54	179.22	175.55	0.340682	0.45883	0.695374	-1.4163	0.00249164	0.0160105	PEXLP_TOBAC	Pistil-specific extensin-like protein
c42170_g1_i1	3.25	3.09	5.81	5.9	7.44	8.11	1.10013	0.0201349	0.0904377	1.27953	0.00699425	0.0360762	NADB_ARATH	L-aspartate oxidase, chloroplastic
c42227_g1_i1	30.55	32.01	72.36	69.51	53.71	52.41	1.39694	0.00290227	0.0196966	0.747185	0.106957	0.266483	NAC2_ARATH	NAC domain-containing protein 2
c42233_g1_i1	25.2	23.82	9.51	10.51	7.93	7.06	-1.07657	0.0214381	0.0947301	-1.72466	0.000294529	0.00284576	ESCA_ARATH	Putative DNA-binding protein ESCAROLA
c42267_g1_i1	17.52	16.71	16.62	14.34	6.55	6.38	0.0698843	0.881238	0.95481	-1.42012	0.00266024	0.0168491	CNR13_MAIZE	Cell number regulator 13
c42275_g2_i1	72.85	70.47	79.38	77.1	39	35.78	0.347008	0.452232	0.689969	-0.951189	0.0409892	0.135542
c42287_g1_i1	40.37	0	1.12	0	0.84	0	-4.79631	6.49e-11	2e-09	-5.41282	1.09e-12	1.68e-10
c42287_g2_i1	48.06	44.45	96.59	91.91	94.27	89.15	1.25216	0.00752914	0.0424622	0.977119	0.0360488	0.123943
c42288_g2_i1	8.11	6.92	19.02	17.48	20.74	23.88	1.51687	0.00226313	0.016067	1.56621	0.0015898	0.0111547
c42389_g1_i1	27.26	25.96	68.51	63.31	77.8	74.36	1.52698	0.0012004	0.00947426	1.50173	0.001433	0.0102764	RD19A_ARATH	Cysteine proteinase RD19a
c42389_g2_i1	35.01	35.17	68.89	70.78	76.87	69.18	1.24119	0.00917657	0.0494894	1.05561	0.0259423	0.0971907	RD19A_ARATH	Cysteine proteinase RD19a
c42389_g3_i1	60.01	61.57	125.89	134.19	132.31	132.36	1.32872	0.00465952	0.0289577	1.11463	0.017106	0.071498	RD19A_ARATH	Cysteine proteinase RD19a
c42419_g1_i1	13.94	13.62	37.1	36.31	36.32	36.86	1.63312	0.000597907	0.00525501	1.39572	0.00319689	0.0195524	PRA1D_ARATH	PRA1 family protein D
c42431_g1_i1	33.4	32.96	41.45	40.78	15.63	14.81	0.53155	0.252791	0.501756	-1.13576	0.0160743	0.0681584	CLPS_SYNE7	ATP-dependent Clp protease adapter protein ClpS {ECO:0000255|HAMAP-Rule:MF_00302}
c42449_g1_i1	7.02	6.03	0.62	0.93	1.24	1.13	-2.8242	1.82e-06	3e-05	-2.45747	1.26e-05	0.00020705
c42449_g2_i1	0.59	0	34.85	33.52	55.54	56.87	6.97281	2.5e-23	5.13e-21	7.45478	4.65e-26	1.95e-22
c42494_g1_i1	0.1	0.28	16.5	15.76	0	0	6.58682	1.25e-22	2.24e-20	0	1	1	MYPH_ECHGR	Myophilin
c42504_g1_i1	9.07	8.29	20.51	17.25	8.98	6.76	1.34095	0.0047879	0.0295823	-0.153904	0.751412	0.879277	PSB28_ARATH	Photosystem II reaction center PSB28 protein, chloroplastic
c42521_g1_i1	17.77	23.48	47.98	53.05	48.04	55.15	1.5074	0.00137838	0.0106163	1.30712	0.00530952	0.0290521	H32_WHEAT	Histone H3.2
c42537_g1_i1	2.42	1.84	5.71	3.73	5.58	5.65	1.36523	0.00794237	0.0442658	1.38282	0.00726005	0.0371334
c42538_g1_i1	1.82	1.92	11.57	10.61	22.56	21.67	2.78158	2.54e-08	5.5e-07	3.54759	4.95e-12	6.37e-10	RING4_ARATH	E3 ubiquitin-protein ligase At4g11680
c42538_g1_i2	2.37	2.21	16.21	14.29	28.83	28.28	2.9496	3.88e-09	9.29e-08	3.62518	1.82e-12	2.72e-10	RING4_ARATH	E3 ubiquitin-protein ligase At4g11680
c4259_g1_i1	2.56	2.86	5.72	6.03	5.88	6.8	1.33252	0.00665693	0.0384538	1.21122	0.0137062	0.0603947
c42624_g1_i1	14.59	15.91	16.21	16.51	6.18	5.36	0.318761	0.495425	0.72294	-1.41681	0.00298231	0.0184687
c42624_g2_i1	22.04	19.24	16.69	19.08	6.58	5.62	0.0231829	0.967402	0.99344	-1.7652	0.000333393	0.00315116	MYB44_ARATH	Transcription factor MYB44
c42626_g1_i2	109.37	108.87	64.11	60.07	48.39	44.02	-0.597129	0.19591	0.431105	-1.25457	0.00722954	0.0370358	GALM_PIG	Aldose 1-epimerase
c42628_g1_i1	6.58	5.69	20.46	19.53	13.45	15.21	1.9182	6.28e-05	0.000734815	1.20795	0.0104206	0.0489937	ACR8_ARATH	ACT domain-containing protein ACR8 {ECO:0000305}
c42641_g1_i1	22.63	21.82	72.87	72.5	58.17	58.6	1.92343	5.3e-05	0.00063398	1.37765	0.00328284	0.0199786	PCS1L_ARATH	Aspartic proteinase PCS1
c42646_g1_i1	9.85	14.85	7.19	7.41	0.97	1.92	-0.47704	0.444552	0.684269	-3.02922	2.71e-05	0.000395514
c42651_g1_i1	5.34	4.79	5.11	4	2	2.05	0.0627447	0.903509	0.965379	-1.33574	0.00603544	0.0322159	GUB_NICPL	Lichenase
c42651_g1_i2	6.07	6.15	4.82	4.95	1.92	2.34	-0.106657	0.82727	0.928666	-1.53393	0.00171056	0.0118437	GUB_NICPL	Lichenase
c42651_g1_i3	5.32	4.59	4.93	4.42	1.94	2.19	0.132164	0.781279	0.905085	-1.27605	0.00910378	0.0442011	E13B_PRUPE	Glucan endo-1,3-beta-glucosidase, basic isoform
c42671_g1_i1	23.68	28.18	5.52	4.45	6.23	5.32	-2.1365	2.83e-05	0.000363449	-2.16896	1.97e-05	0.000302021	HFB2C_ORYSJ	Heat stress transcription factor B-2c
c42671_g2_i1	22.45	22.88	6.06	5.96	6.45	7.73	-1.6981	0.000382682	0.00359163	-1.69027	0.000398075	0.00363465	HFB2B_ARATH	Heat stress transcription factor B-2b
c42703_g1_i1	4.96	3.9	47.85	45.31	68.44	67.75	3.60941	1.96e-12	7.55e-11	3.92697	4.3e-14	1.01e-11
c42710_g1_i1	1.72	1.61	16.97	17.22	11.17	12.02	3.57291	6.94e-12	2.5e-10	2.78247	3.62e-08	1.36e-06	EP1G_DAUCA	Epidermis-specific secreted glycoprotein EP1
c42731_g1_i1	6.88	5.79	2.47	3.55	0.33	1.38	-0.822434	0.14385	0.356997	-2.87141	9.35e-06	0.000161563	ERF43_ARATH	Ethylene-responsive transcription factor ERF043
c42731_g2_i1	13.17	12.91	3.32	2.17	1.03	0.8	-2.01227	0.000107732	0.00118651	-3.81701	6.53e-11	6.01e-09	DREB3_ARATH	Dehydration-responsive element-binding protein 3
c42793_g1_i1	8.31	7.61	21.88	21.95	35.09	32.84	1.67433	0.000420099	0.00389785	2.07655	1.54e-05	0.000244414	MGAT3_RAT	Beta-1,4-mannosyl-glycoprotein 4-beta-N-acetylglucosaminyltransferase
c42813_g1_i1	17	17.4	11.12	13	6.78	5.32	-0.288266	0.541831	0.757251	-1.51696	0.00176512	0.0121498
c42824_g1_i1	200.9	206.61	410.15	419.48	201.56	207.92	1.24158	0.00773652	0.0433762	-0.00788936	0.986471	1	ELIP1_ARATH	Early light-induced protein 1, chloroplastic
c42825_g1_i1	0.91	0.6	64.73	65.83	0	0	6.64602	9.64e-27	4.44e-24	0	1	1	RL28_DROME	60S ribosomal protein L28
c42842_g1_i1	0	0	6.57	6.19	0	0	10.005	2.79e-20	3.51e-18	0	1	1	TRYP_SARBU	Trypsin
c42871_g1_i2	2.74	3.37	8.86	6.88	5.8	6.36	1.58624	0.00176501	0.0130368	0.980594	0.0544052	0.16645	CNBL1_ARATH	Calcineurin B-like protein 1
c42986_g1_i1	11.64	15.34	25.01	33.8	73.26	83.33	1.34117	0.00446731	0.0279984	2.5219	2.44e-07	7.11e-06	DHN1_HORVU	Dehydrin DHN1
c42995_g2_i1	2.02	1.29	7.06	5.96	5.24	6.3	2.2091	0.000244981	0.00243797	1.79098	0.00391693	0.0229139
c43028_g1_i3	23.85	23.91	16.58	15.45	7.67	7.19	-0.362117	0.434071	0.67603	-1.69942	0.00035079	0.003286	UFOG3_FRAAN	Putative UDP-glucose flavonoid 3-O-glucosyltransferase 3 {ECO:0000250|UniProtKB:Q2V6K0}
c43049_g1_i1	1.95	2.25	6.05	5.71	4.84	4.56	1.71463	0.00237525	0.0167051	1.15094	0.0396906	0.13256	YL154_YEAST	Uncharacterized protein YLR154C-G
c43084_g1_i1	1.11	0.2	34.99	38.12	0	0	5.98544	7.45e-23	1.4e-20	0	1	1	RS21_CERCA	40S ribosomal protein S21
c43105_g1_i1	5.96	6.13	0.19	0.26	0.06	0.07	-4.47943	1.39e-11	4.82e-10	-6.40014	8.82e-16	3.13e-13
c4315_g1_i1	12.97	11.42	51.99	49.2	10.66	10.77	2.2712	2.78e-06	4.43e-05	-0.199273	0.673046	0.831006
c43173_g1_i1	0.39	0.53	7.24	6.6	5.09	4.11	4.12278	1.5e-12	5.91e-11	3.30268	9.63e-09	4.36e-07	MKS1_ARATH	Protein MKS1
c43175_g1_i1	19.14	21.03	18.29	20.6	8.85	8.76	0.177836	0.708222	0.863343	-1.20005	0.0122927	0.0556556	C3H49_ARATH	Zinc finger CCCH domain-containing protein 49
c43234_g1_i1	2.66	5.52	1.17	0.86	0.83	0.35	-1.75096	0.00778239	0.0436084	-2.74421	0.000116763	0.00133325
c43332_g1_i1	10.54	10.68	8.12	6.56	2.4	2.7	-0.31034	0.520139	0.741172	-2.06655	4.37e-05	0.000591538	DIV_ANTMA	Transcription factor DIVARICATA
c43332_g2_i1	13.37	14.97	7.19	7.16	2.17	3.63	-0.748742	0.127864	0.331017	-2.29048	1.09e-05	0.000183359	DIV_ANTMA	Transcription factor DIVARICATA
c43427_g1_i1	35.98	34.52	4.79	4.96	4.98	4.77	-2.63997	7.53e-08	1.53e-06	-2.86855	7.01e-09	3.33e-07	UFOG6_FRAAN	UDP-glucose flavonoid 3-O-glucosyltransferase 6 {ECO:0000303|PubMed:18487633}
c43451_g1_i1	1.09	1.4	7.51	7.21	3.18	4.57	2.77998	1.36e-07	2.67e-06	1.62265	0.00203158	0.0136299
c43451_g1_i2	0.75	1.06	4.62	5.2	2.03	2.53	2.64474	3.43e-07	6.35e-06	1.30989	0.0109627	0.0509483
c43474_g1_i1	13.66	16.76	2.57	1.68	1.07	1.14	-2.59607	2.33e-06	3.76e-05	-3.76792	2.42e-10	1.86e-08
c43484_g1_i1	14.53	13.48	61.27	62.06	101.86	98.33	2.35557	1.19e-06	2.02e-05	2.8228	1.08e-08	4.81e-07
c43489_g1_i1	0	1.26	21.78	26.05	0	0	5.4172	2.81e-12	1.06e-10	0	1	1
c43489_g2_i1	3.06	2.21	49.83	48.97	0	0	4.49683	1.55e-11	5.36e-10	0	1	1
c43526_g1_i1	13.7	13.39	3.16	3.6	1.85	1.79	-1.7882	0.000200523	0.00204815	-2.91069	7.57e-09	3.56e-07	SCP18_ARATH	Serine carboxypeptidase-like 18
c4353_g1_i1	13.89	14.17	2.63	3.14	5.26	4.71	-2.06375	2.68e-05	0.000345428	-1.50658	0.00169562	0.0117612
c43534_g1_i1	8.31	6.79	3.06	2.19	3.1	3.11	-1.2959	0.0101193	0.0534923	-1.29055	0.0102607	0.0483861	APRR1_ARATH	Two-component response regulator-like APRR1
c43534_g2_i1	5.59	6.19	2.07	1.78	1.98	2.9	-1.38328	0.00802011	0.0445467	-1.28076	0.0128965	0.0576741
c43535_g1_i1	3.43	3.73	8.78	8.37	8.18	8.36	1.47142	0.00198444	0.0143791	1.18977	0.0119329	0.0544329	VA726_ARATH	Putative vesicle-associated membrane protein 726
c43535_g1_i2	3.84	4.1	10.21	11.58	11.58	11.29	1.66847	0.000471278	0.00429461	1.50925	0.00148836	0.0105882	VA726_ARATH	Putative vesicle-associated membrane protein 726
c43536_g1_i1	3.5	2.67	5.34	5.95	9.07	8.81	1.09022	0.0256396	0.108082	1.52075	0.00178076	0.0122339
c43557_g1_i1	8.68	9.38	2.42	1.89	1.62	1.39	-1.7909	0.00281053	0.019178	-2.55411	8.61e-05	0.00104144
c43557_g2_i1	7.78	8.68	1.11	1.47	2.01	2.14	-2.42765	1.3e-05	0.000180358	-1.99106	0.000211735	0.00216783
c43568_g1_i1	31.54	33.84	35.45	31.73	15.21	16.69	0.257592	0.57864	0.782076	-1.04871	0.025158	0.094994	RRP31_ARATH	30S ribosomal protein 3-1, chloroplastic
c43571_g1_i1	22.71	20.94	55.05	53.11	58.39	55.49	1.52365	0.00120148	0.00947959	1.36791	0.0035095	0.0210528	DR100_ARATH	DNA-damage-repair/toleration protein DRT100
c43584_g1_i1	34.11	32.97	53.43	52.86	25.53	24.14	0.879009	0.0581053	0.19444	-0.44892	0.331489	0.55474	ILL4_ARATH	IAA-amino acid hydrolase ILR1-like 4
c43605_g1_i1	17.11	17.48	7.95	7.82	1.47	1.06	-0.919244	0.0488898	0.172318	-3.78467	4.5e-13	7.55e-11	DRP1E_ARATH	Dynamin-related protein 1E
c43611_g1_i2	1.57	1.64	5.63	5.14	10.43	10.01	1.95824	6.47e-05	0.000753666	2.65226	1.07e-07	3.49e-06
c43625_g1_i1	2.59	2.86	11.41	10.34	14.36	13.26	2.21271	7.76e-06	0.00011337	2.32532	2.83e-06	5.87e-05	NUD25_ARATH	Nudix hydrolase 25
c43625_g1_i2	4.54	4.13	15.04	15.95	18.18	15.47	2.0548	2.68e-05	0.000345515	1.94107	6.59e-05	0.000834192	NUD25_ARATH	Nudix hydrolase 25
c43636_g1_i1	0	0	5.14	5.53	0	0	9.38635	5.09e-17	3.99e-15	0	1	1	ESM1_DROME	Enhancer of split M1 protein
c43655_g1_i1	1.83	3.23	35.69	37.7	17.16	12.14	4.10759	5.97e-11	1.85e-09	2.5081	0.00010112	0.00118913
c43661_g1_i1	9.28	9.51	2.48	2.16	1.8	1.75	-1.78298	0.000615321	0.00538673	-2.40337	6.99e-06	0.000126467
c43713_g1_i1	0	0	7.98	7.91	0	0	10.724	2.96e-24	7.42e-22	0	1	1
c43749_g1_i1	0	0.05	40.36	39.98	0.09	0	10.6433	1.64e-35	6.18e-32	0	1	1	SER1_DROME	Serine proteases 1/2
c43766_g1_i1	0.11	0.12	5.86	5.64	0	0	5.7947	4.98e-16	3.26e-14	0	1	1	GSTT1_LUCCU	Glutathione S-transferase 1-1
c43776_g1_i1	7.89	8.3	1.39	1.81	5.77	5.84	-2.11329	4.42e-05	0.000540709	-0.491467	0.312771	0.535829	TRXH2_ARATH	Thioredoxin H2
c43911_g1_i1	0.05	0.06	12.06	13.02	0	0	7.907	2e-23	4.18e-21	0	1	1	SSRD_MOUSE	Translocon-associated protein subunit delta
c43912_g1_i1	5.32	3.92	12.43	9.91	9.97	6.38	1.50901	0.00316519	0.0211465	0.815299	0.124041	0.294525	GRXC9_ARATH	Glutaredoxin-C9
c43942_g1_i1	10.25	8.97	23.22	21.18	18.19	17.29	1.42311	0.00257426	0.0178578	0.86943	0.0630223	0.184514	AGD11_ARATH	Probable ADP-ribosylation factor GTPase-activating protein AGD11
c43942_g1_i2	9.8	9.05	24.53	24.22	19.4	17.94	1.58684	0.000813326	0.00683225	0.971305	0.0381057	0.128812	AGD11_ARATH	Probable ADP-ribosylation factor GTPase-activating protein AGD11
c43947_g1_i1	9.14	8.85	2.55	2.92	2.75	4	-1.49126	0.00291787	0.019775	-1.42314	0.00396236	0.0231197
c43968_g1_i1	2.81	3.54	10.97	11.09	15.07	11.48	2.03259	0.000176535	0.00183187	2.05147	0.00013618	0.00151311
c44003_g2_i2	7.08	8.69	4.18	3.09	2.61	3.14	-0.880294	0.0948862	0.271693	-1.45704	0.00618425	0.032812	PER4_VITVI	Peroxidase 4 {ECO:0000250|UniProtKB:Q42578}
c44018_g1_i1	7.87	7.41	29.05	31.68	49.9	46.72	2.20493	4.93e-06	7.47e-05	2.64454	6.96e-08	2.42e-06	CSE_ARATH	Caffeoylshikimate esterase
c4404_g1_i1	5.26	8.41	33.74	23.56	54.49	37.8	2.32573	3.91e-05	0.000484281	2.73853	1.26e-06	2.96e-05
c44042_g1_i1	0.37	0.41	46.69	44.21	0	0	7.05438	8e-30	8.31e-27	0	1	1	EF1G_DROME	Elongation factor 1-gamma
c44074_g1_i2	4.79	7.66	2.44	2.02	1.25	1.6	-1.25287	0.0163429	0.0774369	-2.13217	9.91e-05	0.00116936	LTL1_ARATH	GDSL esterase/lipase LTL1
c44074_g3_i1	7.16	6.16	4.83	4.42	3.08	2.06	-0.289643	0.585897	0.787469	-1.37212	0.00965498	0.0461829	GDL79_ARATH	GDSL esterase/lipase At5g33370
c44075_g1_i1	20	19.18	51.59	47.53	61.46	62.37	1.55278	0.000975185	0.00796578	1.6442	0.000494944	0.00432584	BCS1_SCHPO	Probable mitochondrial chaperone bcs1
c44090_g1_i1	3.78	4.28	5.24	4.84	0.94	2.68	0.546838	0.27609	0.52797	-1.16468	0.0275366	0.101614
c44090_g1_i2	7.93	6.39	10.26	8.97	2.88	3.16	0.648017	0.175542	0.40352	-1.25484	0.0119132	0.0543774
c44122_g1_i1	130.52	126.21	52.06	53.49	21.4	21.22	-1.06982	0.0212833	0.0942679	-2.60692	8.88e-08	2.99e-06	HSL1_ARATH	Receptor-like protein kinase HSL1
c44137_g1_i1	106.68	102.57	40.53	36.37	29.64	30.53	-1.22674	0.00862548	0.047079	-1.81199	0.000134378	0.00149673	Y4276_ARATH	Uncharacterized protein At4g22758
c44137_g1_i2	71.27	67.73	24.01	24.74	19.42	19.99	-1.29477	0.00569539	0.033865	-1.8325	0.000115643	0.00132226
c44165_g1_i1	58.97	58.92	8.8	8.58	5.67	4.65	-2.53987	2.42e-07	4.58e-06	-3.52509	7.44e-12	9.1e-10
c44169_g1_i2	6.22	5.96	3.32	2.89	1.14	1.12	-0.758134	0.108553	0.297084	-2.44229	1.02e-06	2.49e-05	Y1385_ARATH	BTB/POZ domain-containing protein At1g63850
c44169_g1_i3	5.45	5.31	2.34	1.99	0.9	1.09	-1.10186	0.0207949	0.0926257	-2.45081	1.01e-06	2.47e-05	Y1385_ARATH	BTB/POZ domain-containing protein At1g63850
c44197_g1_i1	1.13	1.25	6.67	5.8	9.56	8.68	2.6005	2.36e-07	4.47e-06	2.91821	9.55e-09	4.33e-07	ATL13_ARATH	RING-H2 finger protein ATL13
c44197_g1_i2	1.52	1.23	7.57	7.56	9.84	9.79	2.67415	1.04e-07	2.08e-06	2.82017	2.45e-08	9.73e-07	ATL13_ARATH	RING-H2 finger protein ATL13
c44203_g1_i1	0.8	0.41	23.65	23.78	0	0.05	5.49187	1.75e-21	2.53e-19	-4.381	5.55e-07	1.47e-05	ACT3A_HELAM	Actin, cytoplasmic A3a
c44203_g2_i1	0.95	0.98	80	71.61	0	0	6.50414	1.61e-21	2.34e-19	0	1	1	ACT10_SOLTU	Actin-85C
c44203_g3_i1	0.12	0	25	22.84	0	0	8.45962	8.54e-23	1.57e-20	0	1	1	ACT1_ONCVO	Actin-1
c44203_g3_i2	0	0.58	42.26	40.68	0	0.14	7.33666	7.92e-24	1.78e-21	0	1	1	ACT1_ONCVO	Actin-1
c44218_g1_i1	0	0	7.19	7.83	0	0	10.6808	5.09e-24	1.19e-21	0	1	1	4EBP2_MOUSE	Eukaryotic translation initiation factor 4E-binding protein 2
c44218_g1_i2	0.04	0.08	7.5	7.47	0	0	7.09957	7.19e-22	1.1e-19	0	1	1	4EBP2_MOUSE	Eukaryotic translation initiation factor 4E-binding protein 2
c44243_g1_i1	42.78	43.79	108.17	103.73	140.2	137.93	1.50994	0.0013287	0.0103002	1.67007	0.000407387	0.00369822	RAA1D_ARATH	Ras-related protein RABA1d
c44244_g1_i2	6.01	7.69	2.35	3.44	16.05	15.1	-0.992469	0.0744417	0.230789	1.17865	0.0203514	0.0811976
c44246_g1_i1	2.26	1.48	12.05	15.1	2.74	2.44	3.07732	7.05e-09	1.63e-07	0.453641	0.418118	0.638061
c44304_g1_i1	13.96	12.29	29.73	25.47	27.22	28.13	1.29274	0.0062241	0.0364451	1.06401	0.0237124	0.0908059
c44312_g2_i1	20.07	18.61	10.1	9.85	5.28	5.34	-0.741596	0.110833	0.300823	-1.87959	8.67e-05	0.00104648	PLI2C_ARATH	LIM domain-containing protein PLIM2c {ECO:0000305}
c44325_g1_i1	27.93	28.7	15.99	14	11.87	11.9	-0.702602	0.130022	0.334743	-1.26772	0.00685957	0.0355636	KING1_ARATH	SNF1-related protein kinase regulatory subunit gamma-1
c44327_g1_i1	1.98	1.56	5.8	5.47	3.96	3.79	1.88653	0.000122168	0.00132842	1.11708	0.0214059	0.0843676	PUB24_ARATH	E3 ubiquitin-protein ligase PUB24
c44365_g1_i1	0.96	1.13	98.18	92.27	0.07	0.07	6.72525	1.29e-27	7.8e-25	0	1	1	RL27_DANRE	60S ribosomal protein L27
c44398_g1_i1	12.93	12.86	22.51	18.75	30.92	30.15	0.897666	0.055958	0.189321	1.23041	0.00918031	0.0444509	DIR19_ARATH	Dirigent protein 19
c44399_g2_i1	3.48	5.21	1.57	3.04	0.52	0.18	-0.661695	0.264397	0.514761	-3.53473	5.37e-06	0.000101228
c44408_g1_i1	0.59	0.45	87.1	86.61	0.03	0	7.5857	4.36e-33	8.51e-30	0	1	1	RLA0_CERCA	60S acidic ribosomal protein P0
c44410_g1_i1	5.28	9.08	5.9	5.83	20.96	23.37	0	1	1	1.62474	0.00264332	0.0167715
c44508_g1_i1	16.33	15.74	21.57	20.93	2.86	3.06	0.622174	0.180535	0.410271	-2.45115	6.81e-07	1.75e-05	CXE15_ARATH	Probable carboxylesterase 15
c44533_g1_i1	0	0.18	6.22	5.53	10.65	8.8	6.13162	5.78e-14	2.8e-12	6.63365	4.4e-17	2.11e-14
c44563_g1_i2	8.43	12.05	4.68	3.91	0.36	0.37	-0.980994	0.0953365	0.272534	-4.64284	6.82e-08	2.38e-06
c44608_g1_i1	0.04	0.05	6.69	5.28	0	0	7.08158	7.67e-19	7.9e-17	0	1	1	NDUS3_PANTR	NADH dehydrogenase [ubiquinone] iron-sulfur protein 3, mitochondrial
c44656_g1_i1	18.91	15.78	104.39	99.74	172.51	171.62	2.77606	1.78e-08	3.93e-07	3.29737	5.84e-11	5.42e-09
c44659_g1_i1	1.91	2.14	10.74	10.57	3.74	3.47	2.60794	2.03e-07	3.88e-06	0.815138	0.0950885	0.24571	FLS_PETHY	Flavonol synthase/flavanone 3-hydroxylase
c44672_g1_i1	1.69	1.74	35.13	34.95	28.81	28.08	4.56258	3.39e-17	2.73e-15	4.03127	2.57e-14	6.4e-12	MYB39_ARATH	Transcription factor MYB39
c44691_g1_i1	2.61	2.52	5.64	6.05	9.93	9.86	1.40091	0.00321091	0.0214074	1.93032	6.06e-05	0.000778533	GAUTD_ARATH	Probable galacturonosyltransferase 13
c44691_g1_i2	4.18	4.28	11.64	12.69	20.39	20.86	1.73723	0.000273051	0.00268071	2.27016	2.84e-06	5.87e-05	GAUTD_ARATH	Probable galacturonosyltransferase 13
c44691_g1_i3	4.63	4.37	12.57	12.21	20.32	19.96	1.674	0.000435529	0.00401583	2.14546	8.56e-06	0.000149848	GAUTD_ARATH	Probable galacturonosyltransferase 13
c44694_g1_i1	43.23	41.19	45.58	46.41	13.07	14.53	0.339552	0.461806	0.697545	-1.62768	0.000578949	0.00491843	PPA3_ARATH	Purple acid phosphatase 3
c44700_g1_i1	4.56	5.52	12.2	11.55	8.71	8.59	1.47286	0.00409359	0.0261086	0.773478	0.144164	0.325403	G2OX_PHACN	Gibberellin 2-beta-dioxygenase
c44715_g1_i1	9.02	8.47	21.45	20.65	18.28	18.42	1.48635	0.00180336	0.0132639	1.05579	0.0257315	0.0965767
c44787_g1_i1	7.44	7.55	12.02	12.34	4.4	4.37	0.913666	0.0507459	0.177096	-0.789774	0.0929306	0.241884	ASO_CUCSA	L-ascorbate oxidase
c44800_g1_i1	367.71	361.3	488.6	473.66	228.42	224.07	0.615727	0.181629	0.411721	-0.703264	0.127579	0.300045	PER42_ARATH	Peroxidase 42
c44811_g1_i1	1.97	3	5	5.97	4.65	3.22	1.36005	0.00637146	0.0371653	0.648761	0.194808	0.396174	RAA5C_ARATH	Ras-related protein RABA5c
c44821_g1_i1	10.51	6.87	5.11	5.69	0.78	1.93	-0.442619	0.402271	0.649642	-2.67088	3.89e-06	7.64e-05
c44832_g1_i1	9.81	8.37	8.35	6.68	2.5	1.4	-0.0283897	0.976468	0.996783	-2.20943	0.000128379	0.00144106
c44832_g2_i2	5.76	5.99	5.15	7.26	1.8	0.97	0.301473	0.539298	0.75555	-2.09153	7.26e-05	0.000904623	GATA2_ARATH	GATA transcription factor 2
c44833_g1_i1	0.53	0.37	21.97	28.15	0	0	5.99666	6.49e-23	1.24e-20	0	1	1
c44833_g2_i1	0.52	0	33.81	25.23	0	0	6.7768	7.09e-14	3.4e-12	0	1	1
c44847_g2_i1	4.19	4.07	11.45	10.73	23.59	23.2	1.64703	0.000905678	0.00748315	2.4889	7.09e-07	1.81e-05	TRP5_ARATH	Telomere repeat-binding protein 5
c44887_g1_i1	2.07	2.14	4.39	5.51	4.19	4.41	1.44936	0.00291703	0.019772	1.01538	0.036874	0.125686	GDIR_ARATH	Rho GDP-dissociation inhibitor 1
c44887_g1_i2	2.4	2.63	5.35	5.27	4.92	5.1	1.29027	0.0074379	0.0420545	0.977655	0.0406933	0.134863	GDIR_ARATH	Rho GDP-dissociation inhibitor 1
c44887_g1_i3	2.25	2.36	5.05	4.92	4.61	5.34	1.32465	0.006379	0.0372049	1.09061	0.0239158	0.091365	GDIR_ARATH	Rho GDP-dissociation inhibitor 1
c44897_g2_i1	7.27	6.19	3.96	3.77	2.41	2.61	-0.584835	0.214761	0.455564	-1.4393	0.00264602	0.0167738	Y1491_ARATH	Uncharacterized protein At1g04910
c44901_g1_i1	0	0	15.56	16.75	0	0	8.73637	9.1e-14	4.29e-12	0	1	1
c44918_g1_i2	11.61	11.91	13.52	13.23	6.34	6.18	0.40678	0.389724	0.638589	-0.922523	0.0545203	0.166634	DNLZ_XENLA	DNL-type zinc finger protein
c44929_g1_i1	16.13	15.94	9.45	9.26	4.12	3.89	-0.562668	0.225808	0.469634	-2.01744	2.84e-05	0.000410411	PUB4_ARATH	U-box domain-containing protein 4
c44929_g1_i2	16.33	16.64	9.12	9.67	3.65	3.99	-0.596847	0.199681	0.435827	-2.12408	1.2e-05	0.000198487	PUB4_ARATH	U-box domain-containing protein 4
c44931_g1_i1	135.76	129.82	51.81	50.57	15.04	16.43	-1.15555	0.0132213	0.0658474	-3.08909	6.19e-10	4.14e-08	MFT_ARATH	Protein MOTHER of FT and TF 1
c44988_g1_i1	29.42	28.69	77.89	77.8	77.79	76.53	1.63568	0.000523346	0.00469607	1.39318	0.00294438	0.01829	OCS1_MAIZE	Ocs element-binding factor 1
c45018_g1_i2	6.71	5.87	1.46	1.24	1.44	1.25	-1.99656	0.000120557	0.00131207	-2.23218	1.95e-05	0.000299792	DOF15_ARATH	Dof zinc finger protein DOF1.5
c45021_g1_i2	5.73	6.57	1.44	1.44	2.51	2.11	-1.86218	0.000506165	0.004573	-1.41735	0.00554204	0.0300715	COL6_ARATH	Zinc finger protein CONSTANS-LIKE 6
c45030_g1_i1	97.36	90.22	203.43	196.85	172.93	166	1.3102	0.00504147	0.0308716	0.839018	0.0698874	0.197908	H42_WHEAT	Histone H4 variant TH091
c45031_g1_i1	0.13	0.21	6.14	5.47	0	0	5.24752	4.04e-14	2.02e-12	0	1	1	NLP_DROME	Nucleoplasmin-like protein
c45033_g1_i1	14.17	12.39	24.46	26.07	44.5	49	1.15351	0.0149866	0.072452	1.80606	0.000169244	0.00180831
c45033_g2_i1	12.74	12.13	24.21	25.29	46.23	43.97	1.23171	0.0110562	0.0573337	1.85344	0.000153944	0.00167394
c45037_g1_i1	25.14	23.22	18.2	18.52	7.96	8.54	-0.185291	0.687604	0.852139	-1.56802	0.000873879	0.0068874	CHLH_ARATH	Magnesium-chelatase subunit ChlH, chloroplastic
c45059_g1_i1	4681.23	4556.02	5510.79	5377.95	2162.13	2085.32	0.461717	0.315602	0.568647	-1.13167	0.0149144	0.06429	GASA3_ARATH	Gibberellin-regulated protein 3
c45063_g1_i1	77.53	72.91	38.81	40.39	21.13	19.48	-0.708415	0.125945	0.327804	-1.90326	6.46e-05	0.000819521
c45064_g1_i1	9.4	12.15	0.66	0.66	0.67	2.71	-3.68967	2.01e-06	3.28e-05	-2.63524	5.37e-05	0.000701663
c45078_g1_i1	185.26	182.09	73.92	71.68	67.12	66.09	-1.1171	0.0163973	0.0776191	-1.47726	0.001651	0.0115072	STR18_ARATH	Thiosulfate sulfurtransferase 18
c45097_g1_i1	12.28	12.12	1.63	0.75	1.16	0.67	-3.1131	2.23e-08	4.87e-07	-3.72145	1.55e-10	1.28e-08
c45147_g1_i1	65.21	67.71	27.15	27.81	25.33	27.41	-1.06079	0.0225517	0.0982149	-1.34988	0.00392546	0.022947	HSOP2_ARATH	Hsp70-Hsp90 organizing protein 2
c45147_g1_i2	72.39	71.27	33.46	31.6	29.43	28	-0.929644	0.0449947	0.162507	-1.33899	0.00420207	0.0242608	HSOP2_ARATH	Hsp70-Hsp90 organizing protein 2
c45165_g1_i1	0.06	0.07	4.8	6.28	0	0	6.40517	2.67e-15	1.58e-13	0	1	1
c45173_g1_i1	4.51	3.14	13.8	11.71	12.84	11.72	1.95558	6.95e-05	0.00080292	1.66814	0.000640864	0.00534793	Y1648_ARATH	Uncharacterized protein At1g66480
c45186_g1_i1	9.26	9.36	18.17	20.05	17	17.62	1.2504	0.00763545	0.0429576	0.878288	0.0592797	0.176866	P4KG4_ARATH	Phosphatidylinositol 4-kinase gamma 4
c45210_g1_i1	89.83	89.51	221.98	214.16	193.2	186.69	1.49766	0.00141863	0.0108765	1.06775	0.0215723	0.0848584	CCR1_ARATH	Cinnamoyl-CoA reductase 1
c45285_g1_i1	111.29	108.12	100.06	93.11	41.97	44.59	0.0349265	0.939948	0.981249	-1.35506	0.00382898	0.0225136	TRXM4_ARATH	Thioredoxin M4, chloroplastic
c45317_g1_i1	25.03	24.96	46.62	46.71	62.36	59.29	1.11565	0.0167418	0.0787839	1.26743	0.00672973	0.0350129
c45323_g1_i1	9.12	7.33	26.14	23.75	21.82	22.59	1.82395	0.00016457	0.00172344	1.42173	0.00300719	0.0186045
c45323_g1_i2	3.27	4.66	13.78	14.99	15.03	12.88	2.08368	3.38e-05	0.000424842	1.80219	0.000302755	0.00291128
c45329_g1_i1	1.36	0.98	10.51	20.08	3.03	6.55	3.93171	4.6e-11	1.45e-09	2.01615	0.00125284	0.00920854
c45361_g1_i1	4.66	4.43	9.81	9.75	69.05	68.59	1.32065	0.00554	0.0332121	3.90453	6.13e-14	1.38e-11
c45408_g2_i1	6.91	5.42	24.25	21.43	12.96	13.21	2.11115	1.62e-05	0.000220443	1.07367	0.0249861	0.094515
c45414_g1_i1	58.6	56.67	13.21	11.13	15.74	14.96	-2.02914	2.2e-05	0.000290753	-1.92426	5.35e-05	0.000699478	PCLL_ARATH	Transcription factor BOA
c45414_g2_i1	31.41	29.41	65.96	64.24	106.34	106.12	1.31164	0.00502443	0.0307905	1.78847	0.0001589	0.00171562	FBK23_ARATH	F-box/kelch-repeat protein At1g57790
c45434_g1_i1	0	0.18	6.26	5.66	0	0	6.14238	5.17e-14	2.53e-12	0	1	1	NDUC2_MOUSE	NADH dehydrogenase [ubiquinone] 1 subunit C2
c45510_g1_i1	0.12	0.04	8.55	8.77	0	0	6.90757	7.8e-25	2.18e-22	0	1	1	PDIA3_BOVIN	Protein disulfide-isomerase A3
c45514_g1_i1	17.95	16.4	23.92	17.99	8.35	8.8	0.511931	0.276342	0.528284	-1.01037	0.0347371	0.12078
c45514_g2_i1	16.07	15.3	16.02	15.34	5.45	6.71	0.22715	0.634985	0.819794	-1.37403	0.00503765	0.02785	MYB3_ARATH	Transcription factor MYB3
c45542_g1_i1	34.62	33.55	16.98	15.02	15.98	13.73	-0.869226	0.0637826	0.207867	-1.21007	0.0102987	0.0485383
c45568_g1_i1	0.14	0.15	5.26	6.86	7.43	8.58	5.47547	6.99e-11	2.15e-09	5.64559	3.73e-12	5.03e-10
c45573_g1_i1	13.47	8.52	32.54	34.66	71.42	66.7	1.90922	0.000341541	0.00325367	2.67098	5.36e-07	1.43e-05
c45579_g1_i1	1.71	1.12	4.77	5.53	5.67	5.96	2.08442	0.000157921	0.0016606	2.02389	0.000245519	0.00245023	FLA1_ARATH	Fasciclin-like arabinogalactan protein 1
c45579_g2_i1	2.07	2.15	7.13	5.09	6.54	7.33	1.75554	0.000571473	0.00506738	1.70445	0.000789344	0.00634624	FLA1_ARATH	Fasciclin-like arabinogalactan protein 1
c45599_g1_i1	7.35	7.99	7.43	7.86	3.51	3.65	0.208583	0.656775	0.833222	-1.11515	0.0184404	0.0754932
c45617_g1_i1	18.32	16.11	0	0	0	0	-8.25397	1.18e-11	4.13e-10	-8.36719	3.91e-12	5.22e-10
c45617_g2_i1	7.78	8.38	0	0	0	0	-9.78071	4.18e-19	4.56e-17	-9.89415	1.03e-19	1.13e-16
c45617_g3_i1	9.99	9.13	0	0	0	0	-8.71479	9.1e-14	4.29e-12	-8.82811	2.86e-14	6.96e-12
c45619_g2_i1	0.57	0.36	12.51	12.12	13.61	13.76	4.92064	6.64e-15	3.74e-13	4.83919	1.09e-14	2.98e-12
c45635_g2_i1	19.73	21.26	5.13	4.77	2.61	3.44	-1.82824	0.0001758	0.0018258	-2.77104	4.58e-08	1.67e-06
c45643_g1_i2	0	0	5.46	5.92	0	0	10.8153	8.84e-25	2.43e-22	0	1	1	MDHC_HUMAN	Malate dehydrogenase, cytoplasmic
c45658_g1_i1	0.05	0.05	15.08	15.61	0	0	8.24882	2.22e-26	9.2e-24	0	1	1	HSP23_DROME	Heat shock protein 23
c45674_g1_i1	3.94	5.21	12.99	18.13	13.5	16.66	1.98308	4.88e-05	0.000589036	1.70618	0.000439462	0.00393129
c45698_g1_i1	10.39	10.01	35	34.99	40.8	39.7	1.99258	3.06e-05	0.000388031	1.96465	3.88e-05	0.000532835	HEM11_CUCSA	Glutamyl-tRNA reductase 1, chloroplastic
c45760_g1_i1	2.57	2.11	5.03	10.35	13.5	19.17	1.95235	0.000437072	0.00402464	2.79202	4.18e-07	1.15e-05
c45760_g2_i1	0.93	0.57	5.26	5.96	12.56	10.47	3.10958	3.03e-08	6.49e-07	3.91279	6.31e-12	7.95e-10
c45765_g1_i1	2.69	2.15	4.67	5.11	5.43	6.37	1.2284	0.0106118	0.0554889	1.26823	0.00822222	0.0408358	S2544_MOUSE	Solute carrier family 25 member 44
c45782_g1_i1	19.71	20.74	45.47	48.15	50.72	50.91	1.42506	0.00241022	0.0169242	1.31353	0.00503704	0.02785	E13B_WHEAT	Glucan endo-1,3-beta-glucosidase
c45783_g1_i1	14.76	15.52	5.46	4.75	13.02	12.61	-1.3496	0.0047565	0.0294293	-0.254355	0.587363	0.772684
c45802_g1_i1	5.36	4.33	0.75	0.47	3.85	2.85	-2.74553	5.02e-06	7.59e-05	-0.541044	0.289663	0.510645
c45814_g1_i1	2.69	3.14	8	9.78	9.51	12.84	1.82287	0.000194481	0.00199608	1.92154	8.27e-05	0.0010063
c45845_g1_i1	10.65	9.87	25.19	25.73	27.16	27.63	1.52876	0.00127446	0.00993025	1.40316	0.00299685	0.0185473	RB11C_LOTJA	Ras-related protein Rab11C
c45853_g1_i1	0.53	1.16	28.56	21.22	0	0	5.09113	3.57e-17	2.86e-15	0	1	1	RL29_DROME	60S ribosomal protein L29
c45859_g2_i1	5.79	5.3	9.73	10.06	23.86	24.59	1.04974	0.0260903	0.109509	2.11113	1.25e-05	0.000205875	TRP2_ARATH	Telomere repeat-binding protein 2
c45870_g1_i1	0.18	0.13	16.37	16.06	0	0	6.80839	1.84e-22	3.12e-20	0	1	1	CH10_SCHJA	10 kDa heat shock protein, mitochondrial {ECO:0000250|UniProtKB:P61604}
c45872_g1_i1	32.77	35.34	5.86	7.86	3.9	4.56	-2.08826	1.9e-05	0.000254583	-3.01986	2.95e-09	1.56e-07	NLTP2_TOBAC	Non-specific lipid-transfer protein 2
c45933_g1_i1	11.12	12.03	4.44	3.73	10.64	10.73	-1.28565	0.00727236	0.0412571	-0.129933	0.785298	0.897845
c45935_g1_i1	6.8	0	0.18	0	0.18	0	-4.79541	6.83e-09	1.59e-07	-5.01937	2.6e-09	1.41e-07
c45945_g1_i1	72.02	76.5	18.32	16.33	19.63	21.51	-1.85068	0.000147567	0.00156487	-1.84971	0.000140004	0.00154471
c45957_g1_i1	2.63	3.48	16.48	15.38	24.39	23.35	2.59907	2.49e-07	4.7e-06	2.95011	6.83e-09	3.25e-07	ZAT11_ARATH	Zinc finger protein ZAT11
c45960_g1_i1	2.09	2.17	5.11	4.77	3.96	3.65	1.42723	0.00326599	0.0217003	0.821589	0.0897817	0.236078	WNK11_ARATH	Probable serine/threonine-protein kinase WNK11
c45960_g1_i2	2.54	2.31	5.07	5.13	3.85	4.26	1.28627	0.0078669	0.0439206	0.726927	0.12991	0.303736	WNK11_ARATH	Probable serine/threonine-protein kinase WNK11
c45960_g1_i3	2.14	2.2	5.05	4.4	3.81	3.35	1.33938	0.0059196	0.0349768	0.706489	0.146677	0.329027	WNK11_ARATH	Probable serine/threonine-protein kinase WNK11
c45963_g1_i1	10.05	9.64	3.35	1.81	5.12	4.52	-1.6746	0.0029668	0.0200343	-1.02591	0.0595332	0.177235
c45965_g1_i1	21.38	20.57	75.93	73.71	119.38	118.44	2.04812	1.81e-05	0.000243794	2.48715	2.98e-07	8.49e-06	HARB1_BOVIN	Putative nuclease HARBI1
c45970_g2_i1	6.85	6.68	13.02	12.68	19.75	16.44	1.14045	0.0156676	0.07495	1.40321	0.003043	0.018773	CSCL5_ARATH	Protein OSCA1 {ECO:0000303|PubMed:25162526}
c45974_g2_i1	6.92	6.61	20.35	19.65	37.22	37.67	1.77717	0.000182893	0.00189302	2.45267	4.39e-07	1.19e-05	CAAT1_ARATH	Cationic amino acid transporter 1
c45984_g1_i1	2.42	2.6	7.44	6.22	3.24	2.84	1.65909	0.000692123	0.00596181	0.261495	0.608243	0.786925	SPG1_SCHPO	Septum-promoting GTP-binding protein 1
c46007_g1_i1	2.48	2.44	6.47	6.5	8.18	6.85	1.61176	0.0010308	0.00835853	1.5929	0.00113516	0.0084948
c46021_g2_i1	2.17	1.55	5.23	5.64	4.67	4.73	1.76198	0.000458764	0.00419678	1.3212	0.00874706	0.0428199	AX10A_SOYBN	Auxin-induced protein X10A
c46031_g1_i1	13.07	12.28	2.57	1.85	2.77	2.92	-2.30457	2.51e-06	4.02e-05	-2.17217	7.66e-06	0.00013672
c46034_g1_i1	0.68	0.8	4.44	5.45	0.39	0.21	2.96041	1.26e-07	2.49e-06	0	1	1	NAMB2_TRITD	NAC transcription factor NAM-B2
c46034_g1_i2	0.5	0.64	5.36	4.44	0.17	0.09	3.30882	9.62e-08	1.93e-06	0	1	1	NAC68_ORYSJ	NAC domain-containing protein 68
c46053_g1_i1	1.7	2	6.7	6.67	5.39	4.38	2.06623	3.39e-05	0.000426077	1.38303	0.00487289	0.0271736	IGS1_PETHY	Isoeugenol synthase 1
c46103_g1_i1	7.26	7.06	15.41	15.58	27.13	26.6	1.32516	0.00471561	0.0292208	1.89026	7.14e-05	0.00089306	Y2182_ARATH	Leucine-rich repeat receptor-like tyrosine-protein kinase At2g41820
c46117_g1_i1	16.54	15.61	7.38	7.13	6.68	5.76	-0.933874	0.0452567	0.163056	-1.38559	0.00326009	0.0198641	SP2L_ARATH	Microtubule-associated protein SPIRAL2-like
c46117_g1_i2	14.52	13.07	5.01	5.41	4.81	4.61	-1.19047	0.0111424	0.0577009	-1.56543	0.000949969	0.00734012	SP2L_ARATH	Microtubule-associated protein SPIRAL2-like
c46141_g1_i1	441.65	404.28	185.77	180.59	30.97	29.71	-0.988664	0.0330426	0.12989	-3.81456	1.15e-13	2.38e-11
c46142_g1_i1	10.16	9.93	20.49	19.62	60.47	60.66	1.21083	0.00966578	0.0516598	2.57586	1.27e-07	4.03e-06	E1313_ARATH	Glucan endo-1,3-beta-glucosidase 13
c46157_g1_i1	5.34	3.41	4.54	5.34	1.34	1.94	0.412099	0.452227	0.689969	-1.41323	0.0138916	0.060998
c46193_g1_i1	24.13	22.19	66.81	64.69	18.49	19.16	1.72642	0.000281049	0.00274928	-0.311009	0.507652	0.711707
c46193_g2_i1	36.79	41.12	123.43	110.29	38.06	41.99	1.84525	0.000142192	0.00151776	0.0458195	0.935258	0.977132
c46194_g1_i3	4.01	5.8	0.62	0.52	2.21	1.32	-2.86419	1.05e-06	1.8e-05	-1.48358	0.00424967	0.0244685
c46218_g1_i1	1.39	1.99	7.71	7.27	9.52	8.35	2.36165	2.6e-06	4.16e-05	2.3842	2.27e-06	4.85e-05	ATL41_ARATH	E3 ubiquitin-protein ligase ATL41
c4624_g1_i1	134.09	130.49	59.99	55.82	34.87	31.08	-0.97518	0.035687	0.137789	-2.01882	2.36e-05	0.000352269	CFI3_ARATH	Probable chalcone--flavonone isomerase 3
c46265_g1_i1	11.5	10.64	16.41	16.13	28.07	28.04	0.7696	0.0980783	0.27777	1.32558	0.00473067	0.0265332	C3H3_ARATH	Zinc finger CCCH domain-containing protein 3
c46268_g1_i1	0.04	0	4.22	5.2	0	0	7.64988	2.34e-18	2.24e-16	0	1	1
c46300_g2_i1	8.37	7.2	6.05	6.86	19.96	22.43	-0.00605279	1	1	1.45028	0.00489933	0.0272757
c46351_g1_i1	4.09	4.42	5.29	5.25	1.1	1.16	0.523368	0.271795	0.523219	-1.9261	0.000138652	0.00153315
c46351_g1_i2	16.29	15.06	24.81	22.72	5.68	5.18	0.821286	0.0797108	0.241242	-1.54068	0.00139391	0.0100533
c46365_g1_i1	188.54	182.75	51.85	50.35	19.9	19.3	-1.64411	0.000490442	0.00444411	-3.25774	8.23e-11	7.36e-09	HS26M_ARATH	26.5 kDa heat shock protein, mitochondrial
c46365_g1_i2	140.95	135.17	35.11	34.78	13.21	14.72	-1.76253	0.00020024	0.00204569	-3.31753	4.9e-11	4.69e-09	HS26M_ARATH	26.5 kDa heat shock protein, mitochondrial
c46370_g1_i1	13.09	10.06	4.68	5.24	4.28	4.28	-0.99951	0.0384909	0.145469	-1.44661	0.00296389	0.018384
c46384_g1_i1	914.08	899.8	797.48	766.37	254.73	246.49	0.0135529	0.976581	0.996846	-1.8648	8.48e-05	0.00102923	CB21_RAPSA	Chlorophyll a-b binding of LHCII type 1 protein
c46384_g2_i1	2439.89	2378.64	1661.05	1590.76	494.57	471.6	-0.336521	0.464198	0.699493	-2.32597	1.39e-06	3.21e-05	CB27_TOBAC	Chlorophyll a-b binding protein 7, chloroplastic
c46390_g1_i1	234.4	223.77	213.34	205.26	75.98	73.83	0.0896045	0.845666	0.938341	-1.62559	0.000563942	0.00481449	PLAS_SOLLC	Plastocyanin, chloroplastic
c46448_g1_i1	104.02	102.09	26.24	26.26	8.77	8.95	-1.74731	0.000241791	0.00241016	-3.54863	5.03e-12	6.44e-10	EF106_ARATH	Ethylene-responsive transcription factor ERF106
c46448_g2_i1	131.76	119.46	31.72	26.66	8.92	8.51	-1.87245	9.16e-05	0.00102652	-3.85413	1.8e-13	3.38e-11
c46481_g1_i1	12.49	12.61	7.86	7.36	2.64	2.84	-0.50744	0.27597	0.52791	-2.20792	6.11e-06	0.000113081	DEGP1_ARATH	Protease Do-like 1, chloroplastic
c46495_g1_i1	0.43	0.66	65.45	62.44	0	0.03	7.08576	2.26e-30	2.5e-27	0	1	1	TBB1_GLOMM	Tubulin beta-1 chain
c46495_g2_i1	0	1.09	30.32	17.31	0	0	5.53679	3.76e-11	1.2e-09	0	1	1
c46559_g2_i1	3.47	5.18	1.41	1.36	0.5	0.53	-1.4037	0.0122488	0.0620207	-3.04746	2.46e-06	5.2e-05
c4656_g1_i1	0	0	5.53	6.15	0	0	9.09796	1.43e-15	8.85e-14	0	1	1	NDUS6_MOUSE	NADH dehydrogenase [ubiquinone] iron-sulfur protein 6, mitochondrial
c46603_g1_i1	9.66	10.07	1.76	1.47	2.83	3.62	-2.38015	4.82e-06	7.32e-05	-1.62332	0.00114261	0.00854294
c46614_g1_i1	2.82	3.44	11.02	10.21	12.37	15.39	1.9785	6.11e-05	0.000718246	2.13345	1.53e-05	0.000242748	ARG7_VIGRR	Indole-3-acetic acid-induced protein ARG7
c46614_g2_i1	2.53	3.2	7.34	7.25	8.94	8.79	1.58456	0.00379166	0.0244965	1.62244	0.00270815	0.0170964
c46631_g1_i1	40.69	40.94	8.42	7.46	3.37	3.51	-2.14632	8.57e-06	0.000123935	-3.58387	3.14e-12	4.44e-10	1A12_CUCMA	1-aminocyclopropane-1-carboxylate synthase CMA101
c46631_g1_i2	35.58	33.55	7.27	6.09	3.26	3.28	-2.15679	7.66e-06	0.000112086	-3.41817	1.86e-11	2.02e-09	1A12_CUCMA	1-aminocyclopropane-1-carboxylate synthase CMA101
c46631_g1_i3	35.48	34.31	7.59	7.54	3.51	3.31	-1.99189	3.13e-05	0.00039533	-3.37028	3.06e-11	3.11e-09	1A12_CUCMA	1-aminocyclopropane-1-carboxylate synthase CMA101
c46667_g1_i1	35.57	36.28	30.36	33.67	14.45	15.56	0.0531135	0.910017	0.968265	-1.27243	0.00687548	0.0356277	PYL1_ARATH	Abscisic acid receptor PYL1
c46707_g3_i3	10.8	9.81	12.43	11.65	5.27	5.21	0.444052	0.347037	0.59966	-0.987428	0.0399367	0.13316	GOX_SPIOL	Peroxisomal (S)-2-hydroxy-acid oxidase
c46728_g2_i1	56.29	57.42	31.03	28.47	18.61	14.16	-0.708252	0.129078	0.33312	-1.80544	0.000165572	0.00177472
c46731_g1_i1	6.37	7.19	0.94	0.38	0.75	0.78	-3.06735	1.06e-05	0.00015122	-3.10716	4.55e-06	8.78e-05
c46785_g1_i1	26.55	28.04	30.74	35.17	10.69	12.4	0.523264	0.271996	0.523439	-1.23771	0.0123836	0.055982
c46887_g1_i1	1.57	1.85	7.11	5.68	0	0	2.13088	0.000248449	0.00246746	0	1	1
c46890_g1_i1	26.07	23.82	2.08	1.94	1.95	1.75	-3.41285	4.53e-11	1.43e-09	-3.76503	8.24e-13	1.31e-10
c46890_g1_i2	21.29	20.36	2.02	1.61	1.53	1.62	-3.3022	1.76e-10	5.07e-09	-3.73391	1.61e-12	2.42e-10
c46890_g1_i3	20.77	21.7	1.4	1.38	2.04	1.74	-3.70046	2.12e-11	7.06e-10	-3.49357	1.15e-10	9.94e-09
c46890_g1_i4	21.25	18.18	1.79	1.33	1.77	1.87	-3.43637	5.07e-11	1.58e-09	-3.44862	4.37e-11	4.25e-09
c46897_g2_i1	10.07	10.3	5.9	6.06	3.26	3.63	-0.552709	0.240223	0.487214	-1.57769	0.0010268	0.00784594
c469_g1_i1	16.66	15.75	82.73	81.19	43.9	42.52	2.55617	1.68e-07	3.27e-06	1.40076	0.00296545	0.0183914
c46903_g1_i1	60.07	59.74	22.3	22.11	26.98	27.95	-1.21935	0.00894492	0.0484596	-1.1414	0.0142187	0.0620718	CLPB1_ARATH	Chaperone protein ClpB1
c46932_g2_i1	9.85	7.31	0.77	1.18	2.99	2.46	-2.90289	1.95e-07	3.73e-06	-1.66248	0.00101386	0.00776116
c46932_g2_i2	5.58	5.85	0.86	1.19	2.01	2.12	-2.21771	0.000260445	0.00257351	-1.4652	0.0107772	0.0502774
c46932_g2_i3	5.84	6.79	1.18	1.15	1.6	2.41	-2.20448	5.75e-05	0.000680208	-1.66067	0.0014815	0.0105521
c46951_g1_i1	3	3.14	6.02	6.71	13.23	12.87	1.26789	0.00881192	0.0478825	2.07192	2.43e-05	0.000361544
c46957_g2_i2	5.41	6.62	8.64	6.08	16.37	16.92	0.513466	0.298505	0.551498	1.45562	0.00288632	0.017987	C90A1_ARATH	Cytochrome P450 90A1
c46968_g1_i1	13.45	13.43	24.24	21.96	9.37	9.61	0.997553	0.032925	0.129545	-0.516259	0.270489	0.4885	TL19_ARATH	Thylakoid lumenal 19 kDa protein, chloroplastic
c46981_g1_i1	2.87	3.84	9.08	5.75	11.71	13.94	1.3883	0.0181017	0.0834935	1.93066	0.000627189	0.00526083
c46987_g1_i1	7.46	8.31	0.95	1.22	0.87	0.85	-2.62529	2.07e-06	3.38e-05	-3.19437	2.1e-08	8.52e-07
c46990_g1_i1	8.5	7.42	13.11	13.86	22.77	19.76	0.976911	0.0381634	0.144572	1.40271	0.0030617	0.0188606	TIC32_ARATH	Short-chain dehydrogenase TIC 32, chloroplastic
c46992_g1_i1	9.55	5.43	6.59	10.04	3.16	2.65	0.428052	0.461493	0.697467	-1.34001	0.0283203	0.103724
c47003_g1_i1	0	0.23	5.02	5.45	0	0	5.5929	2.06e-11	6.92e-10	0	1	1	NDUA6_BOVIN	NADH dehydrogenase [ubiquinone] 1 alpha subcomplex subunit 6
c47058_g1_i1	5.56	4.65	7.99	8.85	2.21	2.27	0.983893	0.0803319	0.242551	0	1	1
c47080_g1_i1	7.14	7.16	1.39	0.73	4.68	5.08	-2.52692	1.4e-06	2.34e-05	-0.563952	0.240885	0.455162	U496A_ARATH	UPF0496 protein At4g34320
c47080_g2_i1	7.68	8.02	1.34	1.13	1.59	1.62	-2.44396	3.03e-06	4.79e-05	-2.30302	7.52e-06	0.000134869	U496A_ARATH	UPF0496 protein At4g34320
c47121_g1_i1	9.18	9.21	4.49	4.7	3.99	4.01	-0.788633	0.0912233	0.264462	-1.21733	0.00968798	0.04631	SD22_ARATH	G-type lectin S-receptor-like serine/threonine-protein kinase SD2-2
c47160_g1_i1	9.01	8.85	1.97	2.01	3.73	3.85	-1.94095	0.000124354	0.00135036	-1.2468	0.0105988	0.0496094
c47187_g1_i1	112.18	135.13	33.78	41.05	34.71	41.21	-1.50771	0.00134711	0.0104182	-1.71819	0.0002812	0.00274063	DNJB4_MOUSE	DnaJ homolog subfamily B member 4
c47202_g1_i2	17.67	18.96	6.33	7.29	5.76	4.66	-1.20788	0.0111346	0.0576669	-1.82617	0.000170533	0.00181938
c47202_g1_i3	21.88	21.13	5.83	6.47	5.28	6.43	-1.58238	0.00103335	0.00837507	-1.8875	0.000107643	0.00125152
c47234_g1_i1	3.05	2.64	6.48	6.01	6.47	6.57	1.34658	0.00455337	0.0284348	1.18055	0.0125784	0.056664	ICE1_ARATH	Transcription factor ICE1
c47234_g1_i2	3.89	3.9	8.53	7.41	7.38	8.05	1.24494	0.00835775	0.046019	0.969541	0.0388948	0.130682	ICE1_ARATH	Transcription factor ICE1
c47242_g1_i1	11.42	11.38	2.82	2.88	2.62	4.31	-1.74579	0.00166779	0.0124449	-1.70959	0.00172341	0.0119048
c47275_g1_i1	3.13	2.61	10.03	11.13	9.79	9.49	2.10321	3.35e-05	0.000421288	1.73445	0.000568491	0.0048402
c47275_g1_i2	3.27	3.92	13.1	12.48	9.74	9.33	2.05024	3.51e-05	0.000439729	1.39398	0.00439221	0.025084
c47276_g1_i1	0.05	0.15	9.02	7.82	0	0	6.57924	2.8e-20	3.52e-18	0	1	1	ATPD_RAT	ATP synthase subunit delta, mitochondrial
c47276_g1_i2	0.24	0.11	8.17	8.76	0	0	5.75958	6.28e-18	5.74e-16	0	1	1	ATPD_RAT	ATP synthase subunit delta, mitochondrial
c47323_g2_i1	12.52	14.01	26.76	28.79	23.25	22.96	1.28162	0.00638206	0.0372094	0.785205	0.0922049	0.240554
c47331_g1_i1	15.05	15.35	39.91	38.24	39.73	40.62	1.57698	0.000835313	0.00698697	1.3869	0.0031529	0.0193232	SNP33_ARATH	SNAP25 homologous protein SNAP33
c47347_g1_i1	3.95	3.84	5.36	5.19	9.56	9.38	0.648431	0.163748	0.387395	1.2641	0.0070607	0.036326	PAH2_ARATH	Phosphatidate phosphatase PAH2
c47347_g1_i2	3.79	3.41	5.12	4.71	10.13	9.59	0.662352	0.155098	0.374869	1.43671	0.00229004	0.0149664	PAH2_ARATH	Phosphatidate phosphatase PAH2
c47353_g1_i1	10.99	7.63	7.57	8.32	2.87	2.82	0.00884837	1	1	-1.70931	0.00120239	0.00892108
c47357_g1_i1	57.79	49	35.96	35.08	20.32	18.04	-0.257366	0.641205	0.824048	-1.43862	0.0077916	0.0391938
c47363_g2_i1	11.57	11.07	17.09	14.63	6.73	6.5	0.702429	0.131715	0.337572	-0.789077	0.0932798	0.242592	GDL29_ARATH	GDSL esterase/lipase At1g71691
c47387_g1_i3	24.24	25.04	45.92	45.51	21.87	19.52	1.10745	0.0176246	0.0818263	-0.26716	0.564573	0.755528	HBL1_GOSHI	Non-symbiotic hemoglobin 1
c47393_g1_i1	0.4	0.44	7.48	5.33	1.38	1.48	4.11486	1.01e-10	3.05e-09	0	1	1	PUB21_ARATH	U-box domain-containing protein 21
c47393_g2_i1	0.86	0.73	5.25	4.61	0.99	1.07	2.83745	1.74e-07	3.36e-06	0	1	1	PUB20_ARATH	U-box domain-containing protein 20
c47404_g1_i1	2.41	2.9	5.42	5.9	4.41	4.16	1.30617	0.0072001	0.0409089	0.673452	0.166044	0.356972
c47425_g1_i1	1.32	0.79	84.53	84.42	0	0.14	6.53276	9.99e-27	4.56e-24	0	1	1	RS15_ELAOL	40S ribosomal protein S15
c47430_g1_i3	13.08	18.99	0	0	0	0	-8.5982	3.11e-13	1.35e-11	-8.71145	1.06e-13	2.23e-11
c47446_g1_i1	27.73	25.8	11.92	11.45	7.33	7.6	-0.973294	0.0388689	0.146518	-1.85265	0.000129169	0.00144735	LAX2_ARATH	Auxin transporter-like protein 2
c47446_g2_i1	22.38	24.51	11.24	8.95	5.68	3.86	-0.971559	0.0472872	0.168175	-2.29526	9.66e-06	0.000165557	LAX5_MEDTR	Auxin transporter-like protein 5
c47446_g3_i1	19.87	18.27	6.14	7.47	4.94	4.83	-1.263	0.0085703	0.0468774	-1.97406	5.76e-05	0.000746326	LAX5_MEDTR	Auxin transporter-like protein 5
c47456_g1_i1	0.07	0.08	5.04	4.76	0	0	6.11885	7.22e-14	3.45e-12	0	1	1	NDUBB_PONPY	NADH dehydrogenase [ubiquinone] 1 beta subcomplex subunit 11, mitochondrial
c47480_g2_i1	28.08	28.64	20.15	19.77	11.19	9.45	-0.291255	0.52941	0.747842	-1.47399	0.00181584	0.0124165	SUSY_VICFA	Sucrose synthase
c4749_g1_i1	14.45	11.34	3.03	4.15	5.81	3.41	-1.5657	0.00535551	0.0322765	-1.47208	0.0086493	0.0424444
c47513_g1_i1	6.12	6.14	22.92	22.48	26.38	28.18	2.10121	1.26e-05	0.000176547	2.13708	9.25e-06	0.000160362	PRS1_SOLTU	Pathogenesis-related protein STH-21
c47521_g1_i1	12.25	12.27	22.14	20.31	57.7	60.58	1.00808	0.0313946	0.125596	2.2552	3.11e-06	6.36e-05	CALM_CANAX	Calmodulin
c47521_g1_i2	21.87	22.04	50.43	45.13	79.53	79.92	1.33848	0.00434401	0.0273944	1.84588	0.000103488	0.00121358	CALM_CANAX	Calmodulin
c47583_g1_i1	0.26	0.43	5.88	2.76	2.79	1.54	3.81542	1.11e-07	2.21e-06	0	1	1	PME20_ARATH	Probable pectinesterase/pectinesterase inhibitor 20
c47595_g1_i1	16.41	15.32	9.16	9.75	4.73	5.23	-0.530855	0.255684	0.505017	-1.68498	0.000438526	0.00393027	SGAT_ARATH	Serine--glyoxylate aminotransferase
c47595_g1_i2	15.17	16.12	7.78	8.75	4.88	4.19	-0.704855	0.132165	0.338201	-1.80148	0.00017995	0.00190012	SGAT_ARATH	Serine--glyoxylate aminotransferase
c47626_g2_i1	1.17	2.7	7.22	10.14	10.32	15.04	2.4076	5.65e-05	0.000670313	2.70632	4.71e-06	9.03e-05
c47627_g1_i1	23.67	20.16	5.97	4.49	6.34	6.56	-1.82466	0.0003053	0.00295103	-1.76368	0.000454838	0.00403768
c47643_g1_i1	6.36	6.64	43.85	33.56	7.48	5.31	2.82562	1.14e-07	2.27e-06	0	1	1
c47643_g1_i2	4.35	3.67	25.51	26.39	4.21	3.28	2.93059	3.67e-08	7.82e-07	0	1	1
c47689_g1_i1	18	18.57	2.55	1.78	1.86	1.03	-2.85088	3.93e-08	8.32e-07	-3.66466	1.21e-11	1.38e-09
c47689_g1_i2	7.11	7.97	0.76	0.76	0.75	0.64	-3.08419	1.1e-08	2.49e-07	-3.44313	4.38e-10	3.08e-08
c47755_g1_i1	3.56	4.17	13.45	12.4	14.42	13.18	1.97923	0.000232239	0.00232396	1.82774	0.00053544	0.00461908
c47773_g1_i1	0.43	0.44	46.6	47.72	0	0	6.96361	1.42e-28	1.14e-25	0	1	1	TBA1_DROME	Tubulin alpha-1 chain
c47773_g2_i1	0.54	0.51	40.93	40.66	0	0	6.47715	5.08e-24	1.19e-21	0	1	1	TBA3_DROME	Tubulin alpha-3 chain
c47811_g1_i1	22.71	21.61	24.88	24.01	6.65	5.46	0.355018	0.441929	0.682276	-1.88755	7.75e-05	0.000951619	U87A2_ARATH	UDP-glycosyltransferase 87A2
c47811_g1_i2	20.52	22.1	19.88	19.1	5.22	5.36	0.0839034	0.856378	0.943145	-2.02668	2.42e-05	0.000359586	U87A1_ARATH	UDP-glycosyltransferase 87A1
c47828_g1_i1	5.55	4.89	1.17	1.68	0.88	0.95	-1.64894	0.00134589	0.0104121	-2.51936	3.03e-06	6.21e-05
c47829_g1_i1	1.15	1.75	7.43	8.57	11.23	10.18	2.67942	9.76e-08	1.96e-06	2.86923	1.36e-08	5.88e-07	D6KL2_ARATH	Serine/threonine-protein kinase D6PKL2
c47884_g1_i1	11.78	12.23	19.36	20.46	35.41	35.73	0.941729	0.0428354	0.156714	1.54995	0.000997247	0.0076506	YSL3_ARATH	Metal-nicotianamine transporter YSL3
c47908_g1_i2	7.25	5.82	4.44	4.41	2.84	2.18	-0.34024	0.486095	0.716045	-1.39006	0.00536047	0.029242	C7A12_PANGI	Cytochrome P450 CYP736A12
c47914_g1_i1	9.88	11.19	1.8	1.05	3.35	3.08	-2.64138	2.29e-06	3.71e-05	-1.71573	0.00103769	0.00791354
c47927_g1_i1	11.18	11.54	26.03	27.2	16.2	18.72	1.45304	0.00242203	0.0170023	0.610124	0.197684	0.400016
c47945_g1_i1	7.6	7.42	3.22	3.6	2.53	1.75	-0.924442	0.0506788	0.1769	-1.82514	0.000168182	0.00179848	RGL2_ARATH	DELLA protein RGL2
c47946_g1_i1	6.81	0	0.74	0	0.41	0	-2.93622	5.94e-07	1.06e-05	-3.98301	8.05e-10	5.16e-08	PRF1_SOLLC	36.4 kDa proline-rich protein
c47946_g1_i2	5.68	0	0.68	0	0.43	0	-2.7935	3.94e-06	6.09e-05	-3.65184	2.09e-08	8.49e-07	PRF1_SOLLC	36.4 kDa proline-rich protein
c47952_g1_i1	2.48	3.4	175.82	177.64	0	0	6.15277	6.76e-24	1.55e-21	0	1	1
c47976_g2_i1	6.49	4.87	1.59	2.08	3.31	2.36	-1.39643	0.00844506	0.0463169	-1.00834	0.0504242	0.157614
c48024_g1_i1	11.3	11.34	7.87	8.39	3.7	4.48	-0.259116	0.58543	0.787157	-1.48255	0.00219916	0.0145012
c48024_g1_i2	14.76	14.42	9.52	9.31	5.06	4.61	-0.414644	0.375082	0.625837	-1.60705	0.000818754	0.00654406
c48024_g1_i3	12.15	12.32	7.28	7.96	4.6	5.17	-0.465581	0.320951	0.573964	-1.33716	0.0051035	0.0281062
c48094_g1_i1	15.01	14.58	6.79	6.88	5.6	5.1	-0.900099	0.0541703	0.185194	-1.48315	0.00172553	0.0119154	CP511_ARATH	Sterol 14-demethylase
c48094_g1_i2	17.41	17.37	8.88	9.58	6.94	6.63	-0.699348	0.133079	0.339761	-1.37346	0.0036408	0.0216089	CP511_ARATH	Sterol 14-demethylase
c48167_g1_i1	4.51	3.73	9.77	8.58	8.49	8.4	1.3718	0.0042904	0.027123	1.02152	0.0324163	0.114916	R144A_HUMAN	E3 ubiquitin-protein ligase RNF144A
c48167_g1_i2	3.68	3.21	8.39	8.52	7.7	7.26	1.51173	0.00182431	0.0133998	1.10381	0.0218721	0.0857087	R144A_HUMAN	E3 ubiquitin-protein ligase RNF144A
c48190_g1_i2	18.85	17.59	5.83	6.07	11.12	9.7	-1.40047	0.00300092	0.0202088	-0.82308	0.0769502	0.211913
c48191_g1_i2	8.13	7.9	4.73	4.7	3.39	3.39	-0.549586	0.244092	0.492031	-1.25463	0.0091636	0.0443999	BH104_ARATH	Transcription factor bHLH104
c48220_g2_i1	4.21	5.15	9.62	11.2	10.88	11.26	1.37064	0.00450584	0.0282218	1.22636	0.0108652	0.0505933	NFYC9_ARATH	Nuclear transcription factor Y subunit C-9
c48235_g1_i1	8.7	9.9	5.22	4.4	18.16	17.24	-0.726391	0.138722	0.348871	0.916369	0.0546532	0.166945
c48235_g4_i1	36.46	35.62	7.5	8.5	45.04	44.48	-1.95238	5.06e-05	0.000608772	0.299245	0.518004	0.720168
c48252_g1_i1	5.49	5.06	10.3	10.72	16.08	16.54	1.20805	0.0105318	0.0551532	1.61215	0.000701824	0.00575839	MPK3_ARATH	Mitogen-activated protein kinase 3
c48252_g1_i3	5.8	6.12	11.33	11.28	18.61	17.09	1.14168	0.0165575	0.0781024	1.56806	0.00107085	0.0081185	MPK3_ARATH	Mitogen-activated protein kinase 3
c48275_g1_i1	8.91	19.36	4.91	6.38	3.13	4.24	-1.03275	0.0995258	0.280373	-1.91731	0.00355477	0.0212359
c48285_g1_i3	6.12	6.67	1.35	0.94	2.23	0.95	-2.23919	6.47e-05	0.000753692	-2.00331	0.000205802	0.00212109
c48288_g1_i1	0.03	0.03	12.02	12.19	0	0	8.67761	2.62e-32	4.56e-29	0	1	1	PDI_DROME	Protein disulfide-isomerase
c48290_g1_i1	0.21	0.19	11.75	12.21	0	0	6.09028	1.18e-20	1.57e-18	0	1	1
c48304_g1_i1	14.36	10.85	1.86	4.39	1.12	1.13	-1.70588	0.00567901	0.0338127	-3.41185	1.51e-06	3.46e-05
c48309_g1_i1	4.9	4.94	21.45	22.97	6.04	5.75	2.38768	1e-06	1.72e-05	0.244255	0.607316	0.78629
c48318_g1_i1	0.17	0	3.84	5.14	0.17	0	5.62175	8.13e-09	1.87e-07	0	1	1	TOM7_HUMAN	Mitochondrial import receptor subunit TOM7 homolog
c48327_g1_i1	0.03	0.11	13.48	13.83	0.03	0	7.77717	4.44e-27	2.21e-24	0	1	1	CRYL1_PONAB	Lambda-crystallin homolog
c48330_g1_i1	61.86	58.03	35.17	34.84	20.35	19.96	-0.560971	0.224562	0.468118	-1.58765	0.000760058	0.00614413	C81E8_MEDTR	Cytochrome P450 81E8 {ECO:0000303|PubMed:14617078}
c48378_g1_i1	0.21	0.05	14.48	13.61	0	0	6.87554	1.54e-23	3.32e-21	0	1	1	UCRI_LAGLA	Cytochrome b-c1 complex subunit Rieske, mitochondrial
c48403_g1_i1	60.44	58.69	170.03	168.6	276.11	264	1.723	0.000266212	0.00262359	2.16573	6.25e-06	0.000115203
c48405_g1_i1	7.73	7.35	3.95	3.06	2.14	2.7	-0.887515	0.0620588	0.203855	-1.65335	0.000670467	0.00554992	FBW2_ARATH	F-box protein FBW2
c48405_g1_i2	7.3	6.93	3.84	3.05	2.96	2.81	-0.82959	0.0815318	0.245035	-1.31701	0.00598673	0.032041	FBW2_ARATH	F-box protein FBW2
c48405_g1_i3	7.87	7.62	3.33	4.22	3.36	2.3	-0.820798	0.0840975	0.250237	-1.46847	0.00229182	0.0149711
c48405_g1_i4	7.48	7.12	3.13	3.44	2.77	2.46	-0.936625	0.048905	0.172359	-1.49422	0.00190961	0.0129566	FBW2_ARATH	F-box protein FBW2
c48405_g1_i5	8.4	8.26	4.11	4.8	2.82	2.3	-0.687168	0.145682	0.360128	-1.71717	0.000405578	0.00368679	FBW2_ARATH	F-box protein FBW2
c48407_g1_i1	4.04	5.21	1.89	1.03	5.21	5.13	-1.42713	0.00919874	0.049587	0.151812	0.783057	0.89653
c48430_g1_i1	24.26	23.61	53.98	56.3	69.18	66.69	1.4161	0.00250715	0.0174767	1.48851	0.00151764	0.0107518	LHT1_ARATH	Lysine histidine transporter 1
c48441_g1_i1	1.65	1.46	25.5	23.76	18.08	18.22	4.19801	6.8e-15	3.82e-13	3.52663	1.74e-11	1.9e-09	BAP2_ARATH	BON1-associated protein 2
c48445_g1_i1	0.69	1.2	42.61	43.63	0.03	0.03	5.7241	4.4e-23	8.59e-21	-4.86449	1.02e-08	4.59e-07	ADT_DROME	ADP,ATP carrier protein
c48447_g1_i1	4.93	4.78	9.44	9.63	11.62	11.76	1.18942	0.0123556	0.062486	1.25212	0.00859512	0.0422691
c48488_g1_i1	2.25	1.48	99.26	96.63	0.06	0	5.93148	3.72e-24	9.08e-22	-5.49436	1.02e-08	4.59e-07	RL18A_DROME	60S ribosomal protein L18a
c48527_g1_i1	4.18	3.91	11.66	11.31	18.76	19.77	1.71963	0.000355992	0.00337226	2.23528	4.63e-06	8.9e-05	LYSM2_XENTR	LysM and putative peptidoglycan-binding domain-containing protein 2
c48541_g1_i1	172.74	164.49	497.9	482.14	758.65	749.06	1.75368	0.000206608	0.0021037	2.1451	7.44e-06	0.000133468	MTDH_FRAAN	Probable mannitol dehydrogenase
c48576_g1_i1	9.83	10.1	18.9	17.42	26.79	24.25	1.07981	0.0207671	0.0925272	1.34077	0.00427461	0.0245633
c48577_g1_i1	1.23	1.24	11.49	10.38	3.89	4.42	3.35358	2.38e-10	6.73e-09	1.72802	0.00072102	0.00589381
c48579_g1_i1	15.29	15.66	0	0	8.51	5.18	-10.3512	3.23e-22	5.21e-20	-1.18671	0.0148636	0.0641093
c48579_g1_i2	7.29	5.75	0	0	1.99	1.31	-8.56214	5.03e-13	2.11e-11	-1.97396	0.000520667	0.00450942
c48579_g1_i3	9.92	9.63	0	0	4.83	5.24	-9.6953	1.13e-18	1.13e-16	-0.963747	0.0524744	0.162191
c48610_g2_i1	2.38	2.27	4.81	5.73	8.15	6.23	1.39824	0.00541013	0.0325575	1.61259	0.00132384	0.00963906
c48659_g1_i1	1.45	1.25	5.28	7.71	14.75	11.92	2.48538	5.51e-06	8.26e-05	3.28451	2.04e-09	1.15e-07	FAD3D_ARATH	Temperature-sensitive omega-3 fatty acid desaturase, chloroplastic
c48665_g1_i3	5.76	4.15	3.05	2.28	0.38	0.45	-0.672508	0.171089	0.398089	-3.57854	7.99e-10	5.15e-08	GAT15_ARATH	GATA transcription factor 15
c48679_g1_i1	10.9	10.23	7.51	6.58	4.42	3.79	-0.370339	0.426704	0.670208	-1.37951	0.00363606	0.0215858	LKHA4_ARATH	Leukotriene A-4 hydrolase homolog
c48679_g1_i2	14.92	13.08	8.34	8.75	4.43	5.18	-0.497501	0.284677	0.536754	-1.55635	0.00105699	0.0080364	LKHA4_ARATH	Leukotriene A-4 hydrolase homolog
c48708_g1_i1	10.62	8.11	2.47	2.15	3.1	0.63	-1.73205	0.00453301	0.0283338	-2.29496	0.000401019	0.0036493
c48746_g1_i2	5.73	6.04	4.71	6.23	1.92	2.03	0.113562	0.813111	0.921015	-1.58684	0.00152245	0.0107782
c48753_g1_i1	11.12	11.59	29.41	26.64	28.79	30.42	1.51816	0.00131034	0.0101725	1.36708	0.0036649	0.0217289	ATB16_ARATH	Homeobox-leucine zipper protein ATHB-16
c48753_g1_i2	13.08	13.44	28.53	26.44	29.93	28.86	1.26639	0.00694983	0.0397926	1.133	0.0154417	0.0660542	ATB16_ARATH	Homeobox-leucine zipper protein ATHB-16
c48783_g1_i1	0.04	0.04	6.9	6.08	0	0	7.28231	6e-20	7.2e-18	0	1	1	NDUS7_PANTR	NADH dehydrogenase [ubiquinone] iron-sulfur protein 7, mitochondrial
c48849_g1_i1	104.85	103.83	164.61	160.91	245.13	238.08	0.854962	0.0646273	0.209487	1.19528	0.0102675	0.048405	RTNLE_ARATH	Reticulon-like protein B5
c48882_g1_i1	9.16	9.49	24.17	22.08	24.86	23.83	1.52471	0.00127247	0.00992686	1.36839	0.00372671	0.0220125
c48882_g1_i2	9.45	8.98	22.49	20.84	21.62	21.61	1.44749	0.00216018	0.0154258	1.21425	0.00970892	0.0463767
c48882_g1_i3	20.58	20.06	58.39	59.6	58.47	60.9	1.75297	0.000216143	0.00218438	1.53949	0.00108147	0.00815623
c48924_g1_i1	6.6	6.29	1.51	1.36	0.52	0.83	-1.94946	8.86e-05	0.00099656	-3.26294	8.77e-10	5.55e-08	ZWIP2_ARATH	Zinc finger protein WIP2
c48926_g1_i1	653.66	633.38	1977.44	1950.12	1502.53	1466.72	1.82352	0.000117584	0.00128372	1.19022	0.0105524	0.0494104	RD22_ARATH	Dehydration-responsive protein RD22
c48932_g1_i1	27.72	26.17	16.5	20.15	7.51	4.15	-0.282086	0.588171	0.789018	-2.19872	3.95e-05	0.000541233
c48943_g1_i1	11.17	11.45	7.17	7.3	4.46	4.3	-0.429343	0.356102	0.608369	-1.38247	0.0035505	0.0212255	MHCKB_DICDI	Myosin heavy chain kinase B
c48963_g2_i1	4.83	4.87	8.4	8.43	13.6	12.31	1.01003	0.0323008	0.128621	1.40196	0.00319284	0.0195324	BRD3_HUMAN	Bromodomain-containing protein 3
c48982_g1_i1	8.39	8.11	17.71	17.77	15.96	16.48	1.3214	0.00530378	0.0320558	0.9608	0.041491	0.136688	Y3721_ARATH	Uncharacterized protein At3g27210
c49030_g1_i1	15.08	15.53	1.33	1.4	1.31	1.47	-3.2726	1.36e-10	3.98e-09	-3.475	1.36e-11	1.53e-09
c49030_g1_i2	26.81	27.77	11.29	8.86	7.96	7.83	-1.21639	0.0103352	0.0544331	-1.80102	0.000185495	0.00194321
c49074_g1_i1	8.5	7.55	5.99	5.18	3.03	3.7	-0.305985	0.517098	0.738563	-1.26648	0.00869365	0.0426247	STOP1_ORYSJ	Zinc finger protein STOP1 homolog
c49084_g1_i1	5.38	5.03	4.75	3.97	1.16	1.01	-0.0370509	0.950634	0.986248	-2.26728	1.48e-05	0.000235614	CSPLG_POPTR	CASP-like protein 2C1
c49084_g1_i2	10.08	9.46	9.24	10.14	2.02	2.12	0.208174	0.665982	0.839222	-2.24934	9.89e-06	0.00016928	CSPL3_SOYBN	CASP-like protein 2C1
c49101_g1_i1	13.16	13.4	6.51	5.53	3.26	3.45	-0.92849	0.0474647	0.168674	-1.99967	3.42e-05	0.000479933	PTR6_ARATH	Protein NRT1/ PTR FAMILY 1.2
c49108_g1_i1	15.15	14.15	8.69	7.36	2.59	2.22	-0.651664	0.163649	0.387395	-2.61934	1.47e-07	4.58e-06	ATL41_ORYSJ	E3 ubiquitin-protein ligase Os04g0590900
c49109_g1_i1	19.96	19.37	13.49	12.72	6.32	6.17	-0.369919	0.425596	0.669271	-1.66942	0.000459899	0.00407543	U603_ARATH	UPF0603 protein At1g54780, chloroplastic
c49117_g1_i1	7.38	7.64	4.09	4.14	2.95	2.26	-0.651716	0.165752	0.390471	-1.54125	0.00135181	0.00981292	SWC2_ARATH	SWR1 complex subunit 2
c49117_g1_i2	6.78	6.51	3.62	3.3	2.66	2.16	-0.727063	0.124123	0.325075	-1.47673	0.00222113	0.0146136	SWC2_ARATH	SWR1 complex subunit 2
c49120_g1_i1	0	0	5.36	5.15	0	0	10.4998	5.2e-23	1e-20	0	1	1
c49139_g1_i1	6.95	7.03	9.05	9.44	18.17	17.53	0.61434	0.184496	0.41577	1.33491	0.00436493	0.024974	FH5_ARATH	Formin-like protein 5
c49150_g1_i1	14.81	13.5	31.06	30.19	19.85	19.67	1.32958	0.00466716	0.0289941	0.466845	0.315353	0.5383
c49172_g1_i1	8.9	8.91	61.85	60.66	141.04	135.3	2.99635	1.74e-09	4.37e-08	3.93937	3.02e-14	7.32e-12
c49172_g1_i2	13.15	14.02	96.87	96.49	224.86	215.93	3.0461	8.95e-10	2.33e-08	4.00417	1.16e-14	3.12e-12
c49202_g1_i1	13.57	13.85	65.55	64.31	65.01	61.54	2.46164	4.51e-07	8.22e-06	2.19191	5.72e-06	0.000106664
c49202_g1_i2	6.42	5.89	32.07	31.04	36.81	32.29	2.57498	1.79e-07	3.44e-06	2.47382	4.59e-07	1.24e-05
c49207_g1_i1	2.31	2.57	6.4	5.92	5.08	4.7	1.54957	0.0013688	0.0105575	0.986464	0.0394338	0.131942	C94A1_VICSA	Cytochrome P450 94A1
c49227_g2_i1	5.02	3.22	0.96	0.28	1.5	1.15	-2.45442	0.000297148	0.00288079	-1.62589	0.00738918	0.0376469
c49275_g1_i2	7.25	7.04	2.37	1.56	4.22	3.72	-1.60599	0.00565647	0.0337649	-0.8456	0.127877	0.300368	CID11_ARATH	Polyadenylate-binding protein-interacting protein 11
c49275_g1_i3	10.12	9.96	1.72	0.57	4.32	1.18	-2.83641	3.19e-05	0.000402574	-1.85622	0.00159115	0.011158	CID12_ARATH	Polyadenylate-binding protein-interacting protein 12
c49307_g1_i1	8.77	8.91	2.52	2.25	1.87	1.84	-1.6787	0.000436211	0.0040196	-2.26992	3.18e-06	6.47e-05	SPPA1_ARATH	Serine protease SPPA, chloroplastic
c49307_g1_i2	9.46	8.89	2.54	2.62	1.89	2.02	-1.61619	0.000696221	0.00599182	-2.24545	4.09e-06	8.01e-05	SPPA1_ARATH	Serine protease SPPA, chloroplastic
c49307_g1_i3	9.01	8.43	2.96	2.92	2.03	1.73	-1.35586	0.00413325	0.0263168	-2.23121	4.65e-06	8.94e-05	SPPA1_ARATH	Serine protease SPPA, chloroplastic
c49307_g1_i4	10.93	10.61	3.82	3.64	2.52	2.23	-1.31549	0.00546457	0.0328123	-2.19498	6.78e-06	0.000123255	SPPA1_ARATH	Serine protease SPPA, chloroplastic
c49355_g1_i1	86.51	89.63	35.91	54.66	7.53	10.23	-0.624202	0.207387	0.44644	-3.2599	1.13e-08	5.02e-07
c49360_g1_i1	0.14	0.04	15.95	17.57	0	0	7.65525	2.8e-27	1.5e-24	0	1	1	TPIS_DROYA	Triosephosphate isomerase
c49392_g1_i1	4.98	5.05	15.15	15.32	23.93	24.39	1.81823	0.00015602	0.00164522	2.2523	3.66e-06	7.29e-05	MUB1_ARATH	Membrane-anchored ubiquitin-fold protein 1
c49392_g1_i3	5.15	4.74	16.57	17.25	28.19	26.26	1.98779	3.66e-05	0.000455204	2.44453	5.66e-07	1.49e-05	MUB1_ARATH	Membrane-anchored ubiquitin-fold protein 1
c49394_g1_i1	0.28	0.15	10.74	9.39	0.03	0	5.71367	2.16e-20	2.77e-18	0	1	1	BT3L4_DANRE	Transcription factor BTF3 homolog 4
c49407_g1_i1	1.77	2.38	11.28	9.18	4.28	5.14	2.53267	6.77e-06	9.98e-05	1.17634	0.0403894	0.134173
c49425_g1_i1	89.03	89.07	47.58	46.77	26.76	26.27	-0.703693	0.127611	0.330662	-1.76415	0.000192674	0.00201005	MCTP2_MOUSE	Multiple C2 and transmembrane domain-containing protein 2
c49425_g2_i1	71.09	62.2	30.01	32.02	14.64	18.09	-0.880258	0.0588291	0.196203	-2.03571	2.31e-05	0.000345497	PCLO_HUMAN	Protein piccolo
c49435_g1_i1	7.19	7.32	3.7	4.65	1.78	1.42	-0.560578	0.275966	0.52791	-2.17791	9.76e-05	0.00115483
c49499_g1_i2	0.02	0.08	6.36	5.06	0	0	6.89257	5.04e-22	7.94e-20	0	1	1	ODPB_CAEEL	Pyruvate dehydrogenase E1 component subunit beta, mitochondrial
c49518_g1_i1	4.19	3.93	8.04	8.9	7.27	5.55	1.28117	0.00875555	0.0476133	0.645781	0.187165	0.386419	PPA1_SOLLC	Acid phosphatase 1
c49567_g1_i1	69.57	68.82	213.16	210.66	389.46	386.55	1.82926	0.000113441	0.00124211	2.47181	3.4e-07	9.59e-06	ENL2_ARATH	Early nodulin-like protein 2
c49585_g1_i1	1.99	1.59	5.9	4.93	3.72	4.6	1.81417	0.000385418	0.00361593	1.20136	0.0191422	0.0776428
c49616_g1_i1	8	8.09	0.16	0	0.63	0.33	-6.11444	1.04e-11	3.66e-10	-4.00742	7.98e-09	3.73e-07
c49622_g1_i1	63.33	61.78	108.6	104.47	157.88	150.72	0.983461	0.0341081	0.133168	1.28725	0.00584671	0.0314048	CXE6_ARATH	Probable carboxylesterase 6
c49627_g1_i1	26.87	27.08	33.63	31.3	17.1	13.6	0.488066	0.294291	0.54724	-0.826156	0.078034	0.21394	PUMP4_ARATH	Mitochondrial uncoupling protein 4
c49633_g1_i1	6.96	6.56	61.56	56.15	115.19	108.71	3.3393	4.69e-11	1.47e-09	4.03486	1.22e-14	3.24e-12
c49700_g1_i1	0	0.1	5.4	6.48	0	0	6.98055	2.47e-18	2.37e-16	0	1	1	SSRG_HUMAN	Translocon-associated protein subunit gamma
c49741_g1_i1	7.1	4.16	0.71	0.49	0.94	0.5	-2.96685	3.75e-06	5.84e-05	-2.94658	2.84e-06	5.87e-05
c49767_g1_i1	10.26	12.66	23.98	30.54	22.94	30.79	1.53117	0.00365958	0.0238173	1.24253	0.0200221	0.0802892	Y1686_ARATH	Uncharacterized membrane protein At1g16860
c49767_g1_i2	3.78	3.21	8.69	9.07	8.49	9.79	1.56089	0.0012138	0.00955535	1.37156	0.00431465	0.0247454	Y1686_ARATH	Uncharacterized membrane protein At1g16860
c49767_g2_i1	8.22	8.76	19.67	21.16	22.31	22.64	1.48792	0.00192481	0.0140157	1.39209	0.00370759	0.0219459	Y1686_ARATH	Uncharacterized membrane protein At1g16860
c49781_g1_i1	0.25	0.13	18.09	18.13	0	0	6.72287	1.04e-22	1.89e-20	0	1	1	ATP5H_DROME	ATP synthase subunit d, mitochondrial
c49842_g1_i1	6.36	7.01	16.72	16.86	16.83	11.45	1.56191	0.001731	0.0128341	1.07147	0.0311971	0.111342
c49842_g3_i1	7.75	6.91	18.67	18.67	17.69	17.71	1.56939	0.00109723	0.00876893	1.2588	0.00843277	0.0416201	NGBR_HUMAN	Dehydrodolichyl diphosphate syntase complex subunit NUS1 {ECO:0000305}
c49869_g1_i1	11	11.21	22.05	23.09	9.35	8.82	1.23629	0.00833401	0.045909	-0.305995	0.51106	0.714575	ATPG_TOBAC	ATP synthase gamma chain, chloroplastic
c49869_g1_i2	11.2	11.34	24.66	23.49	10.06	9.9	1.30936	0.00525757	0.0318435	-0.190947	0.681942	0.836801	ATPG_TOBAC	ATP synthase gamma chain, chloroplastic
c4987_g1_i1	9.58	7.2	0.77	0.46	0.66	0.35	-3.50392	1.73e-08	3.83e-07	-4.02112	4.82e-10	3.34e-08	BH094_ARATH	Transcription factor bHLH94
c49873_g1_i1	5.46	4.41	2.39	2.45	9.29	7.59	-0.810926	0.100423	0.282021	0.759137	0.109696	0.271108
c49897_g1_i1	20.88	19.55	35.58	32.9	49.69	45.27	0.976534	0.036135	0.139101	1.21699	0.00929359	0.0448417	NIFU2_ARATH	NifU-like protein 2, chloroplastic
c49948_g1_i1	1.63	1.4	5.08	7.07	6.53	6.86	2.23409	0.000162267	0.00170337	2.12822	0.000342598	0.00322184
c49978_g1_i1	15.71	13.94	4.6	5.26	2.2	2.06	-1.37044	0.00403674	0.0257847	-2.81224	2.55e-08	1.01e-06	DRE2D_ARATH	Dehydration-responsive element-binding protein 2D
c49978_g1_i2	17.92	17.02	5.42	6.15	2.5	2.43	-1.37454	0.00410821	0.0261882	-2.83725	2.25e-08	9.05e-07
c49978_g1_i3	29.67	23.18	10.99	8.37	2.46	3.75	-1.20767	0.0135239	0.0670347	-3.08312	8.68e-09	4.02e-07	DRE2D_ARATH	Dehydration-responsive element-binding protein 2D
c49994_g1_i2	5.71	5.59	1.64	3.2	1.47	1.72	-0.971761	0.098324	0.278079	-1.81516	0.00260443	0.0165748
c5001_g1_i1	15.22	17.6	3.78	5.85	4.55	5.74	-1.50144	0.00609829	0.03579	-1.66337	0.00201863	0.0135611
c50015_g1_i1	26.2	23.23	18.78	18.5	8.42	7.73	-0.188953	0.685055	0.850449	-1.62652	0.000653342	0.00543459	BZIP9_ARATH	Basic leucine zipper 9
c50047_g1_i1	21.76	20.42	55.56	55.09	173.46	169.55	1.60391	0.000661906	0.00573899	3.00716	1.29e-09	7.75e-08	CHIE_BETVU	Acidic endochitinase SE2
c50064_g1_i1	12.29	12.25	3.65	3.37	4.17	4.07	-1.58782	0.000974038	0.00795774	-1.58784	0.000933082	0.00726872
c50076_g2_i1	1.17	1.47	4.75	6.61	8.7	7.71	2.31829	4.69e-06	7.14e-05	2.61776	2.75e-07	7.9e-06	MYB44_ARATH	Transcription factor MYB44
c50079_g1_i1	0	0.11	6.82	6.49	0	0	7.03912	1.2e-18	1.2e-16	0	1	1	EIF3K_DROYA	Eukaryotic translation initiation factor 3 subunit K {ECO:0000255|HAMAP-Rule:MF_03010}
c50087_g1_i1	3.69	3.72	8	9.8	8.02	8.64	1.48126	0.00228824	0.0162035	1.15418	0.0174469	0.0725138
c50089_g3_i1	299.47	292.85	444.81	443.97	696.56	678.46	0.806342	0.0811738	0.244202	1.20248	0.00983543	0.0468553	PMA4_NICPL	Plasma membrane ATPase 4
c50096_g2_i1	2.12	2.11	5.82	5.9	7.18	7.58	1.68334	0.000572953	0.00507774	1.7861	0.000268888	0.00264055	EKI_ARATH	Probable ethanolamine kinase
c50107_g1_i1	23.23	22.98	6.41	5.56	2.87	3.47	-1.73017	0.000309758	0.00298714	-2.87753	1.11e-08	4.94e-07	LGUC_ARATH	Probable lactoylglutathione lyase, chloroplast
c50107_g2_i1	7.29	6.81	2.92	1.31	2.19	0.95	-1.48041	0.0108627	0.0565717	-2.14737	0.000426444	0.00383769
c50118_g1_i1	0.09	0.1	6.62	6.64	0	0	6.27851	3.01e-20	3.76e-18	0	1	1	CY1_BOVIN	Cytochrome c1, heme protein, mitochondrial
c50121_g1_i2	2.25	2.1	4.59	5.67	4.42	4.07	1.4514	0.00298686	0.0201447	0.94833	0.0507599	0.158408
c50121_g1_i3	2.82	1.59	6.3	5.16	5.19	4.71	1.59473	0.00106959	0.00860065	1.15285	0.0176559	0.0731383
c50123_g1_i1	29.38	31.93	20.67	22.45	12.95	11.24	-0.292304	0.527889	0.746723	-1.35659	0.00394691	0.0230429	ATPZ_SYNP6	ATP synthase protein I
c50150_g1_i1	37.28	37.32	6.68	6.45	19.16	17.92	-2.29083	2.32e-06	3.74e-05	-1.02383	0.0279613	0.102858	UGT2_GARJA	7-deoxyloganetin glucosyltransferase
c50172_g1_i3	3.56	3.19	7.48	6.95	7.05	5.68	1.31581	0.00740379	0.0418762	0.901763	0.0649062	0.188258
c50214_g1_i1	4.17	2.9	8.08	7.83	9.82	9.75	1.38813	0.00447021	0.0280094	1.45479	0.0027984	0.0175367	PUB6_ARATH	U-box domain-containing protein 6
c50227_g1_i1	3.04	2.84	7.09	7.41	24.35	25.4	1.51653	0.0017497	0.012948	3.06375	1.31e-09	7.84e-08	ATCA7_ARATH	Alpha carbonic anhydrase 7
c50227_g1_i2	2.13	1.91	6.09	5.35	18.65	18.69	1.71576	0.000474543	0.00431767	3.19127	4.11e-10	2.92e-08	ATCA7_ARATH	Alpha carbonic anhydrase 7
c50239_g1_i1	9.3	10.01	2.9	2.27	1.34	0.88	-1.68284	0.000589144	0.00518968	-3.12756	2.89e-09	1.54e-07	TLP1_PRUPE	Thaumatin-like protein 1
c50241_g1_i1	0.27	0.09	8.34	8.93	0.04	0	5.7362	1.23e-18	1.22e-16	0	1	1	COX5B_BOVIN	Cytochrome c oxidase subunit 5B, mitochondrial
c50260_g1_i1	4.5	5.19	2.49	2.6	1.35	1.58	-0.713424	0.140831	0.352226	-1.73794	0.000540518	0.00465712	PP386_ARATH	Pentatricopeptide repeat-containing protein At5g15340, mitochondrial
c50276_g1_i1	6.5	6.36	5.58	4.9	2.55	2.82	-0.0775926	0.873675	0.951663	-1.27393	0.00845964	0.0417248	FIP2_ARATH	FH protein interacting protein FIP2
c50276_g1_i3	6	6.5	5.43	5.12	2.27	2.41	-0.0269462	0.96094	0.99119	-1.42919	0.00356025	0.0212533	FIP2_ARATH	FH protein interacting protein FIP2
c50281_g1_i1	4.85	6.05	2.69	3.09	0.48	0.52	-0.696188	0.153633	0.372655	-3.44399	1.35e-09	8.06e-08
c50283_g1_i2	0.37	0.23	3.81	5.7	0	0	4.17079	3.58e-11	1.15e-09	0	1	1	TNNC3_DROME	Troponin C, isoform 3
c50287_g1_i1	0.13	0.21	6.05	4.25	0	0	5.11176	1.98e-13	8.89e-12	0	1	1
c50352_g1_i1	3.88	4.95	10.06	11.69	8.94	8.83	1.51915	0.0019352	0.014085	0.994414	0.0415209	0.136778
c50357_g1_i1	5.26	6.15	13.22	12.68	13.83	15.09	1.39718	0.00324778	0.0215942	1.32564	0.00518095	0.0284475	PER51_ARATH	Peroxidase 51
c50361_g1_i1	4.78	5.49	8.21	7.79	14.61	14.9	0.867199	0.078408	0.238876	1.51221	0.00223407	0.0146833
c50370_g1_i1	5.94	7.04	0.31	0.16	3.44	4.78	-4.42049	3.13e-08	6.7e-07	-0.658628	0.222012	0.431752
c50374_g1_i1	0.08	0.09	7.09	8.91	0	0	6.57816	3.36e-16	2.29e-14	0	1	1	NDUB3_BOVIN	NADH dehydrogenase [ubiquinone] 1 beta subcomplex subunit 3
c50383_g1_i1	5.74	5.57	1.45	1.04	4.61	2.73	-1.92615	0.00156347	0.0117726	-0.624911	0.251204	0.467015
c50393_g2_i2	6.3	5.92	4	4.21	2.01	1.83	-0.359981	0.444862	0.684488	-1.68297	0.000566274	0.00482935	C90C1_ARATH	3-epi-6-deoxocathasterone 23-monooxygenase
c50393_g2_i3	5.86	5.38	3.65	2.87	2.08	1.69	-0.570431	0.23176	0.477073	-1.59063	0.00105781	0.008039	C90C1_ARATH	3-epi-6-deoxocathasterone 23-monooxygenase
c50405_g1_i1	13.25	13.25	4.82	4.04	2.95	2.87	-1.36638	0.00384875	0.0247703	-2.202	5.93e-06	0.000110089	WRK44_ARATH	WRKY transcription factor 44
c50405_g1_i2	13.76	13.72	5.82	5.61	4.58	3.76	-1.05149	0.0251811	0.106634	-1.73507	0.000292321	0.00282552	WRK44_ARATH	WRKY transcription factor 44
c50405_g1_i3	13.97	14.05	4.49	4.49	3.07	2.81	-1.42788	0.00255381	0.0177285	-2.26827	3.21e-06	6.52e-05	WRKY4_ARATH	Probable WRKY transcription factor 4
c50405_g1_i4	14.66	14.07	6.43	6.11	4.33	4.13	-0.980515	0.0365102	0.140048	-1.77781	0.000208051	0.00213989	WRK44_ARATH	WRKY transcription factor 44
c50405_g1_i5	15.57	15.17	4.81	4.86	3.14	3.21	-1.455	0.00211303	0.0151668	-2.29067	2.61e-06	5.47e-05	WRK44_ARATH	WRKY transcription factor 44
c50422_g1_i1	5.96	5.1	1.39	1.14	1.77	1.36	-1.88935	0.000774241	0.00655921	-1.81841	0.00110924	0.00832932
c50430_g1_i1	19.24	18.34	8.82	9.62	3.46	2.73	-0.808015	0.0850521	0.252539	-2.61211	1.67e-07	5.1e-06	TI205_ARATH	Protein TIC 20-v, chloroplastic
c50431_g2_i1	0	0	6.48	4.79	0	0	8.0712	8.74e-11	2.63e-09	0	1	1
c50481_g1_i1	0	0.19	9.04	8.47	0.03	0	6.73551	1.73e-21	2.5e-19	0	1	1	PA1_VESGE	Phospholipase A1
c50496_g1_i1	10.59	12.23	1.01	1.75	1.83	1.37	-2.82661	3.78e-08	8.03e-07	-2.84333	2.87e-08	1.11e-06	NAC22_ARATH	NAC domain-containing protein 21/22
c50496_g1_i2	7.42	7.5	1.36	1.2	1.24	1.04	-2.31118	1.13e-05	0.000159979	-2.7128	4.55e-07	1.23e-05
c50503_g1_i1	13.6	13.93	45.09	46.97	56.35	56.55	1.95461	4.12e-05	0.000506981	2.01967	2.35e-05	0.000351811	CDPK8_ARATH	Calcium-dependent protein kinase 8
c50528_g1_i1	6.88	6.3	7.65	7.82	3.52	3.37	0.448549	0.341149	0.594068	-0.947761	0.0496467	0.155783
c50543_g1_i1	5.21	6.18	11.85	12.37	19.22	20.97	1.30601	0.00652531	0.0378797	1.80464	0.000184034	0.00193111
c50543_g1_i2	13.51	11.88	25.16	23.17	31.83	31.37	1.14919	0.0148626	0.0720391	1.30337	0.0057894	0.0311349
c50543_g1_i3	5.05	5.05	12.27	12.67	18.4	19.24	1.51997	0.00154186	0.0116439	1.88223	9.88e-05	0.00116653
c50553_g1_i1	3.66	3.88	7.96	7.85	6.4	6.45	1.28521	0.00841023	0.0462016	0.75346	0.121831	0.29108	UBP12_ARATH	Ubiquitin carboxyl-terminal hydrolase 12
c50566_g1_i1	11.88	11.77	29.39	28.11	30.08	28.89	1.49656	0.00149974	0.0113981	1.30291	0.0054893	0.0298285	EDR2L_ARATH	Protein ENHANCED DISEASE RESISTANCE 2-like
c50573_g1_i1	0	0	5.01	5.56	0	0	9.2289	3.52e-16	2.38e-14	0	1	1	FUMH_MOUSE	Fumarate hydratase, mitochondrial
c50594_g1_i1	2.4	1.96	6.98	7.1	2.25	1.57	1.91195	0.000305933	0.00295598	0	1	1	RETOL_ARATH	Reticuline oxidase-like protein
c50594_g2_i1	2.12	2.03	7.5	7.9	2.96	3.92	2.10612	2.18e-05	0.000287533	0.713581	0.144834	0.326406	RETOL_ARATH	Reticuline oxidase-like protein
c50615_g1_i1	0.05	0	5.71	5.73	0	0	7.86236	3.87e-24	9.36e-22	0	1	1	EIF3M_DROAN	Eukaryotic translation initiation factor 3 subunit M {ECO:0000255|HAMAP-Rule:MF_03012}
c50642_g2_i1	0.28	0.29	5.74	3.57	9.05	6.49	0	1	1	4.62534	8.52e-08	2.89e-06	BRL2_ARATH	Serine/threonine-protein kinase BRI1-like 2
c50687_g1_i1	35.17	29.01	11.97	9.76	19.5	20.51	-1.33541	0.00516263	0.0314126	-0.690054	0.141521	0.321629
c50701_g1_i1	1.12	1.08	16.13	17.18	5.19	5.17	4.13624	1.94e-14	1.01e-12	2.22077	1.35e-05	0.000219238	EXO_ARATH	Protein EXORDIUM
c50708_g1_i1	0.21	0.23	73.14	70.96	0	0.05	8.51817	3.71e-35	1.23e-31	0	1	1	SER1_DROME	Serine proteases 1/2
c50716_g1_i1	1.35	1.78	84.13	85.29	0.07	0	5.97602	4.99e-24	1.18e-21	0	1	1	RL34_AEDAL	60S ribosomal protein L34
c50719_g1_i1	6.81	7.27	0.81	1.23	1.1	0.92	-2.55871	1.87e-06	3.07e-05	-2.80282	2.2e-07	6.5e-06
c50719_g1_i2	13.21	12.28	1.71	1.73	1.45	1.41	-2.66828	1.51e-07	2.95e-06	-3.16661	1.27e-09	7.65e-08	YLS3_ARATH	Protein YLS3
c5072_g1_i1	0	0	6.68	5.96	0	0	9.55876	6.6e-18	5.99e-16	0	1	1	NDUAB_PANTR	NADH dehydrogenase [ubiquinone] 1 alpha subcomplex subunit 11
c50771_g1_i3	13.9	11.51	8.06	7.27	5.38	5.61	-0.511777	0.276746	0.52876	-1.22192	0.0100271	0.0475611
c50783_g1_i1	24.4	21.53	48.49	48.46	41.73	40.9	1.29431	0.00572738	0.0340262	0.832868	0.0730049	0.204415	SKIP1_ARATH	F-box protein SKIP1
c50784_g1_i1	18.35	17.06	36.68	38.8	21.76	21.12	1.30782	0.00528353	0.0319769	0.261621	0.572783	0.761911	ERF81_ARATH	Ethylene-responsive transcription factor 12
c50784_g2_i1	16.99	17.07	84.31	81.01	101.46	94.49	2.4956	2.9e-07	5.42e-06	2.50929	2.52e-07	7.34e-06	ERF2_TOBAC	Ethylene-responsive transcription factor 2
c50796_g1_i1	1.25	1.14	83.72	82.68	0	0	6.33748	9.92e-26	3.41e-23	0	1	1	RL24_DROME	60S ribosomal protein L24
c50803_g1_i1	19.69	16.57	82.33	81.58	104.16	102.36	2.39183	7.78e-07	1.36e-05	2.4947	2.84e-07	8.13e-06	WRKY7_ARATH	Probable WRKY transcription factor 7
c50812_g1_i1	75.17	80.03	121.25	130.47	37.84	39.68	0.911402	0.049155	0.173078	-1.01745	0.0285143	0.104238	U91A1_ARATH	UDP-glycosyltransferase 91A1
c50825_g2_i1	20.7	21.23	28.6	28.27	47.88	49.71	0.653826	0.158095	0.379445	1.20322	0.00998449	0.0474124	DGDG2_LOTJA	Digalactosyldiacylglycerol synthase 2, chloroplastic
c50827_g1_i1	7.66	8.46	6.25	5.26	3.28	2.83	-0.262527	0.58754	0.788669	-1.40749	0.00476401	0.0266748
c50827_g1_i2	16.71	15.6	11.7	10.55	6.27	5.76	-0.32161	0.490981	0.719359	-1.43951	0.00247301	0.0159174
c50835_g1_i1	31.14	29.73	25.73	25.14	12.45	13.91	-0.0382604	0.936398	0.979676	-1.21917	0.00973236	0.0464472	TLPH_ARATH	Thaumatin-like protein
c50835_g2_i1	41.28	41.97	35.88	32.06	16.39	15.38	-0.0641131	0.893535	0.960343	-1.39774	0.00339339	0.020488	TLPH_ARATH	Thaumatin-like protein
c50839_g1_i1	16.88	18.05	2.03	2.13	2.01	1.22	-2.83944	5.05e-08	1.06e-06	-3.43625	1.55e-10	1.28e-08
c50839_g1_i2	14.04	17.06	1.97	1.79	1.61	1.54	-2.8173	1.31e-07	2.59e-06	-3.30631	1.56e-09	9.06e-08
c50845_g1_i1	51.28	47.95	136.02	134.66	151.11	136.15	1.68437	0.000392087	0.00367314	1.52801	0.00124251	0.00916206	H4_TETTS	Histone H4
c50857_g1_i1	34.23	31.41	10.28	9.38	10.47	9.68	-1.52478	0.00122661	0.00963898	-1.71961	0.000286918	0.00278558	AOG_PHAAN	Abscisate beta-glucosyltransferase
c50859_g1_i1	8.22	7.4	1.57	1.76	6.15	6.4	-2.00623	9.77e-05	0.0010853	-0.327154	0.501481	0.706991	LBD38_ARATH	LOB domain-containing protein 38
c50859_g1_i2	7.5	7.13	2.37	2.38	5.54	5.3	-1.40033	0.00492999	0.0302839	-0.444363	0.359711	0.58368	LBD38_ARATH	LOB domain-containing protein 38
c50859_g1_i3	7.04	6.6	1.58	1.93	4.63	4.17	-1.73684	0.000587628	0.00517876	-0.644657	0.178213	0.374193	LBD38_ARATH	LOB domain-containing protein 38
c50888_g2_i1	783.84	755.16	591.38	568.4	202.42	193.33	-0.191104	0.677448	0.845974	-1.97365	3.37e-05	0.00047374	CB4A_ARATH	Chlorophyll a-b binding protein CP29.1, chloroplastic
c50891_g1_i1	31.33	31.97	9.21	9.12	12.53	13.12	-1.57263	0.000899165	0.00743689	-1.31853	0.00499009	0.0276436	HDHD3_XENLA	Haloacid dehalogenase-like hydrolase domain-containing protein 3
c50891_g1_i2	39.28	38.5	10.61	12.13	14.37	13.29	-1.55833	0.000976038	0.00797141	-1.50624	0.00140247	0.0101021	HDHD3_BOVIN	Haloacid dehalogenase-like hydrolase domain-containing protein 3
c50893_g1_i1	25.65	23.36	32.07	26.31	74.84	60.6	0.524422	0.290488	0.543495	1.47277	0.00263554	0.0167284
c50893_g3_i1	9.65	6.76	20.32	19.43	16.61	17.31	1.52899	0.00251531	0.0175036	1.0514	0.0404036	0.134203
c50895_g1_i1	47.12	48.76	145.41	148.08	123.24	120.87	1.8343	0.000112062	0.00122894	1.33525	0.00437201	0.0249941
c50909_g1_i1	65.16	63.41	139.7	138.48	224.35	210.79	1.33115	0.00443345	0.0278254	1.74476	0.000225171	0.00228197	CYT3_ARATH	Cysteine proteinase inhibitor 3
c50917_g1_i1	34.48	33.81	20.72	21.13	9.02	9.26	-0.488153	0.29317	0.546189	-1.91383	6.83e-05	0.000860557	DCL_SOLLC	Protein DCL, chloroplastic
c50921_g1_i1	5.69	5.83	13.9	13.21	14.44	14.37	1.44707	0.00220191	0.0156711	1.30577	0.00551662	0.0299576	PROT1_ARATH	Proline transporter 1
c50921_g1_i2	6.06	6.11	15.6	15.09	17.81	17.03	1.54743	0.00108173	0.00865698	1.50147	0.00149082	0.0105975	PROT1_ARATH	Proline transporter 1
c50921_g1_i3	5.36	4.61	11.3	12.02	13.54	14.06	1.44047	0.00239944	0.0168558	1.45432	0.00217472	0.0143721	PROT1_ARATH	Proline transporter 1
c50921_g1_i4	5.73	6.07	13.77	13.49	15.62	15.13	1.42159	0.00259088	0.0179551	1.36559	0.00377208	0.0222335	PROT2_ARATH	Proline transporter 2
c50921_g1_i5	2.91	3.18	7.01	6.88	7.85	8.49	1.40413	0.00347876	0.0228746	1.40815	0.00333415	0.0202347	PROT2_ARATH	Proline transporter 2
c50939_g1_i1	6.8	6.51	17.93	16.93	35.06	35.38	1.60186	0.000698575	0.00601102	2.38757	8.21e-07	2.05e-05	EBF1_ARATH	EIN3-binding F-box protein 1
c50940_g1_i1	14.89	14.92	38.37	38.32	28.47	25.56	1.57881	0.000834645	0.00698489	0.842406	0.0705914	0.199342
c50943_g1_i1	68.94	70.12	25.47	22.35	40.89	43.63	-1.31868	0.00502063	0.030771	-0.730241	0.115668	0.281218
c50943_g3_i1	51.98	49.46	17.45	17.07	26.95	25.82	-1.3352	0.00458471	0.0285874	-0.955794	0.0403281	0.134049
c50950_g1_i1	33.3	30.4	11.63	11.68	4.4	4.98	-1.22967	0.00922353	0.0496933	-2.77542	2.83e-08	1.1e-06
c50960_g1_i1	24.32	24.65	39.03	37.5	63.58	62.48	0.858767	0.0643616	0.20907	1.34866	0.00399242	0.0232574	DNJ49_ARATH	Chaperone protein dnaJ 49
c50960_g1_i2	21.61	20.71	36.87	38.01	62.36	60.3	1.03779	0.0258265	0.108635	1.51966	0.00123792	0.00913358	DNJ49_ARATH	Chaperone protein dnaJ 49
c50965_g1_i1	6.43	6.74	19.82	20.22	21.9	20.45	1.81725	0.000142489	0.00152027	1.66798	0.000450815	0.00401045	LSM1B_ARATH	Sm-like protein LSM1B {ECO:0000305}
c50971_g1_i1	24.61	22.05	66.24	62.88	39.45	40.14	1.68436	0.000368485	0.00347509	0.755812	0.103318	0.260118	TI10B_ARATH	Protein TIFY 10B
c51040_g1_i1	0	0	5.59	4.17	0	0	8.32539	6.75e-12	2.43e-10	0	1	1	PEBPH_CAEEL	Phosphatidylethanolamine-binding protein homolog F40A3.3
c51042_g2_i1	5.31	4.26	6.59	6.1	20.34	16.59	0.646174	0.214297	0.455094	1.94113	0.000147957	0.00161757
c51091_g1_i1	0.66	0.97	37.91	38.98	0.07	0	5.77531	1.46e-21	2.13e-19	0	1	1	RS18_DROME	40S ribosomal protein S18
c51091_g1_i2	0.6	0.16	42.44	39.96	0	0	6.92939	1e-25	3.43e-23	0	1	1
c51095_g1_i1	8.08	9.06	2.92	3.42	1.53	1.46	-1.21548	0.0122296	0.0619835	-2.52876	6.89e-07	1.77e-05
c51100_g1_i1	6.65	5.96	1.25	1.06	2.28	1.3	-2.17597	0.000771342	0.00653919	-1.79812	0.00371406	0.0219583
c51111_g2_i1	23.28	23.33	71.15	69.6	49.36	46.84	1.81197	0.000137117	0.00147035	1.03129	0.0270811	0.100419
c51114_g1_i1	5.48	5.88	1.11	1.48	2.13	1.72	-1.91565	0.00015123	0.00159782	-1.57148	0.00148348	0.0105647
c51116_g1_i1	6.03	8.03	1.89	1.93	3.2	3.15	-1.62389	0.00678261	0.0390182	-1.14248	0.0430561	0.14053
c51135_g2_i2	3.33	3.22	8.04	9.15	2.73	2	1.61776	0.0014835	0.0112993	-0.474449	0.378379	0.601134
c51144_g1_i2	5.42	4.65	5.01	4.63	1.15	1.47	0.156066	0.757374	0.891985	-1.95568	0.000130409	0.00145942	ATOX1_ARATH	Copper transport protein ATX1
c51169_g1_i1	94.02	92.44	86.01	84.42	37.27	34.02	0.0860664	0.851867	0.941114	-1.40222	0.00278094	0.0174483	ADH_FRAAN	Alcohol dehydrogenase
c51169_g2_i1	48.73	46.28	38.28	36.27	17.33	15.43	-0.125856	0.787434	0.90766	-1.54676	0.00114085	0.00853105	ADH_MALDO	Alcohol dehydrogenase
c51191_g1_i1	14.41	21.3	5.7	3.97	1.05	0	-1.60184	0.00821279	0.0453543	-4.93448	5.61e-09	2.76e-07
c51191_g1_i2	8.6	8.68	2.16	0.34	0.66	1.22	-2.5245	2.46e-05	0.000321239	-3.17746	5.1e-07	1.36e-05
c512_g1_i1	74.19	72.37	167.78	167.75	151.48	148.7	1.41697	0.00252166	0.0175377	1.02236	0.0279382	0.102788
c51205_g1_i1	1.74	0.91	86.12	82.93	0.23	0	6.20586	6.36e-25	1.84e-22	0	1	1	RL21_HUMAN	60S ribosomal protein L21
c51206_g1_i1	5.54	5.54	1.75	2.14	3.14	2.73	-1.29144	0.00860789	0.0470171	-0.931377	0.0531261	0.163644	WTR5_ARATH	WAT1-related protein At1g21890
c51212_g1_i1	8.18	7.39	4.17	4	0.97	1.82	-0.710487	0.140149	0.351095	-2.49163	1.2e-06	2.85e-05	CCD32_ARATH	Cyclin-D3-2
c51212_g2_i1	5.21	7.01	2.92	3.16	2.18	2.14	-0.765413	0.154297	0.373654	-1.49721	0.0082828	0.04107
c51236_g1_i2	3.3	3.35	5.2	4.97	9.32	10.62	0.829552	0.0833901	0.249089	1.56879	0.00111043	0.00833698
c51260_g1_i1	4.52	5.02	22.98	24.82	12.19	12.69	2.54506	3.12e-07	5.81e-06	1.37057	0.00458653	0.0259152
c51286_g1_i1	6.62	6.59	4.83	4.68	3.03	2.3	-0.257423	0.589427	0.789761	-1.32208	0.00628477	0.0332159	MARC2_MOUSE	Mitochondrial amidoxime reducing component 2
c51286_g1_i2	6.21	5.45	3.57	4.39	2.64	2.08	-0.331194	0.491985	0.720499	-1.31857	0.00662458	0.0345623	MARC2_MOUSE	Mitochondrial amidoxime reducing component 2
c51286_g1_i3	4.53	5.11	2.25	2.55	1.93	1.5	-0.792528	0.0960673	0.27379	-1.50839	0.00184105	0.0125693	MARC2_MOUSE	Mitochondrial amidoxime reducing component 2
c51286_g1_i5	5.82	6.28	4.15	3.42	2.51	2.3	-0.461214	0.33642	0.589366	-1.34579	0.00570432	0.0307383	MARC1_MOUSE	Mitochondrial amidoxime-reducing component 1
c51346_g1_i1	9	9.26	27.72	28.7	33.57	30.34	1.85178	0.000136539	0.00146672	1.79557	0.000203221	0.00210137	CYC_SAMNI	Cytochrome c
c51353_g2_i1	2.17	1.1	6.59	6.28	6.29	7.06	2.19518	9.82e-05	0.00108986	2.00839	0.000419724	0.0037918
c51381_g3_i1	5.71	7	0.46	2.54	2.96	5.67	-1.80912	0.00656252	0.0380028	-0.549272	0.329361	0.552441	GATP3_SOLLC	Gamma aminobutyrate transaminase 3, chloroplastic
c51416_g1_i1	2.69	2.16	5.23	5.02	19.99	19.58	1.31829	0.0237226	0.101811	3.0188	5.54e-08	1.98e-06	PDR1_TOBAC	Pleiotropic drug resistance protein 1
c51416_g2_i1	3.17	3.96	9.64	12.69	45.44	40.98	1.86849	0.000176936	0.00183525	3.58377	7.05e-12	8.66e-10	AB40G_ARATH	ABC transporter G family member 40
c51416_g3_i1	1.74	1.45	5.32	5.12	16.43	18.33	1.92348	0.000108483	0.00119451	3.42757	3.64e-11	3.64e-09	PDR1_NICPL	Pleiotropic drug resistance protein 1
c51416_g4_i2	2.7	2.37	7.17	5.79	25.99	28.67	1.57321	0.00185583	0.0135971	3.41529	7.2e-11	6.53e-09	AB40G_ARATH	ABC transporter G family member 40
c51416_g5_i1	2.51	4.44	13.08	11.87	35.62	48.31	2.09614	0.000566375	0.00502765	3.59047	5.74e-10	3.87e-08	PDR2_ORYSJ	Probable pleiotropic drug resistance protein 2
c51416_g6_i1	4.24	3.16	6.82	7.82	29.05	30.04	0	1	1	2.99678	2.64e-07	7.63e-06	PDR3_ORYSJ	Pleiotropic drug resistance protein 3
c51416_g7_i1	2.09	1.59	5.95	6.17	26.74	24.8	1.94677	0.000472323	0.00429987	3.79097	1.4e-11	1.56e-09	PDR1_TOBAC	Pleiotropic drug resistance protein 1
c51418_g1_i1	5.31	5.3	1.48	1.25	1.47	0.7	-1.71292	0.00375739	0.0243016	-2.27182	0.000211025	0.00216221
c51420_g1_i1	1.89	5.58	1.11	0.82	5.21	5.48	-1.69659	0.00921814	0.0496697	0.509962	0.357508	0.581381
c51434_g2_i1	6.34	7.22	3.63	3.02	2.26	3.06	-0.79441	0.127394	0.330223	-1.35166	0.0104373	0.0490634	GDIR_ARATH	Rho GDP-dissociation inhibitor 1
c51442_g1_i1	10.19	9.51	10.94	9.63	40.76	40.21	0.280263	0.555477	0.766306	2.02515	2.59e-05	0.000380642	HYES_HUMAN	Bifunctional epoxide hydrolase 2
c51449_g1_i1	0	0	5.13	4.24	0	0	9.90166	1.03e-19	1.21e-17	0	1	1	SPCS2_DROME	Signal peptidase complex subunit 2
c51457_g1_i1	0.04	0.05	8.37	7.2	0	0	7.50607	3.48e-21	4.84e-19	0	1	1	SC61B_PONAB	Protein transport protein Sec61 subunit beta
c51462_g1_i1	74.03	66.69	24.44	22.17	33.35	35.29	-1.34465	0.00502012	0.030771	-1.03254	0.0295711	0.107013
c51476_g1_i1	4.67	2.49	5.85	6.96	10.12	10.37	1.08779	0.0562882	0.190197	1.51367	0.00576922	0.0310515
c51478_g1_i1	1.49	1.52	6.03	4.91	8.26	7.45	2.07242	2.91e-05	0.00037189	2.36432	2.08e-06	4.52e-05
c51478_g1_i2	3.1	3.37	10.87	10.12	14.98	13.91	1.91278	8.02e-05	0.000913223	2.14272	1.17e-05	0.000194089
c51544_g1_i1	8.46	7.87	1.9	1.22	1.04	1.29	-2.16231	3.09e-05	0.000390797	-2.81569	1.45e-07	4.52e-06	ARG7_VIGRR	Indole-3-acetic acid-induced protein ARG7
c51592_g1_i1	7.68	9.19	2.06	2.49	1.69	3.72	-1.6306	0.004348	0.0274054	-1.63282	0.00360878	0.0214517	HYES_PIG	Bifunctional epoxide hydrolase 2
c51592_g2_i1	9.69	10.27	2.86	3.17	5.04	4.72	-1.50424	0.00239085	0.0168003	-1.04291	0.0311864	0.111342	HYES_HUMAN	Bifunctional epoxide hydrolase 2
c51663_g1_i2	5.4	4.89	1.86	2.08	1.37	1.01	-1.16951	0.0152354	0.0734293	-2.12333	2.14e-05	0.000324381	MGP4_ARATH	UDP-D-xylose:L-fucose alpha-1,3-D-xylosyltransferase MGP4
c51678_g1_i1	11.49	11.84	3.59	3.66	4.52	4.53	-1.43241	0.00793337	0.0442411	-1.36217	0.010513	0.049281
c51685_g1_i1	0.94	0.62	7.48	7.59	15.87	10.94	3.47552	4.47e-09	1.06e-07	4.06675	8.39e-12	1.01e-09
c51697_g2_i1	1.76	2.82	6.21	5.3	6.25	6.46	1.55315	0.00372613	0.0241627	1.45954	0.00636204	0.0335363
c51700_g1_i1	10.44	9.63	19.85	21.31	49.24	48.26	1.24953	0.00760439	0.0428272	2.26416	2.62e-06	5.48e-05	RFS2_ARATH	Probable galactinol--sucrose galactosyltransferase 2
c51700_g1_i2	11.47	10.75	23.76	24.47	57.68	53.98	1.33156	0.0045232	0.0282978	2.31316	1.65e-06	3.74e-05	RFS2_ARATH	Probable galactinol--sucrose galactosyltransferase 2
c51710_g1_i1	13.83	13.91	29.32	28.15	14.69	13.47	1.29476	0.00801506	0.0445238	0.0199367	0.985313	1
c51735_g1_i1	7.69	4.82	13.21	14.37	20.04	21.55	1.37241	0.00545564	0.0327767	1.72584	0.000469814	0.00415087
c51736_g1_i1	136.07	130.31	52.14	51.12	55.83	53.42	-1.15384	0.0131785	0.0657256	-1.30199	0.00530423	0.0290297	SUT35_ARATH	Probable sulfate transporter 3.5
c51738_g1_i1	462.68	458.97	842.33	824.11	1726.78	1686.94	1.07001	0.0211939	0.0939449	1.87395	7.78e-05	0.0009537	ALL12_OLEEU	Isoflavone reductase-like protein
c51745_g1_i1	323.46	314.56	1900.07	1851.26	4236.85	4088.7	2.77579	1.52e-08	3.4e-07	3.69296	4.76e-13	7.92e-11	PRU1_PRUAR	Major allergen Pru ar 1
c51752_g2_i1	14.25	13.74	29.29	28.92	34.61	31.96	1.26865	0.00663998	0.0383824	1.23322	0.0082669	0.0410113	LPP3_ARATH	Putative lipid phosphate phosphatase 3, chloroplastic
c51773_g1_i1	3.5	2.63	19.97	19.79	29.55	31.31	2.91265	6.74e-09	1.57e-07	3.29613	9.72e-11	8.55e-09	CPTP_MOUSE	Ceramide-1-phosphate transfer protein
c51774_g1_i1	5.42	5.64	6.08	6.9	14.51	13.8	0.447583	0.349436	0.601972	1.34116	0.00488568	0.0272299
c51779_g3_i1	29.39	29.64	120.16	120.02	72.13	70.88	2.24	3.22e-06	5.07e-05	1.26136	0.0069713	0.0359726
c51781_g2_i1	5.99	5.26	8.37	5.2	3.51	2.48	0.496042	0.314092	0.567077	-0.915913	0.0714008	0.200873	SLD1_BOROF	Delta(8)-fatty-acid desaturase
c51785_g1_i1	6.57	5.69	14.33	13.64	14.5	14.65	1.40274	0.00284532	0.0193747	1.23401	0.00840628	0.0415595	HERK_ARATH	Receptor-like protein kinase HERK 1
c51803_g1_i1	4.58	3.8	9.82	8.05	7.58	6.23	1.31533	0.00748171	0.0422631	0.709214	0.150038	0.334147
c51822_g2_i1	29.57	31.25	52.68	53.43	16.82	16	1.02079	0.0285309	0.116934	-0.903857	0.0533244	0.164003	TI10A_ARATH	Protein TIFY 10A
c51847_g1_i2	8.22	8.39	3.39	3.75	2.03	2.56	-1.00079	0.0369592	0.141194	-1.86617	0.000153791	0.00167301	HAT7_ARATH	Homeobox-leucine zipper protein HAT7
c51925_g1_i1	0	0.21	14.11	13.8	0	0	7.26223	2.08e-23	4.33e-21	0	1	1	Y325_THEMA	Uncharacterized oxidoreductase TM_0325
c51936_g1_i1	6.78	7.32	3.6	3.95	1.93	1.99	-0.688601	0.140777	0.352109	-1.86343	0.000108966	0.00125964	Y2239_ARATH	Probable LRR receptor-like serine/threonine-protein kinase At2g23950
c51936_g1_i2	5.43	5.15	3.22	3.54	1.31	1.57	-0.435579	0.350394	0.602879	-1.89613	9.15e-05	0.00109353	Y2239_ARATH	Probable LRR receptor-like serine/threonine-protein kinase At2g23950
c51938_g1_i1	35.29	34.07	2.77	3.12	2.67	2.35	-3.34146	6.18e-11	1.91e-09	-3.80097	3.52e-13	6.07e-11	U90A1_ARATH	UDP-glycosyltransferase 90A1
c51946_g1_i1	7.12	6.86	13.4	14.76	15.99	15.79	1.22487	0.00922726	0.0497079	1.16898	0.0128411	0.057527	DBR1_ARATH	Lariat debranching enzyme
c51950_g1_i1	0.62	0.69	6.7	6.57	3.32	3.84	3.54796	4.26e-11	1.35e-09	2.42774	3.2e-06	6.5e-05	WRK53_ARATH	Probable WRKY transcription factor 53
c51964_g2_i1	3.15	2.48	4.83	5.96	7.14	7.49	1.15919	0.0187327	0.0856194	1.36417	0.00572534	0.0308383	ERF03_ARATH	Ethylene-responsive transcription factor ERF003
c51966_g2_i1	6.36	6.87	5.85	5.44	2.36	3.15	-0.0140341	0.979311	0.997884	-1.2763	0.00758917	0.0384146	CCD61_ARATH	Putative cyclin-D6-1
c51975_g1_i1	3.76	4.47	10.22	7.3	9.33	8.42	1.30993	0.00807285	0.0447887	1.09462	0.0262875	0.0981334	LAG13_ARATH	LAG1 longevity assurance homolog 3
c51978_g2_i1	21.52	18.57	14.48	13.51	6.27	6.03	-0.30233	0.515079	0.736802	-1.71901	0.000318862	0.00303776
c51991_g1_i3	43.62	42.52	76.27	75.34	101.53	99.44	1.02826	0.0267823	0.111589	1.20584	0.0096577	0.0461915	MVD1_DANRE	Diphosphomevalonate decarboxylase
c52009_g1_i1	6.55	7.58	10.73	12.66	20.43	20.99	0.940519	0.0447939	0.161914	1.53461	0.00121671	0.00900737	RLGP1_ORYSJ	Ras-related protein RGP1
c52009_g1_i2	6.37	6.84	10.54	12.21	19.01	20.7	0.999066	0.0337666	0.13212	1.57222	0.000929347	0.00724746	RLGP1_ORYSJ	Ras-related protein RGP1
c52013_g1_i1	63.39	62.13	79.97	82.43	38.62	36.37	0.591861	0.200634	0.437008	-0.755958	0.103428	0.260342
c52021_g1_i1	104.92	98.81	42.1	42.02	23.06	23.52	-1.05677	0.0232544	0.100358	-2.14136	8.25e-06	0.000145521	XERIC_ARATH	Probable E3 ubiquitin-protein ligase XERICO
c52021_g1_i2	74.36	70.56	29.82	30.9	17.25	15.79	-1.03742	0.0259295	0.109022	-2.14694	7.94e-06	0.000140875	XERIC_ARATH	Probable E3 ubiquitin-protein ligase XERICO
c52025_g1_i2	6.31	6.56	12.24	12.57	31.91	30.68	1.16758	0.0147373	0.0716227	2.26876	3.6e-06	7.22e-05
c52031_g2_i1	17.1	16.91	2.85	2.71	10.44	10.18	-2.28981	0.000533166	0.00477191	-0.698645	0.235363	0.448742
c52040_g1_i1	0.89	1.04	94.05	84.66	0	0.05	6.74412	2.75e-28	2e-25	0	1	1	RL18_DROME	60S ribosomal protein L18
c52050_g2_i1	5.68	4.51	13.7	15.41	37.88	36.56	1.74129	0.000446866	0.00410255	2.85821	1.79e-08	7.42e-07
c52058_g1_i1	0	0	6.53	7.04	0	0	10.0788	1.14e-20	1.52e-18	0	1	1
c52059_g2_i1	2.15	2.33	19.41	18.65	14.52	14.12	3.30119	1.65e-10	4.81e-09	2.65889	1.5e-07	4.64e-06
c52061_g1_i1	0	0	11.14	9.43	0	0	9.77997	4.53e-19	4.91e-17	0	1	1
c52063_g1_i4	16.64	15.69	27.61	25.53	45.42	46.23	0.932738	0.0453989	0.163423	1.48838	0.0015786	0.0110921	RER1A_ARATH	Protein RER1A
c52066_g1_i1	16.83	11.41	1.92	2.22	0	0.65	-2.47	6.01e-05	0.000708545	-5.25658	2.17e-10	1.7e-08
c52066_g2_i1	96.05	97.72	42.37	42.19	41.43	37.95	-0.979907	0.0349323	0.135658	-1.30231	0.00536522	0.0292615	HS157_ARATH	15.7 kDa heat shock protein, peroxisomal
c52067_g2_i1	2.84	3.03	6.59	5.69	9.13	9.41	1.27865	0.00788351	0.0439982	1.64202	0.000670671	0.00555069	PUB43_ARATH	U-box domain-containing protein 43
c52089_g1_i1	0.12	0.22	21.9	20.68	0	0.05	7.17113	4.2e-28	2.85e-25	0	1	1	IF4A_DROME	Eukaryotic initiation factor 4A
c52090_g1_i1	15.47	15.45	3.55	3.42	1.69	2.17	-1.9324	6.62e-05	0.0007696	-3.01359	2.93e-09	1.55e-07	MAKR2_ARATH	Probable membrane-associated kinase regulator 2
c52090_g1_i2	6.16	7.24	1.84	1.17	0.7	1.48	-1.90783	0.00105425	0.00852042	-2.60617	1.66e-05	0.000260408
c52093_g1_i1	0.45	0.2	23.25	20.73	0	0.03	6.27251	8.38e-25	2.32e-22	0	1	1	TCTP_PLUXY	Translationally-controlled tumor protein homolog
c52124_g1_i1	0	0	12.07	12.44	0	0	10.2676	1.03e-21	1.54e-19	0	1	1	ML1P_MANSE	MD-2-related lipid-recognition protein {ECO:0000303|PubMed:18343500}
c52145_g1_i1	3.19	3.22	9.94	9.35	8.8	9.36	1.80401	0.000175268	0.00182221	1.48826	0.00177925	0.0122252	PTR3_ARATH	Protein NRT1/ PTR FAMILY 5.2
c52179_g2_i1	6.84	7	10.22	9.51	3.4	2.18	0.738317	0.13214	0.338197	-1.31544	0.0103442	0.0487029	DCE1_ARATH	Glutamate decarboxylase 1
c52179_g3_i1	6.79	8.12	10.52	8.59	3.34	2.26	0.584652	0.236499	0.482532	-1.41873	0.00566931	0.0305885	DCE4_ARATH	Glutamate decarboxylase 4
c52183_g1_i1	0.11	0	5.25	6.56	0	0	6.67588	1.22e-17	1.06e-15	0	1	1	GPX4_MESCR	Probable phospholipid hydroperoxide glutathione peroxidase
c52210_g1_i1	6.56	6.8	1.32	1.3	1.5	1.31	-2.13411	2.28e-05	0.00029932	-2.26116	7.28e-06	0.000131057	PER59_ARATH	Peroxidase 59
c52215_g1_i1	18.89	17.45	22.33	20.87	7.94	7.83	0.465609	0.315648	0.568709	-1.21925	0.00974201	0.0464889
c52220_g1_i2	9.74	8.99	5.25	4.67	3.35	2.95	-0.69691	0.144313	0.357782	-1.58374	0.00121757	0.00901245
c52238_g1_i4	5	4.45	1.57	0.78	0.86	0.4	-1.78586	0.00030389	0.00293915	-2.90975	2.49e-08	9.9e-07	SPSA3_ARATH	Probable sucrose-phosphate synthase 3
c52238_g2_i1	29.38	27.27	9.77	9.44	4.37	4.48	-1.34505	0.00420191	0.0266636	-2.69303	4.79e-08	1.74e-06	SPSA2_CRAPL	Probable sucrose-phosphate synthase 2
c52245_g1_i1	2.75	2.89	10.44	6.77	25.16	21.36	1.85088	0.00153719	0.0116105	3.03171	9.85e-08	3.26e-06
c52266_g1_i2	7.88	6.53	2.76	2.71	3.16	3	-1.18075	0.0135447	0.0671089	-1.23983	0.00951171	0.0456189
c52300_g1_i1	13.61	13.38	27.59	26.55	42.15	40.44	1.21994	0.00932954	0.0501924	1.59836	0.000725687	0.00592235	PIRL_SOLLC	Pirin-like protein
c52303_g1_i1	1.71	1.19	12.1	11.31	21.63	21.25	3.22825	1.39e-09	3.54e-08	3.86728	1.19e-12	1.83e-10
c52373_g1_i1	15.16	14.57	29.66	28.26	34.98	33.94	1.17504	0.011822	0.0603819	1.19684	0.0103647	0.0487868	RHM1_ARATH	Trifunctional UDP-glucose 4,6-dehydratase/UDP-4-keto-6-deoxy-D-glucose 3,5-epimerase/UDP-4-keto-L-rhamnose-reductase RHM1 {ECO:0000305|PubMed:17190829}
c52380_g3_i1	4.96	5.99	8.48	7.62	18.38	12.94	0.807019	0.152449	0.370687	1.50882	0.00414525	0.0239951
c52392_g1_i2	0.76	1.8	5.2	5.36	4.72	5.13	2.27666	0.000226793	0.00227506	1.9352	0.00143257	0.0102747
c52398_g1_i2	6.5	5.5	0.62	1.06	1.65	1.27	-2.61128	1.34e-06	2.25e-05	-2.04388	7.12e-05	0.000891863
c52407_g1_i1	0.03	0.03	5.15	4.78	0	0	7.30686	4.55e-20	5.56e-18	0	1	1	SDHB_DROME	Succinate dehydrogenase [ubiquinone] iron-sulfur subunit, mitochondrial
c52481_g1_i1	0	0	18.18	17.69	0.06	0	11.3921	4.52e-28	3.02e-25	0	1	1
c52492_g1_i1	8.99	9.46	25.18	25.56	14.75	14.8	1.6772	0.000447437	0.00410702	0.665584	0.156317	0.343001	CAF1K_ARATH	Probable CCR4-associated factor 1 homolog 11
c52506_g1_i1	4.71	3.99	8.99	8.69	15.23	14.74	1.23678	0.00914047	0.0493547	1.76734	0.000229513	0.0023148	MYB4_ORYSJ	Myb-related protein Myb4
c52506_g1_i2	4.81	5.24	11.47	11.08	19.09	19.02	1.37902	0.00372003	0.0241295	1.90603	7.51e-05	0.000928705	MYB39_ARATH	Transcription factor MYB39
c52508_g1_i1	6.31	7.31	15.61	14.57	19.85	19.99	1.36169	0.00396104	0.0253659	1.53155	0.00124658	0.00917995	WRK69_ARATH	Probable WRKY transcription factor 69
c52544_g1_i1	21.56	21.07	27.54	26.99	50.83	50.61	0.56846	0.218772	0.460035	1.23445	0.00819847	0.0407441	TM1L2_XENLA	TOM1-like protein 2
c52611_g3_i1	32.81	33.74	94.38	94.35	134.39	127.51	1.72271	0.000275273	0.00269697	1.9628	3.87e-05	0.000532125	TCTP_ELAGV	Translationally-controlled tumor protein homolog
c52612_g1_i1	25.59	26.58	87.12	87.8	87.72	93.74	1.96658	3.97e-05	0.000490841	1.78615	0.000171496	0.00182811
c52612_g2_i1	146.22	134.71	369.9	363.94	366.73	364.38	1.61219	0.000622624	0.00544384	1.37067	0.00341578	0.0205985
c52615_g1_i1	18.45	18.65	12.75	13.94	7.56	8.11	-0.263237	0.568251	0.774947	-1.26049	0.0070492	0.0362898	NRPD2_ARATH	DNA-directed RNA polymerases IV and V subunit 2
c52620_g1_i1	5.3	4.5	5.39	4.87	1.71	1.58	0.279268	0.551843	0.764113	-1.58695	0.000977378	0.00752075	FAO2_LOTJA	Long-chain-alcohol oxidase FAO2
c52621_g2_i1	73.93	72.92	154.75	155.97	219.03	217.44	1.29598	0.00551793	0.0331164	1.55605	0.00093249	0.00726635	KSG5_ARATH	Shaggy-related protein kinase epsilon
c52629_g1_i1	33.06	33.75	15.68	15.35	12.73	13.2	-0.891612	0.055296	0.187824	-1.38095	0.00330119	0.0200786	CH62_CUCMA	Chaperonin CPN60-2, mitochondrial
c52649_g1_i1	1.62	1.36	5.52	5.34	4.77	4.66	2.07946	2.52e-05	0.00032727	1.6465	0.000757419	0.00612869	BH025_ARATH	Transcription factor bHLH25
c52649_g1_i2	1.27	1.4	7.02	6.69	6.15	5.48	2.57364	3.06e-07	5.7e-06	2.10658	2.28e-05	0.000341521	BH025_ARATH	Transcription factor bHLH25
c52649_g1_i3	1.45	1.47	6.86	7.09	5.71	5.6	2.46843	7.92e-07	1.38e-05	1.93553	9.2e-05	0.00109806	BH025_ARATH	Transcription factor bHLH25
c52654_g1_i1	13.79	13.92	30.25	30.8	58.57	51.86	1.35785	0.00404364	0.025817	1.98031	3.68e-05	0.000509769
c52654_g1_i2	28.27	27.05	84.4	83.87	163.34	159.41	1.81901	0.000125111	0.00135751	2.52878	1.97e-07	5.88e-06	EF114_ARATH	Ethylene-responsive transcription factor ERF114
c52659_g2_i1	12.53	12.1	23.21	22.91	37.79	36.73	1.11902	0.0165795	0.0781635	1.58149	0.000802168	0.00642576	FBK22_ARATH	F-box/kelch-repeat protein At1g55270
c52662_g1_i3	43.65	40.94	26.4	26.03	17.2	17.89	-0.476693	0.301577	0.554593	-1.28496	0.00600631	0.0321148	FMDA_METME	Formamidase
c52665_g1_i1	44.99	51.96	9.34	10.46	13.58	14.9	-2.07743	1.48e-05	0.000203569	-1.78255	0.000173053	0.00184042	NAC72_ARATH	NAC domain-containing protein 72
c52665_g1_i2	53.8	55.85	11.63	12.61	16.74	16.75	-1.96259	3.97e-05	0.000490841	-1.72635	0.00026834	0.00263569	NAC72_ARATH	NAC domain-containing protein 72
c52665_g1_i3	37.67	40.85	7.96	8.6	10.79	12.87	-2.03039	2.25e-05	0.000296535	-1.74565	0.000232975	0.00234267	NAC45_ARATH	NAC domain-containing protein 45 {ECO:0000312|EMBL:AEE73912.1}
c52665_g1_i4	31.13	34.52	6.89	7.82	9.21	10.13	-1.94439	4.85e-05	0.00058504	-1.77937	0.000179986	0.00190012	NAC45_ARATH	NAC domain-containing protein 45 {ECO:0000312|EMBL:AEE73912.1}
c52667_g1_i1	14.27	14.15	6.11	5.66	5.76	5.82	-1.05623	0.0249323	0.105803	-1.30993	0.00559847	0.0303008
c52676_g2_i1	5.98	5.85	7.61	6.46	2.72	3.2	0.474362	0.33732	0.59037	-1.0062	0.0460387	0.147456
c5269_g1_i1	28.14	30.51	21.22	22.6	6.35	4.22	-0.195715	0.675051	0.844273	-2.48206	6.57e-07	1.7e-05
c52702_g1_i1	7.78	8.17	12.99	10.8	21.74	20.38	0.790311	0.091008	0.263947	1.38443	0.00336268	0.0203685	PECT1_ARATH	Ethanolamine-phosphate cytidylyltransferase
c52714_g1_i1	21.75	20.71	10.83	11.38	9.12	7.56	-0.716154	0.126407	0.328607	-1.36174	0.00413778	0.0239684	WRK20_ARATH	Probable WRKY transcription factor 20
c52714_g1_i2	21.79	22.01	11.23	10.74	9.13	9.14	-0.777393	0.0968331	0.275217	-1.27485	0.00696376	0.0359484	WRK20_ARATH	Probable WRKY transcription factor 20
c52717_g1_i3	6.86	7.23	13.74	15.18	11.07	10.75	1.25047	0.00792786	0.0442306	0.613977	0.189079	0.388952
c52726_g1_i1	35.92	34.59	29.19	31.06	9.22	8.82	-0.0129611	0.978192	0.997504	-1.9826	3.34e-05	0.000469533	JP650_ARATH	Probable polygalacturonase non-catalytic subunit JP650
c52740_g1_i1	2.03	1.34	82.6	81.78	0.05	0	5.82439	9.84e-24	2.16e-21	-5.6858	1.78e-09	1.01e-07	RS8_DROME	40S ribosomal protein S8
c52835_g1_i1	2.72	2.25	5.58	5.93	13.32	12.71	1.42567	0.0035271	0.0231363	2.37053	1.81e-06	4.03e-05	MYB44_ARATH	Transcription factor MYB44
c52848_g2_i1	6.32	5.9	6.51	4.57	2.19	2.28	0.082299	0.881488	0.954883	-1.46004	0.00455162	0.0257613	LPP3_ARATH	Putative lipid phosphate phosphatase 3, chloroplastic
c52848_g2_i4	5.39	4.18	4.48	4.66	1.87	2.01	0.155614	0.764875	0.89596	-1.31269	0.0108776	0.0506416	LPP3_ARATH	Putative lipid phosphate phosphatase 3, chloroplastic
c52849_g1_i1	7.43	6.09	0.29	0.31	0.29	0.37	-4.24326	1.25e-11	4.35e-10	-4.33924	3.58e-12	4.86e-10
c52851_g1_i4	5.95	5.81	4.71	3.93	2.23	2.34	-0.227627	0.638109	0.821755	-1.37452	0.00485394	0.027085
c52854_g1_i1	0	0	6.23	6.57	0	0.03	10.9787	1.08e-25	3.65e-23	0	1	1	OB99A_DROME	General odorant-binding protein 99a
c52859_g2_i1	7.49	7.36	2.74	2.59	3.9	4.27	-1.26827	0.00692072	0.0396538	-0.87907	0.0589418	0.176151	BIG5_ARATH	Brefeldin A-inhibited guanine nucleotide-exchange protein 5
c52868_g1_i2	5.51	6.18	15.22	14.73	16.75	14.75	1.5791	0.00124988	0.00978247	1.41644	0.00359581	0.0214019	ACP1_CASGL	Acyl carrier protein 1, chloroplastic
c52876_g1_i1	11.49	10.59	32.03	30.96	31.88	32.83	1.72747	0.000272504	0.00267749	1.53631	0.00113695	0.00850569	RHDF1_DANRE	Inactive rhomboid protein 1
c52894_g1_i1	1.02	0.74	8.97	9.31	10.84	13.08	3.58411	1.87e-09	4.66e-08	3.73475	4.32e-10	3.05e-08
c52894_g2_i1	2.31	1.95	11.85	12.43	18.79	16.85	2.72862	1.79e-07	3.45e-06	3.04658	6.36e-09	3.06e-07
c52905_g1_i1	3.06	3.42	10.72	10.01	17.24	16.35	1.89096	8.52e-05	0.000963186	2.35687	1.39e-06	3.21e-05	S38A6_XENTR	Probable sodium-coupled neutral amino acid transporter 6
c52916_g1_i1	7.15	7.59	13.63	12.44	5.86	5.37	1.04246	0.0287043	0.117461	-0.404853	0.396926	0.619024	LBP65_ARATH	Putative lipid-binding protein At4g00165
c52925_g1_i1	12.29	11.49	26.58	25.53	38.43	37.03	1.34525	0.00413005	0.0263034	1.64968	0.000481041	0.00422414	UFD1_HUMAN	Ubiquitin fusion degradation protein 1 homolog
c52932_g2_i1	10.09	9.03	2.74	2.62	2.67	2.64	-1.61599	0.000939642	0.0077053	-1.85995	0.000150484	0.001642	NIP1_ARATH	NEP1-interacting protein 1
c52932_g2_i2	10.84	11.19	2.62	2.53	3.06	2.67	-1.87891	0.000137657	0.00147483	-1.95483	7.25e-05	0.000904003	NIP1_ARATH	NEP1-interacting protein 1
c52932_g2_i3	7.12	7.6	2.11	2.03	1.72	2.05	-1.61108	0.00104966	0.00848753	-1.97829	7.07e-05	0.000886422	NIP1_ARATH	NEP1-interacting protein 1
c52932_g2_i4	6.75	6.45	2.06	1.65	1.61	2.27	-1.60926	0.00118425	0.00937089	-1.7798	0.00033314	0.00314935	NIP1_ARATH	NEP1-interacting protein 1
c52932_g2_i5	6.13	5.1	1.64	1.92	1.76	1.78	-1.43909	0.00356025	0.0232899	-1.67698	0.000696688	0.00572464	NIP1_ARATH	NEP1-interacting protein 1
c52932_g2_i6	5.68	6.74	1.18	1.95	2.13	1.31	-1.76621	0.000566785	0.00503039	-1.85885	0.000284844	0.00276757	NIP1_ARATH	NEP1-interacting protein 1
c52933_g1_i1	7.27	7.1	13.53	13.4	22.76	21.01	1.11976	0.0168098	0.079005	1.59144	0.000763273	0.00616517	XYLT2_RAT	Xylosyltransferase 2
c52933_g1_i2	9.68	10.49	18.33	19.1	28.5	28.15	1.10583	0.0181344	0.083589	1.47366	0.00176841	0.0121706	XYLT2_RAT	Xylosyltransferase 2
c52933_g1_i3	9.8	9.31	18.22	17.53	29.5	28.03	1.11849	0.0168954	0.079232	1.57466	0.000861521	0.00679532	XYLT2_RAT	Xylosyltransferase 2
c52947_g1_i1	0	0	13.4	13.63	0.05	0	11.1476	1.14e-26	4.93e-24	0	1	1	COGS_HYPLI	Collagenase
c52971_g1_i1	11.03	11.33	61.7	59.88	11.73	11.14	2.67966	9.43e-08	1.9e-06	0.028182	0.971221	0.99376
c52973_g1_i1	0	0	5.95	6.28	0	0	10.4035	1.86e-22	3.14e-20	0	1	1
c52994_g1_i1	9.94	10.26	1.41	2.04	1.4	2.52	-2.29796	4.23e-05	0.000519181	-2.35786	2.31e-05	0.000346555
c5300_g1_i1	5.84	5.82	29.18	24.5	19	16.42	2.43486	1.47e-06	2.46e-05	1.59509	0.00134464	0.00976786
c53008_g1_i1	0	0.25	7.51	8.01	0	0	6.13543	7.42e-16	4.78e-14	0	1	1	CX6B2_MOUSE	Cytochrome c oxidase subunit 6B2
c53009_g1_i1	4.39	5.42	1.53	1.74	1.35	1.6	-1.33192	0.0323623	0.128763	-1.72266	0.00566421	0.0305712
c53054_g1_i2	11.94	12.22	1.31	1.37	3.5	2.13	-2.93093	1.26e-07	2.5e-06	-2.10284	5.13e-05	0.000678801
c53079_g1_i1	7.05	8.21	1	1.51	7.28	5.7	-2.31469	0.00044929	0.00411938	-0.2326	0.731827	0.867584
c53110_g1_i1	3.3	4.19	8.99	11.8	6.58	4.33	1.72299	0.00160409	0.0120302	0.538764	0.371738	0.594864
c53116_g1_i1	0.25	0.14	7.84	8.54	0	0	5.56715	9.76e-18	8.6e-16	0	1	1
c53122_g2_i1	88.4	84.65	41.9	42.05	27.08	26.12	-0.829101	0.0733698	0.228684	-1.71728	0.000281124	0.00274042	CGT_FRAAN	Cinnamate beta-D-glucosyltransferase {ECO:0000303|PubMed:16443693, ECO:0000303|PubMed:17323078}
c53126_g1_i1	8.3	8.71	2.76	3.11	2.25	2.58	-1.31079	0.00784826	0.0438566	-1.82677	0.000268207	0.0026349	COPT1_ARATH	Copper transporter 1
c53138_g1_i2	19.5	18.69	24.52	22.91	10.18	10.73	0.533425	0.253171	0.502222	-0.881271	0.061675	0.181583	RK34_SPIOL	50S ribosomal protein L34, chloroplastic
c53147_g1_i1	2.89	4.17	5.41	6.44	9.03	8.31	0.96676	0.0520491	0.180187	1.28041	0.00942593	0.045311	Y1500_ARATH	Probable tyrosine-protein phosphatase At1g05000
c53153_g1_i1	4.03	6.17	6.32	14.71	21.53	25.23	1.32648	0.0228843	0.0991903	2.19729	8.92e-05	0.00107092
c53156_g1_i1	85.47	79.11	21.3	29.13	33.02	30.11	-1.45341	0.00242641	0.0170159	-1.3819	0.00377526	0.0222497	P4KG7_ARATH	Phosphatidylinositol 4-kinase gamma 7
c53156_g2_i1	47.02	52.59	11.77	14.16	17.02	21.26	-1.71594	0.000341938	0.00325681	-1.38915	0.00336222	0.0203682	P4KG7_ARATH	Phosphatidylinositol 4-kinase gamma 7
c53156_g3_i1	27.78	26.54	8.31	6.55	9.98	10.34	-1.65107	0.000562334	0.00499724	-1.43146	0.00256134	0.0163419	P4KG5_ARATH	Phosphatidylinositol 4-kinase gamma 5
c53156_g4_i1	47.35	48.68	13.39	13.05	21.3	22.48	-1.64465	0.000514543	0.00462729	-1.14788	0.0140011	0.0613559	P4KG7_ARATH	Phosphatidylinositol 4-kinase gamma 7
c53173_g1_i1	0.36	0.77	19.17	22.58	88.02	88.96	5.40563	1.39e-15	8.62e-14	7.24368	8.36e-26	2.98e-22
c53180_g1_i1	63.51	62.2	25.83	26.38	16.7	14.85	-1.03749	0.0271194	0.112532	-2.00222	3.45e-05	0.000482591	KINB2_ARATH	SNF1-related protein kinase regulatory subunit beta-2
c53180_g2_i1	17.18	15.52	6.5	6.59	4.98	4.69	-1.10583	0.0187127	0.08556	-1.7738	0.00021148	0.00216587	KINB1_ARATH	SNF1-related protein kinase regulatory subunit beta-1
c53180_g2_i2	6.18	5.35	3.08	2.73	2.59	2.14	-0.767978	0.116102	0.310652	-1.29376	0.00893887	0.0435852	KINB1_ARATH	SNF1-related protein kinase regulatory subunit beta-1
c53180_g2_i3	15.97	15.9	9.62	8.2	6.46	6.12	-0.622582	0.182613	0.412973	-1.35597	0.00423731	0.0244102	KINB1_ARATH	SNF1-related protein kinase regulatory subunit beta-1
c53180_g2_i4	8.87	9.08	5.13	2.87	4.08	2.92	-0.924359	0.0803867	0.242626	-1.35684	0.00962857	0.0460872	KINB1_ARATH	SNF1-related protein kinase regulatory subunit beta-1
c53189_g1_i1	87.2	88.02	70.33	64.14	21.14	25.24	-0.151011	0.745443	0.885131	-1.92311	6.28e-05	0.000801548	HLIP_ARATH	High-light-induced protein, chloroplastic
c53192_g1_i1	112.73	110.58	61.22	60.1	42.24	41.02	-0.658022	0.155205	0.37498	-1.43511	0.0022656	0.0148634	SAR1A_ARATH	GTP-binding protein SAR1A
c53192_g2_i1	68.77	59.59	37.73	34.72	20.55	25	-0.571959	0.226115	0.47003	-1.48721	0.00208151	0.0138872	SAR1A_ARATH	GTP-binding protein SAR1A
c53231_g1_i1	98.09	94.1	44.7	42.15	26.67	25.91	-0.929128	0.0453367	0.163272	-1.88412	7.47e-05	0.000925476	CM2_ARATH	Chorismate mutase 2
c53241_g1_i1	47.84	48.16	108.52	109.87	102.59	99.65	1.40782	0.00271913	0.018656	1.06285	0.0226109	0.0876832	APX1_ORYSJ	L-ascorbate peroxidase 1, cytosolic
c53241_g2_i1	8.5	13.78	16.14	31.05	16.58	28.66	1.30203	0.00610207	0.0358079	1.00883	0.0324569	0.114973	APX1_PEA	L-ascorbate peroxidase, cytosolic
c53241_g2_i4	5.93	9.27	13.19	22.51	12.75	20.67	1.44806	0.00234883	0.0165694	1.12176	0.0178212	0.073644	APX1_PEA	L-ascorbate peroxidase, cytosolic
c53287_g1_i1	1.19	0.95	5.12	5.6	5.28	5.74	2.53726	3.83e-07	7.06e-06	2.3476	2.36e-06	5.04e-05	Y103_SYNY3	Uncharacterized protein sll0103
c53298_g2_i2	4.28	4.66	9.06	11.82	7.72	7.47	1.45087	0.00394775	0.0253008	0.754215	0.137989	0.316543	RPC10_SCHPO	DNA-directed RNA polymerase III subunit RPC10
c53304_g1_i1	3.74	6.84	1.9	1.77	7.52	7.16	-1.29596	0.0176017	0.0817476	0.461936	0.367241	0.590282
c53307_g2_i1	13.22	9.81	3.01	2.98	4.04	6.15	-1.65316	0.00687235	0.0394322	-1.14953	0.043887	0.142536
c53334_g1_i1	11.07	10.32	24.88	24.19	28.3	23.88	1.41774	0.00282594	0.0192697	1.27289	0.00723367	0.0370494	SDHF4_HUMAN	Succinate dehydrogenase assembly factor 4, mitochondrial {ECO:0000303|PubMed:24954416}
c53337_g1_i1	34.04	33.48	9.26	9.71	4.46	4.1	-1.61885	0.000604612	0.00530822	-2.99563	1.75e-09	9.98e-08	DIN1_RAPSA	Senescence-associated protein DIN1
c53337_g1_i2	25.16	23.36	6.28	6.4	3.73	3.77	-1.72308	0.000278068	0.00272175	-2.70865	3.67e-08	1.38e-06	HT1_ARATH	Serine/threonine-protein kinase HT1
c53354_g1_i1	6.02	6.23	9.12	8.68	14.11	15.32	0.751455	0.108006	0.295997	1.24685	0.00799468	0.0399877
c53355_g1_i1	13.98	13.42	3.19	3.37	7.11	8.02	-1.84143	0.00016847	0.0017594	-0.869746	0.0661375	0.190884	ATOX1_ARATH	Copper transport protein ATX1
c53361_g1_i1	12.63	8.41	2.56	4.42	22.32	15.83	0	1	1	0.872797	0.120303	0.288787
c53407_g1_i1	507.61	550.07	820.01	894.59	366.13	397.61	0.917963	0.0474422	0.16864	-0.482187	0.29504	0.516454
c53407_g1_i2	904.66	924.51	1595.14	1621.67	639.95	639.31	1.03604	0.0255612	0.107827	-0.528104	0.251517	0.467336
c53407_g1_i3	4454.52	4400.34	6120.29	5965.53	2929.54	2902.66	0.685429	0.137293	0.346464	-0.607222	0.187635	0.387067
c53417_g1_i1	0	0	6.42	6.09	0	0	7.97938	2.06e-10	5.86e-09	0	1	1
c53417_g2_i1	0	0	67.56	102.88	0.05	0	13.7121	9.42e-42	1.15e-37	0	1	1
c53420_g1_i3	4.71	5	2.78	3.01	1.72	1.96	-0.530309	0.275868	0.527832	-1.41579	0.00422361	0.0243569	FK164_ARATH	Peptidyl-prolyl cis-trans isomerase FKBP16-4, chloroplastic
c53435_g1_i1	0.51	0.43	4.93	5.61	3.25	2.81	3.69057	2.69e-11	8.84e-10	2.6638	9.27e-07	2.29e-05	MIZ1_ARATH	Protein MIZU-KUSSEI 1
c53437_g1_i1	0.29	0.08	11.3	9.77	0	0	5.97748	7.73e-18	6.99e-16	0	1	1	EIF3H_DROAN	Eukaryotic translation initiation factor 3 subunit H {ECO:0000255|HAMAP-Rule:MF_03007}
c53437_g2_i1	0.17	0.09	9.04	9.08	0	0	6.20549	5.55e-17	4.3e-15	0	1	1	EIF3H_DROAN	Eukaryotic translation initiation factor 3 subunit H {ECO:0000255|HAMAP-Rule:MF_03007}
c53444_g1_i1	6.89	6.56	2.2	1.45	4.68	4.48	-1.64815	0.00201148	0.0145431	-0.560948	0.264105	0.481336
c53464_g1_i1	5.01	4.44	2.35	2.14	1.49	1.19	-0.85797	0.0728129	0.227565	-1.83098	0.000219331	0.00223221
c53464_g1_i2	11.05	11.21	6.16	5.79	2.89	2.76	-0.677684	0.151915	0.369739	-1.9883	5.54e-05	0.000720312
c53464_g1_i3	5.96	6.45	2.76	3.02	1.33	1.84	-0.886608	0.0671903	0.215251	-1.98286	7.65e-05	0.000941637
c53506_g1_i1	19.31	19.5	13.56	12.51	5.75	4.74	-0.356644	0.442799	0.682778	-1.90139	8.15e-05	0.000994254	WEX_ARATH	Werner Syndrome-like exonuclease
c53524_g1_i1	5.51	5.4	25.18	24.85	27.58	27.18	2.40926	6.79e-07	1.2e-05	2.31046	1.75e-06	3.92e-05	WRK42_ARATH	Probable WRKY transcription factor 42
c53556_g1_i1	19.79	24.42	4.12	4.43	3.75	11.68	-2.08186	0.000324477	0.00311358	-1.48575	0.00725965	0.0371334
c53560_g1_i2	5.98	6.67	8.63	7.77	3.7	4	0.58957	0.212206	0.452248	-0.73071	0.125398	0.296468	DHR12_BOVIN	Dehydrogenase/reductase SDR family member 12
c53560_g1_i3	7.15	8.84	9.83	9.18	4.01	4.48	0.464796	0.320906	0.573964	-0.929313	0.0508826	0.158673	DHR12_BOVIN	Dehydrogenase/reductase SDR family member 12
c53591_g1_i1	0.85	1.06	76.84	74.08	0.03	0	6.51102	9.66e-28	6.13e-25	-5.74941	9.59e-10	5.98e-08	RL3_DROME	60S ribosomal protein L3
c53610_g1_i2	13.33	14.72	4.65	5.25	7.9	9.2	-1.289	0.00634258	0.0370456	-0.729946	0.117163	0.283713	RU17_ARATH	U1 small nuclear ribonucleoprotein 70 kDa
c53610_g1_i3	9.84	10.97	3.65	3.88	6.62	6.93	-1.25532	0.00756523	0.042646	-0.636576	0.170115	0.362784	RU17_ARATH	U1 small nuclear ribonucleoprotein 70 kDa
c53610_g1_i4	11.57	11.49	3.5	3.99	6.26	6.89	-1.41134	0.00281114	0.0191795	-0.826418	0.0757344	0.209612	RU17_ARATH	U1 small nuclear ribonucleoprotein 70 kDa
c53610_g1_i6	12.03	12.59	4.24	3.78	7.37	7.05	-1.40602	0.00289385	0.0196477	-0.789118	0.0895842	0.235694	RU17_ARATH	U1 small nuclear ribonucleoprotein 70 kDa
c53610_g1_i7	13.72	13.53	4.31	4.64	7.32	7.82	-1.39313	0.00321431	0.0214242	-0.863377	0.0640362	0.186518	RU17_ARATH	U1 small nuclear ribonucleoprotein 70 kDa
c53627_g1_i1	6.48	6.38	12.37	10.92	14.82	15.23	1.07394	0.0236904	0.10178	1.21032	0.0106339	0.0497462	WNK6_ARATH	Probable serine/threonine-protein kinase WNK6
c53627_g1_i2	15.77	14.82	31.71	31.45	42.55	41.77	1.26158	0.00712873	0.0405696	1.44785	0.00209561	0.0139665	WNK6_ARATH	Probable serine/threonine-protein kinase WNK6
c53639_g1_i2	9.99	9.73	0.31	0.92	1.24	0.63	-3.65433	2.45e-06	3.94e-05	-3.33413	3.14e-06	6.41e-05
c53653_g2_i4	9.51	11.22	6.97	7.13	4.11	4.04	-0.339929	0.470674	0.70441	-1.36287	0.00434121	0.024875	TSN_CHICK	Translin
c53713_g1_i1	15.62	15.21	27	26.77	35.38	36	1.01486	0.0290579	0.11854	1.19454	0.0104501	0.0490958	NACK1_ARATH	Kinesin-like protein NACK1
c53731_g1_i1	0.71	0.46	22.45	22.31	0	0	5.45939	1.72e-19	1.97e-17	0	1	1	CYC2_DROME	Cytochrome c-2
c53737_g1_i1	2.57	1.87	5.83	5.63	9.65	9.29	1.59329	0.00270422	0.0185694	2.08056	7.36e-05	0.000915555
c53740_g1_i1	6.48	4.83	34.23	29.23	42.8	41.42	2.71312	7.28e-08	1.49e-06	2.88555	1.12e-08	4.96e-07
c53764_g1_i1	13.79	18.97	2.64	4.55	5.07	5.91	-1.93184	0.000329449	0.00315324	-1.57458	0.00264428	0.0167734	PDC4_ARATH	Pyruvate decarboxylase 4
c53764_g4_i1	28.72	26.74	6.68	3.65	9.74	7.18	-2.14719	9.21e-05	0.00103121	-1.70058	0.00152076	0.0107678	PDC1_ARATH	Pyruvate decarboxylase 1
c53771_g1_i1	7.04	9.29	1.49	2.66	0.74	0.78	-1.72056	0.00276567	0.0189248	-3.39168	3.7e-07	1.03e-05
c53771_g2_i2	8.06	6.89	3.51	4.54	0	0.52	-0.624431	0.287583	0.540358	-4.6976	4.4e-08	1.62e-06
c53778_g2_i1	1.52	1.87	6.37	7.59	0.92	1.95	2.2663	3.52e-05	0.000439866	0	1	1
c53810_g2_i1	4.72	4.8	5.34	6.69	12.3	12.61	0.588485	0.305106	0.558537	1.38522	0.00941836	0.045289	Y1571_ARATH	Probable leucine-rich repeat receptor-like protein kinase At1g35710
c53818_g1_i1	4.45	4.58	9.2	8.58	17.2	17.58	1.19015	0.0119082	0.0607073	1.92818	6e-05	0.000772335	UGT1_GARJA	Crocetin glucosyltransferase, chloroplastic
c53819_g1_i1	4.44	4.86	11.21	9.42	9.1	9.16	1.37155	0.00525115	0.0318168	0.960244	0.0508385	0.158585
c53821_g1_i1	13.16	13.17	19.71	19.66	34.9	35.55	0.792519	0.087175	0.2568	1.40349	0.00275132	0.0173171	HT1_ARATH	Serine/threonine-protein kinase HT1
c5383_g1_i1	10.41	10.91	16.52	17.67	34.96	35.7	0.893559	0.0547353	0.186494	1.71153	0.000299323	0.00288433	VIL1_ARATH	VIN3-like protein 1
c53855_g1_i1	1.74	2	7.28	7.81	6.23	4.73	2.22785	1.05e-05	0.00015044	1.53539	0.00228992	0.0149664
c53855_g1_i2	3.82	2.59	8.17	9.28	6.08	6.01	1.66913	0.0010172	0.00826751	0.905205	0.0783015	0.214431
c53855_g1_i5	1.13	0.79	6.13	6.18	3.96	4.06	2.8923	4.55e-08	9.56e-07	2.04316	0.000104336	0.00122125
c53870_g1_i1	2.41	2.38	5.65	5.15	8.79	8.5	1.38563	0.00365752	0.0238095	1.83503	0.000136419	0.00151477	Y3739_ARATH	Uncharacterized membrane protein At3g27390
c53870_g1_i3	1.88	1.99	5.22	4.92	8	7.52	1.604	0.000854763	0.00711302	1.9882	4.15e-05	0.00056368	Y3739_ARATH	Uncharacterized membrane protein At3g27390
c53870_g1_i4	2.4	2.66	5.08	5.46	8.3	7.59	1.26989	0.00741362	0.0419269	1.63262	0.000636372	0.00531572	Y3739_ARATH	Uncharacterized membrane protein At3g27390
c53870_g1_i5	2.39	2.47	5.59	4.88	8.38	7.59	1.31948	0.00559309	0.0334729	1.69863	0.00039369	0.00360213	Y3739_ARATH	Uncharacterized membrane protein At3g27390
c53891_g1_i1	1.54	2.62	7.14	6.01	2.33	2.89	1.88504	0.000439576	0.00404389	0.31861	0.613759	0.790931
c53908_g1_i1	6.91	6.6	108.95	113.84	32.04	30.96	4.26072	7.71e-16	4.95e-14	2.20605	5.93e-06	0.000110089	CRR38_ARATH	Cysteine-rich repeat secretory protein 38
c53915_g1_i1	101.07	97.89	71.29	70.78	29.94	29.24	-0.265853	0.564448	0.772778	-1.76181	0.000204103	0.0021079	GSTU8_ARATH	Glutathione S-transferase U8
c53943_g1_i2	2.28	1.83	7.06	7.21	2.09	2.59	2.03086	0.000511106	0.00460061	0	1	1
c53943_g1_i3	1.96	1.5	6.75	5.97	1.59	1.71	2.09438	3.71e-05	0.000461461	-0.0782836	0.912117	0.965796
c53954_g1_i1	34.68	0	2.42	0	1.33	0	-3.58075	1.61e-10	4.7e-09	-4.65458	9.04e-15	2.53e-12
c53966_g2_i1	8	7.88	14.56	14.89	21.61	22.75	1.10651	0.0187415	0.0856435	1.46686	0.00196713	0.0132682	MES12_ARATH	Putative methylesterase 12, chloroplastic
c53989_g1_i1	12.73	13.81	14.18	15.68	6.67	6.65	0.383273	0.407917	0.654671	-1.01116	0.0306494	0.109967	PPR51_ARATH	Pentatricopeptide repeat-containing protein At1g19525
c53995_g1_i1	7.9	7.3	3.57	4.16	1.18	1.48	-0.739277	0.151713	0.369596	-2.50746	1e-05	0.00017063	BH093_ARATH	Transcription factor bHLH93
c53995_g1_i2	5.33	4.73	2.36	2.22	1.01	0.5	-0.904496	0.0894084	0.261107	-2.72082	3.6e-06	7.22e-05	BH093_ARATH	Transcription factor bHLH93
c53995_g3_i1	13.36	11.28	5.35	4.33	2.47	2.83	-1.11469	0.0242223	0.103385	-2.2193	2.04e-05	0.000311882
c54054_g3_i2	59.09	58.79	75.35	77.35	176.16	168.39	0.588417	0.20243	0.439334	1.53195	0.00111417	0.00835886	PER12_ARATH	Peroxidase 12
c54064_g2_i1	12.33	13.01	110.64	110.36	12.23	9.54	3.34148	3.65e-11	1.17e-09	-0.233675	0.616207	0.792707	E13B_VITVI	Glucan endo-1,3-beta-glucosidase {ECO:0000250|UniProtKB:Q03467}
c54064_g2_i2	2.65	2.39	23.34	23.5	2.28	3.11	3.4385	1.03e-10	3.08e-09	0.0873935	0.897695	0.958422	E13B_VITVI	Glucan endo-1,3-beta-glucosidase {ECO:0000250|UniProtKB:Q03467}
c54064_g3_i1	0	0	5.99	4.06	0.15	1.23	8.20246	2.11e-11	7.06e-10	0	1	1
c54087_g1_i1	0.04	0	6.28	5.3	0	0	8.00477	2.76e-20	3.48e-18	0	1	1	TNNC_TACTR	Troponin C
c54089_g1_i1	5.42	6.19	0.19	0.2	0.97	1.01	-4.48953	1.07e-07	2.13e-06	-2.52379	0.000147754	0.00161571
c54116_g1_i1	5.34	8.88	7.92	5.48	2.29	2.45	0.139944	0.784803	0.906354	-1.59157	0.00239585	0.0155137
c54126_g1_i1	0.93	0.34	99.82	100.01	0	0.13	7.49829	2.51e-31	3.6e-28	0	1	1	RL8_DROME	60S ribosomal protein L8
c54126_g2_i1	1.59	1.63	113.3	113.06	0	0	6.36837	7.94e-22	1.2e-19	0	1	1	RL8_SPOFR	60S ribosomal protein L8
c54138_g1_i1	38.82	39.24	35.6	37.78	10.43	9.3	0.128577	0.781585	0.905179	-1.99775	3.28e-05	0.00046321	OLP1_SOLLC	Osmotin-like protein
c54158_g1_i1	7.92	7.31	14.51	14.41	20.08	19.3	1.13794	0.0149273	0.0722439	1.35399	0.003921	0.0229289	CHX18_ARATH	Cation/H(+) antiporter 18
c54158_g1_i2	7.38	7.56	14.72	15.59	20.7	20.42	1.23211	0.00852466	0.0466643	1.44338	0.00215331	0.0142642	CHX18_ARATH	Cation/H(+) antiporter 18
c54173_g1_i1	68.69	64.49	52.29	52.28	24.53	24.91	-0.134256	0.770792	0.899051	-1.4449	0.00208411	0.0139009
c54181_g1_i1	4.75	3.51	13.22	8.82	10.93	9.45	1.65912	0.00236934	0.0166869	1.30045	0.0176017	0.0729624
c54181_g2_i1	4	3.94	11.18	11.04	10.03	10.11	1.6959	0.000363343	0.0034319	1.32576	0.0049006	0.0272798	P4KG3_ARATH	Phosphatidylinositol 4-kinase gamma 3
c54181_g2_i2	5.4	5.29	12.95	13.77	11.89	11.7	1.53363	0.0011891	0.00940167	1.12437	0.0164707	0.0694359	P4KG4_ARATH	Phosphatidylinositol 4-kinase gamma 4
c54184_g2_i1	10.16	9.49	2.41	2.62	2.02	1.87	-1.72132	0.00119552	0.0094387	-2.33426	2.56e-05	0.000377238
c54189_g1_i1	8.21	8.27	1.38	1.68	6.64	3.77	-2.18447	8.21e-05	0.000933096	-0.668989	0.189878	0.389903
c54196_g1_i2	3.65	4.96	6.51	6.22	14.5	14.23	0.781125	0.109225	0.298224	1.72194	0.000400975	0.0036493	Y1461_ARATH	Probable serine/threonine-protein kinase At1g54610
c54196_g2_i1	2.95	5.06	6.49	6.56	11.82	11.36	0.940186	0.0766727	0.235123	1.52519	0.00334219	0.0202594	Y1461_ARATH	Probable serine/threonine-protein kinase At1g54610
c54196_g3_i1	8.23	7.06	9.85	9.17	21.13	20.44	0.536531	0.262664	0.512799	1.43057	0.00281731	0.0176246	Y1461_ARATH	Probable serine/threonine-protein kinase At1g54610
c54202_g2_i1	3.97	4.9	5.14	4.99	0	0	0.422662	0.437609	0.678675	-8.28566	8.13e-12	9.81e-10	LCP5_DROME	Larval cuticle protein 5
c54208_g1_i2	7.49	7.08	3.58	4.08	1.44	2.08	-0.706182	0.145591	0.360076	-2.05882	4.72e-05	0.000630113	ACR4_ARATH	ACT domain-containing protein ACR4 {ECO:0000305}
c54208_g2_i1	7.41	7.23	4.56	5.07	3.27	2.19	-0.382105	0.427959	0.671344	-1.43359	0.00398577	0.023224	ACR4_ARATH	ACT domain-containing protein ACR4 {ECO:0000305}
c54209_g1_i1	5.89	4.91	21.81	21.38	18.99	17.18	2.2223	7.19e-06	0.000105665	1.73133	0.000402866	0.00366479
c54209_g2_i3	4.6	5.48	18.34	18	17.94	16.23	2.0724	2.98e-05	0.000379132	1.74808	0.000373138	0.0034517
c54211_g1_i2	10.46	10.87	5.08	4.44	4.24	4.73	-0.939655	0.0532323	0.183116	-1.26059	0.00990838	0.0471354
c54211_g1_i4	13.43	12.55	5.25	5.06	6.04	5.33	-1.1177	0.0181995	0.0838338	-1.20595	0.0106946	0.0499881
c54211_g1_i5	13.46	13.58	4.82	4.44	6.25	5.6	-1.33005	0.00498415	0.0305628	-1.20512	0.0106489	0.0498069
c54211_g1_i7	9.29	8.68	2.78	3.63	5.39	5.24	-1.27256	0.00783008	0.0437774	-0.77329	0.100423	0.254868
c54218_g1_i1	34.79	34.29	45.34	45.89	84.33	79.45	0.613863	0.183606	0.414356	1.22892	0.00841055	0.0415643	LETM1_CHICK	LETM1 and EF-hand domain-containing protein 1, mitochondrial
c54219_g1_i1	3.05	2.35	15	16.23	0	0	2.78998	7.85e-06	0.000114584	0	1	1
c54222_g1_i1	5.83	5.59	1.48	1.3	2.93	2.63	-1.79777	0.00155506	0.0117253	-1.04001	0.0557405	0.169245
c54231_g1_i1	12.15	11.84	3.48	3.07	3.09	3.01	-1.6517	0.000741747	0.00632233	-1.98691	5.69e-05	0.00073796	GAI_SOLLC	DELLA protein GAI
c54231_g2_i1	46.81	44.43	4.29	3.25	7.12	6.67	-3.37838	4.07e-11	1.29e-09	-2.73875	3.12e-08	1.2e-06	GAI1_VITVI	DELLA protein GAI1
c54231_g2_i2	18.27	17.81	4.01	4.06	3.42	2.89	-1.94288	6.04e-05	0.00071107	-2.52884	3.33e-07	9.41e-06	GAI1_VITVI	DELLA protein GAI1
c54239_g1_i1	9.41	13.18	35.94	34.31	34.31	35.57	1.86358	0.000123341	0.00133998	1.61843	0.000800723	0.00641623
c54251_g1_i1	6.49	5.96	14.27	13.61	16.22	16.12	1.37708	0.00349128	0.0229321	1.36163	0.00386565	0.0226947	SCL3_ARATH	Scarecrow-like protein 3
c54251_g1_i2	5.59	6.07	13.9	13.44	15.17	14.7	1.44228	0.00228058	0.0161674	1.34032	0.00443555	0.0252633	SCL3_ARATH	Scarecrow-like protein 3
c54251_g1_i3	6.49	5.55	13.75	13.3	15.54	15.95	1.38066	0.00342497	0.0225878	1.37002	0.00363811	0.0215954	SCL3_ARATH	Scarecrow-like protein 3
c54251_g1_i4	6.23	5.77	13.4	13.92	14.81	15.24	1.40067	0.00300613	0.0202411	1.30804	0.00546436	0.0297219	SCL3_ARATH	Scarecrow-like protein 3
c54253_g4_i1	143.8	137.51	162.98	157.92	43.88	44.62	0.405202	0.378699	0.629054	-1.68339	0.000362712	0.00337259	TBA_PRUDU	Tubulin alpha chain
c54281_g1_i1	0.74	0.57	39.56	39.53	0	0	6.12377	7.53e-25	2.11e-22	0	1	1
c54282_g1_i1	24.26	24.09	2.41	2.86	10.41	10.86	-2.93497	1.73e-07	3.34e-06	-1.18016	0.0182342	0.0748475
c54282_g2_i1	21.22	20.88	3.41	2.72	7.16	9.44	-2.55287	4.35e-07	7.95e-06	-1.35282	0.00472736	0.0265232
c5429_g1_i1	6.06	3.54	1.16	1.02	1.33	1.04	-1.89403	0.000851881	0.00709865	-2.0166	0.000389083	0.00356535
c54300_g1_i1	77.61	75.58	26.93	29.87	15	13.7	-1.20483	0.0103466	0.0544756	-2.42599	7.08e-07	1.81e-05
c54302_g1_i3	3.35	3.31	5.55	5.03	9.57	9.79	0.882214	0.062904	0.205718	1.52413	0.00141138	0.0101546	TRNH_DATST	Tropinone reductase homolog
c54302_g1_i4	3.77	3.83	5.93	6.69	9.02	9.7	0.946145	0.0458442	0.16448	1.28507	0.00677969	0.0352298	TRNH_DATST	Tropinone reductase homolog
c54313_g1_i1	51.52	58.82	119.5	133.49	139.05	168.9	1.41248	0.00257882	0.0178843	1.46572	0.00178678	0.0122635	CAMT_SOLTU	Caffeoyl-CoA O-methyltransferase
c54332_g1_i1	0.32	0.21	62.78	60.22	42.64	39.83	8.02823	5.11e-34	1.31e-30	7.22185	3.13e-29	7.9e-25
c54348_g1_i5	8.1	7.29	2.5	1.96	2.84	3.03	-1.55064	0.00315215	0.0210761	-1.39667	0.00697849	0.036006	PRX2B_ARATH	Peroxiredoxin-2B
c54350_g1_i1	8.44	8.78	21.89	20.28	24.49	24.68	1.50787	0.00148535	0.0113106	1.49819	0.00159159	0.0111595	RC23_ARATH	UPF0057 membrane protein At4g30650
c54359_g1_i1	2.19	2.21	4.9	5.8	5.81	3.72	1.50015	0.00286895	0.0194976	1.09999	0.0278521	0.102553
c54372_g1_i1	16.25	16.02	8.53	7.57	5.47	4.15	-0.778808	0.102922	0.28665	-1.75718	0.000325163	0.00308785
c54375_g1_i1	0	0.1	5.97	4.67	0	0	6.93079	1.56e-21	2.28e-19	0	1	1	CATL_SARPE	Cathepsin L
c54386_g2_i1	9.47	10.66	4.3	5.85	19.43	18.21	-0.741515	0.159336	0.381076	0.897655	0.0677054	0.19402
c54402_g1_i1	3.83	2.58	5.77	7.42	2.08	3.1	1.27064	0.0152521	0.0734734	-0.313177	0.583831	0.770007
c54410_g2_i1	78.44	73.6	146.92	133.62	249.44	236	1.1513	0.0147929	0.0718352	1.68284	0.000425112	0.00382844
c54410_g3_i1	52.07	50.13	113.11	110.38	175.95	176.49	1.34445	0.00405782	0.0258906	1.77105	0.000182484	0.00191896	NAC2_ARATH	NAC domain-containing protein 2
c54410_g3_i2	37.15	36.52	85.58	83.26	131.11	129.45	1.41151	0.00260541	0.0180278	1.80717	0.000137259	0.00152301	NAC81_ARATH	Protein ATAF2
c54416_g1_i1	9.45	8.72	17.39	18.07	21.71	21.69	1.17956	0.0119636	0.06092	1.24071	0.00824701	0.0409328	FBL78_ARATH	Putative F-box/LRR-repeat protein At5g02700
c54419_g2_i1	2006.23	1945.53	3303.05	3217.05	1433.61	1388.61	0.948408	0.0406072	0.150892	-0.495651	0.281598	0.501249	NO93_SOYBN	Early nodulin-93
c54428_g1_i1	0.13	0.15	6.58	6.78	0	0	5.76421	1.79e-18	1.75e-16	0	1	1	VPP4_MOUSE	V-type proton ATPase 116 kDa subunit a isoform 4
c54471_g1_i1	11.64	10.69	21.1	22.27	7.84	7.3	1.17458	0.0124263	0.0627653	-0.57451	0.222359	0.432242	CXE18_ARATH	Probable carboxylesterase 18
c54483_g1_i1	8.25	7.44	11.14	9.93	20.04	20.61	0.639635	0.170187	0.396908	1.35744	0.00390229	0.0228619	E70A1_ARATH	Exocyst complex component EXO70A1
c54489_g1_i1	6.33	4.26	2.93	1.68	2.53	1.5	-0.965223	0.0731394	0.228137	-1.39402	0.0092041	0.0444909
c54497_g1_i1	6.04	5.73	2.43	3.55	1.17	0.88	-0.752914	0.138365	0.348252	-2.52038	4.16e-06	8.14e-05
c54497_g2_i1	11.03	11.58	0.17	0.2	9.27	8.6	-5.6866	1.4e-20	1.85e-18	-0.354796	0.446531	0.662219
c54497_g2_i2	36.37	34.09	12.02	10.91	11.23	12.13	-1.36874	0.00557505	0.0333854	-1.58792	0.00135067	0.00980601
c54497_g4_i1	8.24	7.64	6.52	5.89	2.54	3.21	-0.134901	0.782134	0.905339	-1.47606	0.00271324	0.0171185
c54505_g1_i1	13.93	11.05	1.55	2.94	1.28	2.17	-2.22833	3.67e-05	0.000457085	-2.84589	3.58e-07	1e-05
c54505_g2_i1	11.72	10.73	3.61	4.04	2.5	2.24	-1.33489	0.0055204	0.0331257	-2.25234	6.11e-06	0.000112995	GATA5_ARATH	GATA transcription factor 5
c54511_g1_i1	64.25	60.87	24.81	23.32	22.31	23.32	-1.16456	0.0124902	0.0630295	-1.47073	0.00173759	0.0119864	SR45A_ARATH	Serine/arginine-rich splicing factor SR45a
c54511_g1_i2	58.32	55.13	22.6	23.85	25.75	23.44	-1.07051	0.0217496	0.0957081	-1.21983	0.0091181	0.0442663
c54511_g1_i3	83.02	79.59	28.96	28.11	27.96	26.72	-1.29574	0.00559011	0.0334591	-1.58766	0.000752201	0.00609725	SR45A_ARATH	Serine/arginine-rich splicing factor SR45a
c54517_g2_i2	6.22	5.88	3.03	3.53	1.27	1.58	-0.67074	0.156046	0.376327	-2.10197	2.15e-05	0.000325833	Y1686_ARATH	Uncharacterized membrane protein At1g16860
c54517_g3_i1	6.06	6.09	3.61	3.14	1.98	1.92	-0.627391	0.204689	0.44192	-1.65021	0.00118185	0.00878416	Y1686_ARATH	Uncharacterized membrane protein At1g16860
c54524_g4_i1	19.03	22.82	2.9	3.31	3.68	2.86	-2.50537	3.39e-06	5.31e-05	-2.6733	7.12e-07	1.82e-05
c54526_g1_i2	3.01	3.48	5.28	5.65	11.95	11.16	0.96838	0.0466111	0.166529	1.81533	0.000205379	0.00211803	ASIL2_ARATH	Trihelix transcription factor ASIL2 {ECO:0000305}
c54526_g2_i1	2.11	2.2	6.27	5.66	17.09	10.73	0	1	1	2.67021	1.23e-05	0.000203112	ASIL2_ARATH	Trihelix transcription factor ASIL2 {ECO:0000305}
c54537_g1_i1	17.16	28.16	29.72	40.99	10.7	16.21	0.860268	0.0652788	0.210983	-0.765546	0.103086	0.259724	CXE2_ARATH	Probable carboxylesterase 2
c54537_g2_i1	41.16	36.85	46.77	38.25	11.69	15.45	0.362281	0.440939	0.68161	-1.52296	0.00164339	0.01147	CXE13_ARATH	Probable carboxylesterase 13
c54538_g1_i1	19.8	20.19	20.31	22.21	9.65	8.35	0.304839	0.511461	0.734012	-1.16664	0.0132797	0.0590018	TATB_HERAR	Sec-independent protein translocase protein TatB {ECO:0000255|HAMAP-Rule:MF_00237}
c54542_g1_i1	3.84	3.47	20.3	21.65	14.8	14.53	2.73646	4.16e-08	8.79e-07	1.98909	4.34e-05	0.000587509	MY108_ARATH	Transcription factor MYB108
c54545_g1_i1	13.51	13.48	82.99	81.11	86.79	87	2.81836	1.04e-08	2.35e-07	2.6711	4.82e-08	1.75e-06	FQRL1_ARATH	Probable NAD(P)H dehydrogenase (quinone) FQR1-like 1 {ECO:0000305}
c54547_g1_i1	0.03	0	6.47	6.67	0	0	8.51716	4.02e-23	7.91e-21	0	1	1	EIF3I_DROER	Eukaryotic translation initiation factor 3 subunit I {ECO:0000255|HAMAP-Rule:MF_03008}
c54603_g1_i1	4.59	3.91	12.76	11.58	9.05	8.79	1.73103	0.000290536	0.00282792	1.05288	0.0255648	0.0961337	PGLR_VITVI	Probable polygalacturonase
c54625_g1_i1	0	0.08	6.01	6.42	0	0	7.33012	3.11e-20	3.86e-18	0	1	1	SSRB_CANFA	Translocon-associated protein subunit beta
c54660_g2_i1	5.51	5.34	3.08	3.46	1.05	1.12	-0.51868	0.26807	0.519231	-2.33864	2.05e-06	4.46e-05	CAAT7_ARATH	Cationic amino acid transporter 7, chloroplastic
c54660_g2_i2	5.34	5.76	4.17	3.83	1.21	1.28	-0.259079	0.578423	0.781934	-2.17457	8.72e-06	0.000152354	CAAT7_ARATH	Cationic amino acid transporter 7, chloroplastic
c54660_g2_i3	5.44	5.92	3.26	3.41	0.86	1.06	-0.553682	0.236282	0.482355	-2.5837	2.15e-07	6.36e-06	CAAT7_ARATH	Cationic amino acid transporter 7, chloroplastic
c54660_g2_i4	5.04	4.8	3.28	3.2	0.97	1.03	-0.391901	0.402875	0.650256	-2.31632	2.64e-06	5.51e-05	CAAT7_ARATH	Cationic amino acid transporter 7, chloroplastic
c54662_g1_i1	104.02	100.6	27.09	26.93	25.16	23.69	-1.70592	0.000308737	0.00297953	-2.08158	1.36e-05	0.000220704	RAVL1_ARATH	AP2/ERF and B3 domain-containing transcription repressor TEM1
c54662_g1_i2	24.4	22.95	39.7	39.93	15.37	14.55	0.967397	0.03788	0.143756	-0.67643	0.146337	0.328456	RAV2_ARATH	AP2/ERF and B3 domain-containing transcription repressor RAV2
c54662_g1_i3	54.39	51.85	20.9	20.07	14.24	13.62	-1.15683	0.0133618	0.0664116	-1.94477	4.83e-05	0.000644672	RAVL1_ARATH	AP2/ERF and B3 domain-containing transcription repressor TEM1
c54726_g1_i1	1382.47	1363.71	721.54	702.42	406.94	392.87	-0.73144	0.113046	0.305	-1.79454	0.00014885	0.00162593	DHSO_ARATH	Sorbitol dehydrogenase
c54736_g1_i1	0.19	0.1	5.08	5.32	6.86	7.63	5.34419	2.16e-17	1.79e-15	5.59455	5.21e-19	4.45e-16
c54772_g1_i2	14.73	15.66	30.42	30.12	40.21	40.4	1.21653	0.0101476	0.053607	1.39535	0.00324322	0.0197733	LSM5_ARATH	Sm-like protein LSM5 {ECO:0000305}
c54774_g1_i1	21.51	19.95	45.93	44.16	42.8	43.52	1.34289	0.00445633	0.0279475	1.047	0.0257259	0.0965767
c54782_g1_i1	6.94	6.71	9.21	8.01	20.48	18.62	0.550124	0.238974	0.485637	1.50287	0.00149698	0.0106368	CRF4_ARATH	Ethylene-responsive transcription factor CRF4
c54797_g1_i1	40.11	40.79	7.5	7.23	7.7	9.25	-2.24088	3.79e-06	5.88e-05	-2.2689	2.86e-06	5.91e-05
c54803_g2_i1	15.89	16.57	20.14	19.46	6.16	6.49	0.502179	0.279692	0.53169	-1.3744	0.00374406	0.0220994
c54816_g1_i3	8.7	7.21	6.41	4.38	22.91	17.49	-0.312639	0.590453	0.79019	1.34096	0.00758211	0.0383852
c5483_g1_i1	4	4.34	16.46	17.33	7.63	6.68	2.23669	6.32e-06	9.36e-05	0.764461	0.116597	0.282836	KIC_ARATH	Calcium-binding protein KIC
c54853_g1_i1	27.69	25.49	68.56	65.15	138.35	136.78	1.54646	0.00102656	0.00832695	2.35654	1.08e-06	2.6e-05	RSC5_DICDI	Random slug protein 5
c54862_g2_i1	30.32	30.58	9.72	9.71	5.98	5.47	-1.43372	0.00233053	0.0164713	-2.42701	6.45e-07	1.67e-05	GPAT6_ARATH	Glycerol-3-phosphate 2-O-acyltransferase 6
c54881_g1_i1	16.83	16.95	29.44	28.82	41.92	41.81	0.99895	0.0315841	0.126292	1.29314	0.00566607	0.030578	NO66_DROYA	Bifunctional lysine-specific demethylase and histidyl-hydroxylase NO66
c54929_g1_i1	9.72	8.8	16.31	15.12	25.56	24.36	0.983336	0.0382828	0.14489	1.41766	0.00287342	0.0179221
c54930_g2_i1	11.76	11.23	7	7.65	4.6	4.55	-0.437314	0.345851	0.598585	-1.34642	0.00425208	0.0244757	MSL6_ARATH	Mechanosensitive ion channel protein 6
c54943_g2_i1	19.52	18.7	6.51	6.08	5.67	6	-1.37478	0.00458718	0.0285955	-1.7191	0.000433953	0.00389622
c54944_g1_i1	124.77	136.25	247.92	279.31	95.59	103.35	1.22945	0.00835162	0.0459956	-0.407113	0.376696	0.599558	G3PC1_ARATH	Glyceraldehyde-3-phosphate dehydrogenase GAPC1, cytosolic
c54945_g1_i1	25.22	22.39	13.83	11.95	6.03	4.25	-0.652963	0.171417	0.398436	-2.21697	1.05e-05	0.000178199	E13C_TOBAC	Glucan endo-1,3-beta-glucosidase
c54945_g2_i1	8.62	6.98	4.93	6.69	1.85	2.35	-0.167988	0.79836	0.913376	-1.87764	0.00153719	0.0108567
c54945_g3_i1	30.83	28.75	19.19	19.16	10.77	9.31	-0.416531	0.37039	0.622283	-1.58192	0.000893136	0.00702598	E133_ARATH	Glucan endo-1,3-beta-glucosidase 3
c54954_g1_i1	634.46	627.74	203.8	190.94	85.4	84.18	-1.45105	0.00196966	0.0142847	-2.90579	3.94e-09	2.02e-07	HSP16_SOYBN	18.5 kDa class I heat shock protein
c54954_g2_i1	659.79	646.73	222.7	208.83	97.92	102.9	-1.37776	0.00322715	0.0215009	-2.71398	2.95e-08	1.14e-06	HSP16_SOYBN	18.5 kDa class I heat shock protein
c54962_g1_i1	4.74	5.64	1.44	1.86	2.02	1.39	-1.41023	0.0122488	0.0620207	-1.60203	0.00485048	0.0270696
c54970_g1_i1	5.7	6.14	1.12	1.4	4.08	3.95	-2.01472	6.75e-05	0.000782904	-0.575088	0.227798	0.439071
c54983_g1_i3	5.89	5.33	2.77	2.66	2.01	2.12	-0.82513	0.0965881	0.274746	-1.45048	0.00422751	0.0243593	YWKD_BACSU	Uncharacterized protein YwkD
c54983_g1_i7	4.31	5.17	1.84	2.23	1.16	1.37	-1.00376	0.0442981	0.160681	-1.91708	0.000200241	0.00207566	YWKD_BACSU	Uncharacterized protein YwkD
c54994_g1_i2	3.22	6.38	1.46	4.67	0.56	1.3	-0.411583	0.460191	0.69631	-2.36363	8.51e-05	0.00103172
c55000_g1_i1	23.55	21.53	25.82	27.4	9.74	9.71	0.453911	0.326239	0.579142	-1.22768	0.0088475	0.0432317	AL3F1_ARATH	Aldehyde dehydrogenase family 3 member F1
c55007_g1_i1	11.67	12.52	6.03	6.21	5.45	5.1	-0.77051	0.0987531	0.278888	-1.21345	0.00986378	0.0469454	SYE_TOBAC	Glutamate--tRNA ligase, chloroplastic/mitochondrial
c55011_g1_i1	0	0	10.15	11.67	0	0	11.3165	1.23e-27	7.59e-25	0	1	1	TMPS6_MOUSE	Transmembrane protease serine 6
c55033_g1_i1	40.7	36.01	3.82	2.95	6.28	5.2	-3.27279	2.63e-10	7.33e-09	-2.74839	4.75e-08	1.73e-06
c55062_g2_i2	12.77	13.97	2.75	2.84	5.5	4.86	-2.03259	4.77e-05	0.000577124	-1.38023	0.00422464	0.0243569
c55074_g1_i1	11.63	16.19	3.79	4.11	0.85	2.13	-1.52923	0.0119082	0.0607073	-3.16584	4.59e-06	8.82e-05
c55074_g1_i2	11.81	11.53	6.95	4.29	2.46	1.62	-0.812617	0.110505	0.300401	-2.50764	9.05e-06	0.000157262
c55082_g2_i1	64.6	60.53	202.6	197.31	179.09	182.6	1.89487	6.69e-05	0.000776598	1.51797	0.00124055	0.00915025	PBP1_ARATH	Calcium-binding protein PBP1
c55092_g1_i1	5.18	4.01	1.27	1.14	2.76	1.77	-1.70364	0.0011861	0.00938255	-1.02835	0.0423263	0.138795
c55098_g1_i1	5.49	0	0.37	0	0.55	0	-3.59471	3.19e-07	5.94e-06	-3.26878	7.4e-07	1.88e-05	ERLI1_ARATH	Lipid transfer protein EARLI 1
c55098_g2_i1	5.12	0	0.22	0	0.38	0	-4.21197	5.82e-09	1.36e-07	-3.67859	7.06e-08	2.45e-06	14KD_DAUCA	14 kDa proline-rich protein DC2.15
c55125_g1_i1	7.34	6.69	14.13	13.68	21.52	21.62	1.20014	0.010401	0.0546973	1.60461	0.000684943	0.00565117	E70B1_ARATH	Exocyst complex component EXO70B1
c55125_g1_i2	7.17	6.74	14.71	14.46	22.34	21.91	1.28112	0.00632269	0.0369382	1.65345	0.000475536	0.00418455	E70B1_ARATH	Exocyst complex component EXO70B1
c55136_g2_i1	13.18	16.33	34.99	30.04	47.75	43.7	1.36662	0.00421972	0.0267488	1.62093	0.000729591	0.00595035	RAB7_PRUAR	Ras-related protein Rab7
c55170_g1_i1	3.64	3.81	7.31	8.18	11.11	10.92	1.27229	0.00841078	0.0462016	1.54888	0.00138081	0.00997451
c55185_g2_i1	9.53	6.64	15.96	14.99	4.33	6.55	1.16193	0.0152759	0.0735044	-0.578478	0.231694	0.444185	MSRA_LACSA	Peptide methionine sulfoxide reductase
c55196_g1_i1	5.46	5.76	3.89	3.54	2.16	2.2	-0.381415	0.415761	0.661343	-1.3794	0.00409094	0.0237407	PP391_ARATH	Pentatricopeptide repeat-containing protein At5g18390, mitochondrial
c55196_g1_i2	7.41	7.02	4.43	5.19	3.1	2.63	-0.372765	0.425935	0.669524	-1.34961	0.00458901	0.0259263	PP391_ARATH	Pentatricopeptide repeat-containing protein At5g18390, mitochondrial
c55215_g1_i1	23.81	23.28	7.68	7.23	14.01	14.4	-1.44354	0.00227772	0.0161518	-0.743899	0.109908	0.271566
c55228_g1_i1	6.92	5.93	1.71	2.06	2.83	2.24	-1.52129	0.00721825	0.0409882	-1.3367	0.0166354	0.069996
c55254_g1_i1	2.31	2.19	23.72	25.41	133.12	126.8	3.66464	2.08e-12	8e-11	5.83635	2.02e-24	5.64e-21
c55264_g1_i1	6.77	6.72	22.26	20.65	38.71	36.72	1.8834	8.29e-05	0.00094025	2.46717	4.14e-07	1.14e-05	HT1_ARATH	Serine/threonine-protein kinase HT1
c55264_g1_i2	5.34	5.77	16.97	15.71	29.83	28.91	1.7698	0.000208567	0.00212011	2.38601	9.39e-07	2.32e-05	HT1_ARATH	Serine/threonine-protein kinase HT1
c55264_g2_i1	4.65	5.96	10.5	10.99	16.28	16.93	1.2309	0.0094123	0.0505713	1.6289	0.00064595	0.00538324	HT1_ARATH	Serine/threonine-protein kinase HT1
c55264_g3_i1	2.67	4.4	2.83	6.92	6.39	11.77	0.700421	0.203061	0.440243	1.35439	0.00994403	0.0472649
c55272_g1_i1	2.11	1.67	7.75	7.65	8.61	7.68	2.24129	8.26e-06	0.000119807	2.0904	3.05e-05	0.000435234	AXX15_SOYBN	Auxin-induced protein X15
c55304_g1_i1	0.37	0.27	39.97	37.78	0	0	7.11719	1.72e-28	1.35e-25	0	1	1	EF1B_DROME	Probable elongation factor 1-beta
c55311_g1_i2	12.01	16.91	3.68	2.77	2.32	3.44	-1.91232	0.000461402	0.00421813	-2.32088	2.76e-05	0.000401316
c55313_g2_i1	0.76	0.93	6.13	5.86	10.77	10.87	3.03985	1.72e-07	3.32e-06	3.6552	3.01e-10	2.23e-08
c55315_g1_i1	1.29	1.77	5.91	8.31	7.55	6.55	2.45091	6.75e-05	0.000782475	2.18967	0.000314562	0.00300702
c55315_g2_i1	4.38	5.35	15.45	17.68	14.97	16.13	1.98254	4e-05	0.00049304	1.66083	0.000515413	0.00447218
c55316_g2_i2	11.21	10.44	14.53	14.67	27.01	26.15	0.643988	0.164876	0.389127	1.27926	0.00628052	0.0332074	VAC14_ARATH	Protein VAC14 homolog
c55327_g1_i1	4.11	4.4	8.9	8.67	9.64	10.02	1.25874	0.00746524	0.0421798	1.19173	0.0111336	0.0515572	PUB4_ARATH	U-box domain-containing protein 4
c55332_g1_i1	6.67	7.67	135.29	123.1	198.69	196.01	4.39046	1.72e-16	1.23e-14	4.76813	1.37e-18	9.74e-16
c55338_g1_i1	4.73	5.2	1.78	1.68	2.08	1.65	-1.30858	0.00647109	0.037628	-1.42737	0.00306876	0.0188903
c55338_g1_i2	7.91	7.96	3.03	3.41	2.56	2.82	-1.0854	0.0229641	0.0993951	-1.57647	0.00110564	0.008306
c55352_g1_i1	5.33	5.16	11.97	10.88	2.78	2.17	1.34548	0.00592995	0.0350223	-1.08935	0.0325424	0.115152	ACCO1_SOLLC	1-aminocyclopropane-1-carboxylate oxidase 1
c55352_g2_i1	10.06	9.73	19.23	20.03	3.35	4.87	1.23576	0.0135016	0.0669906	-1.25997	0.0198324	0.0797126	ACCO1_PETHY	1-aminocyclopropane-1-carboxylate oxidase 1
c55352_g3_i1	4.69	2.39	7.11	8.03	1.31	2.9	1.33152	0.0114447	0.0588419	-0.748829	0.208828	0.414407
c55355_g1_i1	0	0	25.04	23.21	0	0	12.3709	8.61e-34	2e-30	0	1	1
c55380_g1_i1	21.9	21.95	63.07	58.63	54.19	55.12	1.68803	0.000359331	0.00340058	1.30252	0.00542704	0.0295603
c55381_g1_i1	180.9	171.36	38.32	39.29	28.19	26.97	-1.9635	3.8e-05	0.000472099	-2.68825	4.02e-08	1.5e-06
c55381_g1_i2	129.05	128.01	25.29	24.13	19.66	17.97	-2.16148	6.75e-06	9.95e-05	-2.78614	1.47e-08	6.33e-07
c55383_g1_i1	8.62	9.48	2.66	2.78	9.05	9.04	-1.50082	0.00386744	0.0248742	-0.00889759	1	1
c55391_g3_i1	14.1	11.67	9.31	9.13	3.35	2.53	-0.253185	0.598197	0.795207	-2.13674	2.83e-05	0.000409736	Y5720_ARATH	Probable inactive receptor kinase At5g67200
c55391_g6_i1	8.95	9.1	7.58	6.33	2.67	3.47	-0.132678	0.815945	0.922621	-1.54902	0.00453734	0.0256928	ERL1_ARATH	LRR receptor-like serine/threonine-protein kinase ERL1 {ECO:0000303|PubMed:14985254}
c55397_g1_i1	5.11	5.12	9.36	9.5	16.7	14.84	1.09639	0.0202457	0.0908759	1.60802	0.000731954	0.0059648	CAD1_ARATH	MACPF domain-containing protein CAD1
c55397_g1_i2	4.53	4.01	8.27	8.91	15.25	14.62	1.22311	0.00999166	0.0530127	1.79024	0.000188464	0.0019698	CAD1_ARATH	MACPF domain-containing protein CAD1
c55400_g1_i1	0.89	0.76	4.65	5.5	5.71	7.48	2.82836	2.56e-05	0.000332043	2.96172	7.21e-06	0.000130072
c55403_g1_i1	6.12	6.55	9.68	10.93	16.47	18.52	0.91505	0.0508963	0.177458	1.44967	0.00214684	0.0142297
c55404_g1_i1	13.6	10.57	13.18	12.33	2.3	2.06	0.345996	0.50696	0.730839	-2.4385	6.75e-05	0.000851904	RAA5C_ARATH	Ras-related protein RABA5c
c55404_g2_i1	13.92	15.11	18.14	17.7	6.82	7.14	0.523847	0.264606	0.515038	-1.06877	0.0253028	0.0953978	RAA5B_ARATH	Ras-related protein RABA5b
c55409_g1_i1	50.61	47.65	62.82	64.84	16.6	17.39	0.59561	0.197757	0.433594	-1.54457	0.00107542	0.00814084	ETC1_ARATH	MYB-like transcription factor ETC1
c55421_g1_i1	0.15	0	8.65	8.74	0	0	6.6808	2e-13	8.96e-12	0	1	1
c55421_g1_i2	0.15	0	6.01	6.65	0	0	6.29815	1.23e-11	4.27e-10	0	1	1
c55422_g1_i2	1.22	1.44	5.16	6.68	3.79	3.94	2.37599	2.48e-05	0.000323301	1.52464	0.00691751	0.0357793
c55441_g1_i1	73.46	70.04	69.2	64.58	30.1	30.14	0.113183	0.805889	0.917218	-1.2677	0.00666289	0.0347226	U87A2_ARATH	UDP-glycosyltransferase 87A2
c55453_g1_i1	5.55	5.39	4.14	4.41	2.08	2.52	-0.14374	0.760218	0.893696	-1.26643	0.00761366	0.0385217	DCR_ARATH	BAHD acyltransferase DCR
c55453_g1_i3	5.12	4.53	3.11	3.54	1.55	1.72	-0.321865	0.494883	0.722538	-1.577	0.00106339	0.00807283	DCR_ARATH	BAHD acyltransferase DCR
c55453_g1_i4	5.21	4.72	3.56	3.79	1.99	1.92	-0.221244	0.63542	0.820175	-1.35864	0.00436701	0.0249803	DCR_ARATH	BAHD acyltransferase DCR
c55466_g3_i1	8.06	8.49	44.66	43.41	122.29	119.79	2.63077	9.69e-08	1.95e-06	3.85663	1.05e-13	2.23e-11	DIR20_ARATH	Dirigent protein 20
c55475_g1_i1	39.78	38.85	62.74	59.7	101.81	96.94	0.855836	0.0651371	0.210739	1.32329	0.00469496	0.026395	YTHD1_MOUSE	YTH domain-containing family protein 1
c55478_g1_i2	5.29	5.01	13.41	12.29	8.37	8.11	1.54278	0.00166253	0.0124094	0.666462	0.172349	0.365938
c55486_g1_i1	6.88	6.48	8.9	9.55	21	21.23	0.683948	0.148651	0.364575	1.64678	0.000579665	0.00492213	AB17A_HUMAN	Alpha/beta hydrolase domain-containing protein 17A
c55486_g1_i2	11.9	11.84	14.11	14.96	34.17	33.9	0.506402	0.275431	0.527306	1.50385	0.00141329	0.010164	AB17B_CHICK	Alpha/beta hydrolase domain-containing protein 17B
c55492_g2_i1	3.74	3.41	7.37	7.61	5.06	4.88	1.27975	0.00673118	0.0387726	0.457715	0.329636	0.552738	WRK40_ARATH	Probable WRKY transcription factor 40
c55492_g2_i2	3.3	3.18	7.55	7.62	4.97	5.06	1.43936	0.00244215	0.0171091	0.612927	0.192093	0.392666	WRK40_ARATH	Probable WRKY transcription factor 40
c55503_g1_i2	76.26	74.39	46.09	48.51	25.28	25.95	-0.455164	0.323925	0.577042	-1.57071	0.000860215	0.00678714	XTH8_ARATH	Probable xyloglucan endotransglucosylase/hydrolase protein 8
c55506_g3_i1	129.55	125.92	273.61	263.1	344.52	334.02	1.32962	0.0046718	0.0290156	1.4136	0.00267309	0.0169182	H33_VITVI	Histone H3.3
c55506_g5_i1	30.54	31.56	81.35	80.78	110.44	108.56	1.60421	0.000684047	0.00590578	1.80496	0.000144524	0.00158623	H33_HORVU	Histone H3.3
c55512_g1_i1	55.5	58.75	200.65	188.13	145.28	146.32	1.98389	3.15e-05	0.00039803	1.33734	0.00426337	0.0245267	RAP21_ARATH	Ethylene-responsive transcription factor RAP2-1
c55512_g1_i2	8.71	7.65	27.22	27.23	22.81	21.97	1.95449	5.17e-05	0.000620695	1.43941	0.00254625	0.0162768	ERF08_ARATH	Ethylene-responsive transcription factor ERF008
c55513_g1_i1	3.35	3.24	10.05	9.57	10.89	9.83	1.78516	0.000189959	0.00195538	1.635	0.00059553	0.00503298	SKI14_ARATH	F-box protein SKIP14
c55522_g1_i1	2393.11	2351.15	1423.26	1394.77	449.31	442.32	-0.537678	0.242889	0.490633	-2.42754	5.2e-07	1.38e-05	HS17C_ARATH	17.6 kDa class I heat shock protein 3
c55523_g2_i1	14.32	15.35	8.22	8.08	5.62	5.32	-0.65023	0.162304	0.385266	-1.45443	0.00212875	0.0141368	YUGF_BACSU	Uncharacterized hydrolase YugF
c55525_g2_i1	3.87	2.45	76.91	75.36	38.11	38.23	4.8165	4.89e-18	4.56e-16	3.5831	1.3e-11	1.47e-09
c55525_g3_i1	4.72	4.6	108.85	111.86	43.49	39.08	4.79753	4.78e-18	4.47e-16	3.1377	1.63e-09	9.42e-08	ERF21_ARATH	Ethylene-responsive transcription factor ERF021
c55532_g1_i1	7.65	6.79	13.81	14.28	2.33	2.54	1.17491	0.0126529	0.0636528	-1.58303	0.00104933	0.00798779	LDOX_MALDO	Leucoanthocyanidin dioxygenase
c55532_g1_i2	3.28	2.87	4.92	5.49	0.89	1.14	0.975356	0.0447202	0.161756	-1.60826	0.00197373	0.013309	LDOX_ARATH	Leucoanthocyanidin dioxygenase
c55551_g1_i1	5.04	6.37	2.99	2.78	2.69	2.01	-0.766043	0.113587	0.306186	-1.29221	0.00811811	0.0404644	UBP12_ARATH	Ubiquitin carboxyl-terminal hydrolase 12
c55554_g1_i1	24.04	23.57	16.13	14.89	9.78	8.71	-0.395845	0.397489	0.645448	-1.37562	0.00386427	0.0226893
c55564_g3_i1	4.55	4.53	7.72	6.64	12.33	10.27	0.883447	0.0711715	0.223993	1.30242	0.00757871	0.0383757	Y4597_ARATH	Uncharacterized protein At4g15970
c55575_g1_i2	4.96	5.43	10.2	11.13	10.23	11.7	1.24907	0.00803982	0.0446418	1.06026	0.0239122	0.091365	PEPK2_ARATH	Serine/threonine-protein kinase PEPKR2
c55576_g2_i1	3.92	3.67	8.28	8.35	13.12	12.3	1.34407	0.00472661	0.0292778	1.72682	0.00031261	0.00299234	TBL16_ARATH	Protein trichome birefringence-like 16
c55576_g2_i2	2.81	3.1	5.53	5.11	9.99	8.96	1.06345	0.0250254	0.106088	1.66511	0.000497456	0.0043433	TBL16_ARATH	Protein trichome birefringence-like 16
c55578_g1_i1	3.85	2.86	20.2	20.04	10.69	11.82	2.80133	2.57e-08	5.56e-07	1.73177	0.000388446	0.00356061	MYB44_ARATH	Transcription factor MYB44
c55578_g1_i2	1.6	1.71	6.15	6.44	3.19	2.54	2.14111	2.72e-05	0.000350738	0.77568	0.12831	0.301183	MYB44_ARATH	Transcription factor MYB44
c55578_g2_i1	6.54	6.93	14.78	14.85	6.79	6.66	1.3501	0.00423877	0.0268382	-0.0179509	0.971285	0.99376
c55583_g1_i1	6.81	6.66	9.9	9.98	18.82	17.64	0.773146	0.0962421	0.27408	1.41993	0.00251687	0.01613	YJCL_BACSU	Uncharacterized membrane protein YjcL
c55583_g1_i2	6.34	5.83	9.15	8.93	16.32	16.26	0.783706	0.092012	0.266076	1.40418	0.00281051	0.0175878	YJCL_BACSU	Uncharacterized membrane protein YjcL
c55583_g2_i1	13.69	13.04	16.24	16.49	32.58	35.63	0.510825	0.275717	0.527653	1.33841	0.00454355	0.0257243
c55585_g1_i3	6.45	4.35	3.11	2.7	2.48	1.64	-0.66251	0.19962	0.435751	-1.39144	0.0084099	0.0415643
c55603_g1_i1	5.06	2.65	7.03	5.84	12.61	14.91	0.976447	0.0662243	0.213031	1.83147	0.000389112	0.00356535
c55611_g1_i1	2.38	1.92	5.08	4.88	4.87	4.8	1.4248	0.00315848	0.0211126	1.15212	0.0159673	0.0678179
c55615_g1_i1	3.67	3.68	9.28	9.38	12.71	13.52	1.55814	0.00116425	0.00922915	1.81913	0.000160633	0.00173136	MYB44_ARATH	Transcription factor MYB44
c55619_g2_i1	9.71	9.58	0.05	0.13	2.97	2.98	-6.5422	1.71e-22	2.95e-20	-1.71037	0.00040959	0.00371321	SKI23_ARATH	F-box protein SKIP23
c55646_g1_i1	9.07	9.31	3.24	2.65	3.49	3.3	-1.42659	0.0030345	0.020404	-1.45024	0.00251693	0.01613	COL16_ARATH	Zinc finger protein CONSTANS-LIKE 16
c55650_g1_i1	20.56	21.9	16.57	18.31	2.72	3.04	-0.0698961	0.880757	0.954585	-2.89514	6.57e-09	3.14e-07	C86B1_ARATH	Cytochrome P450 86B1
c55658_g1_i2	2.1	3.47	7.87	8.02	11.79	12.49	1.7422	0.0011302	0.00900156	2.11209	7.71e-05	0.000948491
c55675_g1_i1	5.97	6.22	0.7	1.14	1.78	2.16	-2.51791	6.49e-07	1.15e-05	-1.64602	0.000687661	0.00566618	TRRAP_HUMAN	Transformation/transcription domain-associated protein
c55678_g1_i1	5.26	4.81	31.09	31.33	16.34	15.86	2.85072	1.31e-08	2.95e-07	1.66304	0.00058113	0.00493151	DIR15_ARATH	Dirigent protein 15
c55691_g1_i1	49.61	48.45	23.75	23.81	21.9	20.29	-0.831011	0.0727729	0.227479	-1.23296	0.00825227	0.0409549	EBF1_ARATH	EIN3-binding F-box protein 1
c55702_g1_i1	2.04	1.3	7.53	6.29	4.82	4.6	2.27089	4.71e-05	0.000570779	1.48087	0.00941654	0.045289	RAP23_ARATH	Ethylene-responsive transcription factor RAP2-3
c55702_g3_i1	1.21	1.83	5.36	6.57	2.06	4.49	2.2044	0.000120811	0.00131396	1.10212	0.0645439	0.187444	RAP23_ARATH	Ethylene-responsive transcription factor RAP2-3
c55708_g1_i1	9.57	9.53	15.03	14.07	23.05	21.98	0.821346	0.0780624	0.238217	1.22152	0.00916063	0.0443915	PGML1_ARATH	Phosphoglycerate mutase-like protein 1 {ECO:0000305}
c55708_g1_i2	5.58	6	8.79	8.42	14.55	13.9	0.784758	0.0932023	0.268208	1.28037	0.00651052	0.0340864	PGML1_ARATH	Phosphoglycerate mutase-like protein 1 {ECO:0000305}
c55710_g1_i1	8.14	8.4	18.53	20.04	28.59	29.97	1.43838	0.0024621	0.0172167	1.80917	0.000157371	0.00170385
c55710_g1_i2	9.18	8.28	18.65	19.6	24.67	23.9	1.35298	0.00466488	0.0289836	1.46314	0.00220346	0.0145182
c55712_g2_i1	9.18	6.92	15.1	16.93	20.34	20.11	1.22211	0.011816	0.0603634	1.32077	0.00629681	0.0332691	RER1C_ARATH	Protein RER1C
c55712_g3_i1	2.85	2.97	8.59	10.73	11.32	10.31	1.9497	9.1e-05	0.00102049	1.87803	0.000164603	0.00176922
c55713_g1_i1	0.1	0	13.69	14.62	0	0.05	8.13199	1.12e-25	3.76e-23	0	1	1	SP24D_ANOGA	Serine protease SP24D
c55722_g1_i1	82.98	81.59	59.77	58.45	22.19	21.22	-0.258025	0.576158	0.780538	-1.93595	4.99e-05	0.000662588	SWET1_ARATH	Bidirectional sugar transporter SWEET1
c55722_g1_i2	59.33	55.4	38.92	36.24	13.39	12.71	-0.38914	0.400788	0.64828	-2.14769	8.91e-06	0.000155198	SWET1_ARATH	Bidirectional sugar transporter SWEET1
c55722_g1_i3	39.95	36.46	24.53	25.16	9.84	10.26	-0.395118	0.398576	0.64635	-1.93516	6.49e-05	0.000822866	SWET1_ARATH	Bidirectional sugar transporter SWEET1
c55732_g1_i1	12.71	12.89	27.26	27.68	18.89	19.56	1.31724	0.00512743	0.0312261	0.571816	0.219439	0.428268	AOX1_MANIN	Ubiquinol oxidase, mitochondrial
c55737_g1_i1	51.85	52.6	56.83	58.39	20.55	18.68	0.371676	0.424224	0.668286	-1.42101	0.00279482	0.0175165	PAP6_ARATH	Probable plastid-lipid-associated protein 6, chloroplastic
c55737_g2_i1	25.73	27.68	39.38	40.34	14.93	12.34	0.7969	0.0868798	0.256174	-0.983754	0.0359958	0.123817	PAP6_ARATH	Probable plastid-lipid-associated protein 6, chloroplastic
c55751_g1_i1	1.59	1.09	37.65	38.66	16.63	19.52	5.05386	3.62e-17	2.89e-15	3.73571	1.79e-10	1.44e-08	CHID_SOLLC	Basic endochitinase
c55755_g1_i1	2.13	1.96	7.07	8.26	4.53	4.05	2.12846	5.72e-05	0.000677226	1.05584	0.048856	0.153964
c55779_g1_i1	4.97	4.97	11.82	14.35	6.16	5.31	1.61925	0.000939399	0.0077053	0.195434	0.702126	0.848996	XERIC_ARATH	Probable E3 ubiquitin-protein ligase XERICO
c55779_g1_i2	8.42	8.32	14.42	14.25	4.92	6.33	0.993591	0.0357084	0.137861	-0.586589	0.219645	0.428504	XERIC_ARATH	Probable E3 ubiquitin-protein ligase XERICO
c55786_g1_i1	6.5	6.95	0.88	1.99	1.76	2.21	-1.96713	0.00139566	0.0107206	-1.75054	0.00297407	0.0184313
c55799_g2_i1	24.47	23.69	36.28	30.01	14.25	12.94	0.682948	0.143381	0.356322	-0.836229	0.0752661	0.208855	OLEO1_PRUDU	Oleosin 1
c55799_g4_i1	0.13	0	10.05	10.61	0	0	7.29329	5.76e-21	7.87e-19	0	1	1	FKB12_DROME	12 kDa FK506-binding protein
c55801_g1_i1	0	0.04	11.69	12.49	0	0	9.18072	6.04e-27	2.84e-24	0	1	1	PGAM2_MOUSE	Phosphoglycerate mutase 2
c55808_g1_i1	4.95	5.49	9.12	10.02	13.82	12.76	1.09457	0.0234011	0.100804	1.33362	0.00565365	0.0305437
c55837_g1_i1	17.33	16.36	10.27	9.61	5.32	7.03	-0.490381	0.356206	0.608397	-1.42939	0.00873829	0.0427853	HXK2_ORYSJ	Hexokinase-2
c55837_g3_i1	18.78	18.15	5.73	5.24	4.18	4.84	-1.52745	0.0015933	0.0119566	-2.04301	3.38e-05	0.000473906	HXK1_TOBAC	Hexokinase-1
c55837_g4_i1	10.52	8.93	3.79	3.25	2.2	1.82	-1.21765	0.023618	0.101514	-2.26271	6.74e-05	0.00085152
c55842_g1_i1	14.35	12.98	16.66	18.06	32.59	32.14	0.561877	0.227092	0.471019	1.229	0.00888004	0.0433193	CETN1_BOVIN	Centrin-1
c55842_g1_i2	8.78	9.37	14.07	13.57	27.65	27.39	0.822492	0.0794763	0.240768	1.58507	0.000832311	0.00663452	CETN1_BOVIN	Centrin-1
c55858_g1_i1	2.8	3.26	12.83	12.24	7.6	7.91	2.26484	5.14e-06	7.75e-05	1.34031	0.00593681	0.0318141	ATL16_ARATH	RING-H2 finger protein ATL16
c55872_g1_i1	7.79	8.23	10.82	11.53	4.96	4.06	0.69608	0.138653	0.348835	-0.843566	0.0754799	0.209183
c55878_g1_i1	5.25	5.29	0.59	1.13	1.76	1.46	-2.36925	6.96e-05	0.00080431	-1.70964	0.00220259	0.0145144
c55889_g1_i1	5.76	6.32	18.95	16.35	22.88	23.64	1.76032	0.000223822	0.00225168	1.92856	5.67e-05	0.00073493	P2C51_ORYSJ	Probable protein phosphatase 2C 51
c55889_g1_i2	10.41	9.55	25.63	24.53	32.71	31.4	1.54427	0.0011059	0.00882386	1.66784	0.000442367	0.00395134	P2C08_ORYSJ	Probable protein phosphatase 2C 8
c5589_g1_i1	0	0.19	7.03	7.57	0	0	6.39466	3.27e-17	2.64e-15	0	1	1	RLP24_DROME	Probable ribosome biogenesis protein RLP24
c55943_g2_i1	1.44	2.99	4.62	5.66	5.67	8.31	1.44636	0.0094486	0.0506933	1.64977	0.00278117	0.0174483
c55953_g1_i1	9.14	9.04	3.24	4.22	2.06	2.74	-1.06202	0.0296785	0.120488	-1.92848	0.000133913	0.00149254	RHA2A_ARATH	E3 ubiquitin-protein ligase RHA2A
c55954_g1_i1	5.49	4.84	15.64	15.38	15.91	14.72	1.80065	0.000172262	0.00179517	1.55216	0.00110001	0.0082736
c55970_g2_i1	6.15	6.69	20.19	23.84	14.98	15.26	1.99954	4.27e-05	0.000524893	1.22342	0.0108694	0.0506079	RIN4_ARATH	RPM1-interacting protein 4
c55985_g1_i5	3.7	3.98	6.28	5.39	13.07	13.24	0.818096	0.0814206	0.244823	1.76112	0.000222424	0.00225867	Y2349_ARATH	Uncharacterized protein At2g33490
c55985_g2_i1	13.67	16.12	21.68	23.34	45.83	43.86	0.848744	0.0870347	0.256476	1.58856	0.0012305	0.00908679
c55993_g1_i1	0.2	0.31	7.38	6.28	0	0	4.95035	2.31e-15	1.39e-13	0	1	1	OB99A_DROME	General odorant-binding protein 99a
c56022_g1_i1	14.3	15.48	5.72	6.94	5.2	5.93	-1.02077	0.0290857	0.118634	-1.43612	0.00237037	0.0153766	BGH3B_BACO1	Beta-glucosidase BoGH3B
c56022_g1_i2	16.61	17.37	6.75	8.01	6.11	5.98	-0.988983	0.0343636	0.134036	-1.50651	0.00146633	0.0104751	BGH3B_BACO1	Beta-glucosidase BoGH3B
c56034_g1_i2	1.93	2.8	5.33	5.66	10.47	9.34	1.4361	0.00487825	0.0300379	2.05247	5.31e-05	0.000696766
c56041_g1_i1	5.19	5.23	10.71	10.97	7.86	6.7	1.27187	0.00734152	0.0416142	0.46759	0.32274	0.546006	PGLR_VITVI	Probable polygalacturonase
c56046_g1_i1	10.4	11.69	19.65	18.44	5.31	5.37	0.999139	0.0322969	0.128621	-1.06508	0.023583	0.0904298	SUBL_ARATH	Subtilisin-like protease
c56046_g2_i1	9.32	6.28	13.61	11.87	2.81	3.1	0.937082	0.0542067	0.185293	-1.40299	0.00638987	0.0336478	SUBL_ARATH	Subtilisin-like protease
c56058_g2_i1	79.9	79.77	54.09	52.72	13.91	12.8	-0.362421	0.432196	0.674459	-2.59331	1.19e-07	3.81e-06	EXOL3_ARATH	Protein EXORDIUM-like 3
c56066_g1_i1	2.99	2.42	8.89	9.53	2.27	2.3	1.98441	5.17e-05	0.000620584	-0.254975	0.605456	0.785235
c5607_g1_i1	4.19	3.19	11.99	10.04	14.56	13.61	1.79927	0.000295735	0.00287394	1.91955	0.000111535	0.00128373	G3OX_PEA	Gibberellin 3-beta-dioxygenase 1
c56086_g1_i1	11.24	10.49	10.91	9.99	4.58	4.31	0.1587	0.734634	0.879094	-1.30361	0.00605449	0.0322868
c56086_g1_i2	14.69	13.54	13.73	12.98	7.07	5.46	0.136026	0.771301	0.899436	-1.18648	0.0120952	0.0550036
c56088_g1_i1	126.01	123.51	76.21	75.48	44.19	45.98	-0.504154	0.273885	0.525828	-1.48401	0.00156636	0.0110256	DPEP_SOLTU	4-alpha-glucanotransferase, chloroplastic/amyloplastic
c56100_g1_i1	10.37	10.82	2.98	3.18	5.27	5.43	-1.56785	0.00100838	0.00820947	-1.00131	0.0327735	0.115476	CLASR_BOVIN	CLK4-associating serine/arginine rich protein
c56100_g1_i2	10.33	11.65	2.79	2.77	5.59	6.04	-1.76885	0.000229039	0.00229376	-0.93387	0.0461077	0.14764	CLASR_BOVIN	CLK4-associating serine/arginine rich protein
c56100_g1_i3	9.49	9.52	2.96	2.67	5.45	4.96	-1.54237	0.00123838	0.00971099	-0.883816	0.0593024	0.176872	CLASR_BOVIN	CLK4-associating serine/arginine rich protein
c56100_g1_i4	10.54	10.22	3.72	3.72	6.3	5.68	-1.26581	0.00757467	0.0426844	-0.80814	0.0843223	0.22574	CLASR_BOVIN	CLK4-associating serine/arginine rich protein
c56120_g1_i1	833.96	823.49	957.08	972.52	450.3	465.51	0.43791	0.341197	0.594132	-0.869279	0.0602581	0.178822	CYPH_LUPLU	Peptidyl-prolyl cis-trans isomerase
c56126_g3_i1	39.99	38.85	133.6	136.32	119.92	114.05	2.00386	2.91e-05	0.000371978	1.5601	0.000963422	0.00743152	ZAT10_ARATH	Zinc finger protein ZAT10
c56126_g4_i1	37.22	39.23	129.13	131.6	117.18	110.93	1.9987	3.04e-05	0.00038584	1.56776	0.000932384	0.00726635	ZAT10_ARATH	Zinc finger protein ZAT10
c56126_g5_i1	44.08	46.64	162.16	145.3	197.68	190.76	2.01241	3.11e-05	0.000393258	2.09889	1.47e-05	0.000234605	ZFP1_WHEAT	Zinc finger protein 1
c56126_g6_i1	15.58	19.22	121.09	125.16	124.96	121.61	3.10435	3.17e-09	7.69e-08	2.83051	5.36e-08	1.93e-06
c56126_g8_i1	36.29	37.04	161.11	165.27	111.28	109.82	2.3827	9.31e-07	1.6e-05	1.5832	0.000834852	0.00665161	ZFP1_WHEAT	Zinc finger protein 1
c56146_g2_i1	3.17	3.3	7.12	6.26	3.63	4.25	1.2622	0.00908275	0.0490919	0.268954	0.587231	0.772536
c56154_g1_i1	0.94	0.72	78.34	73.48	0	0	6.71623	2.61e-28	1.95e-25	0	1	1	RL7_DROME	60S ribosomal protein L7
c56157_g1_i1	0.05	0	5.86	4.74	0	0	7.52434	1.03e-17	9.06e-16	0	1	1	FABPM_LOCMI	Fatty acid-binding protein, muscle
c56168_g1_i1	1.8	1.96	5	4.71	4.19	4.06	1.59388	0.00366182	0.0238248	1.12332	0.0386562	0.130088
c56173_g1_i1	36.35	31.58	3.51	3.59	2.8	3.67	-3.00171	2.62e-08	5.66e-07	-3.38241	6.42e-10	4.26e-08
c56215_g2_i1	10.8	10.66	21.65	22.06	32.58	31.12	1.23925	0.00809544	0.0448732	1.55328	0.000982342	0.00755318	NDB2_ARATH	External alternative NAD(P)H-ubiquinone oxidoreductase B2, mitochondrial
c56229_g1_i1	3.34	2.87	6.15	6.65	7.33	7.19	1.25785	0.0084301	0.0462842	1.20992	0.0111954	0.0517862
c56238_g1_i1	7.36	7.64	11.87	10.74	19.48	18.64	0.808579	0.0860748	0.254431	1.33094	0.0049219	0.027347	EAF_DROVI	Ell-associated factor Eaf {ECO:0000250|UniProtKB:Q7JRJ1}
c56251_g1_i2	5.39	2.09	0	0.14	0.14	0	-5.18592	5.39e-08	1.12e-06	-5.40225	2.6e-08	1.02e-06
c56252_g1_i1	1.96	1.5	8.59	7.7	18.12	18.26	2.44906	7.05e-07	1.24e-05	3.37858	3.7e-11	3.69e-09	Y3126_ARATH	Uncharacterized protein At3g61260
c56252_g1_i2	1.92	1.87	9.5	7.65	19.38	19.41	2.38851	1.26e-06	2.13e-05	3.33591	6.13e-11	5.67e-09	Y3126_ARATH	Uncharacterized protein At3g61260
c56255_g1_i1	1.99	2.42	5.55	5.65	6.35	5.64	1.55709	0.00140585	0.0107921	1.4248	0.00355291	0.0212349	MET13_DROME	Methyltransferase-like protein 13
c56255_g1_i3	2.42	2.31	4.84	5.9	5.95	6.45	1.40058	0.00402507	0.025722	1.3771	0.00457799	0.0258786	MET13_DROME	Methyltransferase-like protein 13
c56276_g1_i1	38.41	34.79	10.73	11.92	2.94	2.98	-1.46891	0.00202399	0.0146201	-3.63676	3.69e-12	4.99e-10	SNAK1_SOLTU	Snakin-1
c56301_g1_i1	2.87	2.42	5.96	6.46	7.3	6.47	1.44904	0.00344172	0.0226799	1.36554	0.00558943	0.0302746	PT317_ARATH	Probable sugar phosphate/phosphate translocator At3g17430
c56301_g1_i3	2.89	2.44	5.94	5.55	5.71	5.32	1.32012	0.00606213	0.0356678	1.03255	0.0311574	0.111342	PT317_ARATH	Probable sugar phosphate/phosphate translocator At3g17430
c56309_g1_i1	9.08	11.04	4.75	5.74	4.3	2.58	-0.681933	0.215677	0.456835	-1.54079	0.00645877	0.0338867
c56337_g1_i1	20.33	19.36	78.46	79.72	87.93	85.36	2.21187	4.33e-06	6.66e-05	2.11186	1.07e-05	0.00018045
c56344_g1_i1	32.94	31.63	11.79	11.92	13.87	11.34	-1.22834	0.00886977	0.0481272	-1.37162	0.00357942	0.0213351	WTR2_ARATH	WAT1-related protein At1g09380
c56345_g1_i1	6.96	6.5	12.77	11.06	17.2	17.21	1.03691	0.026688	0.11129	1.33792	0.00443522	0.0252633	RSC5_DICDI	Random slug protein 5
c56345_g1_i2	5.89	5.72	11.78	11.8	17.1	16.87	1.23455	0.00878559	0.0477584	1.53151	0.00122118	0.00903521	RSC5_DICDI	Random slug protein 5
c56345_g1_i3	6.4	6.4	12.46	12.41	17.38	17.37	1.17082	0.0125337	0.0632293	1.42396	0.00253783	0.0162309	RSC5_DICDI	Random slug protein 5
c56345_g1_i4	8.22	7.87	14.18	13.47	19.51	19.36	0.994492	0.0332041	0.130389	1.25635	0.00737972	0.0376215	RSC5_DICDI	Random slug protein 5
c56348_g1_i1	9.21	9.26	25.08	23.33	33.89	32.65	1.6055	0.000728916	0.00623146	1.83348	0.00012417	0.00140319
c56348_g1_i2	10.19	9.74	33.33	32.33	43.87	45.21	1.93602	5.3e-05	0.000633811	2.14539	8.58e-06	0.00015007
c56358_g1_i1	3.24	3.18	14.42	16.04	18.99	17.42	2.46087	7.75e-07	1.35e-05	2.48639	5.91e-07	1.55e-05	WAG2_ARATH	Serine/threonine-protein kinase WAG2
c56358_g2_i1	37.97	36.23	98.99	96.92	108.01	112.38	1.6306	0.000590903	0.00520282	1.56293	0.000962706	0.00742827	H2B3_SOLLC	Histone H2B.3
c56358_g2_i2	124.45	116.81	297.32	267.6	343.7	326.61	1.4603	0.00188092	0.0137452	1.46775	0.00178339	0.0122486	H2B3_SOLLC	Histone H2B.3
c56358_g3_i1	6.08	7.4	22.52	24.03	34.45	36.34	2.00412	3.31e-05	0.000416953	2.37786	1.1e-06	2.65e-05
c56358_g4_i1	22.2	36.13	74.74	102.02	98.96	113.36	1.8995	0.000191601	0.00197062	1.87095	0.000238387	0.00238757
c56360_g1_i1	3.98	4.18	6.73	6.69	9.98	10.87	0.930307	0.047161	0.16786	1.33735	0.00455064	0.0257587
c56360_g1_i2	3.76	3.88	6.02	6.09	10.53	10.66	0.874485	0.0620395	0.203805	1.45352	0.00209905	0.0139857
c56375_g1_i1	23.91	24.98	15.52	16.36	6.11	5.81	-0.397289	0.395208	0.643435	-2.04817	2.5e-05	0.000370045
c56375_g1_i2	95.49	92.68	33.08	33.67	9.82	12.21	-1.27534	0.00645908	0.0375687	-3.10589	5.77e-10	3.89e-08
c56375_g1_i3	21.5	19.24	14.05	13.3	5.79	5.34	-0.35975	0.438058	0.6792	-1.88669	8.28e-05	0.0010076
c56377_g1_i1	2.43	2.36	11.29	12.4	13.8	13.7	2.51935	3.28e-07	6.08e-06	2.50489	3.84e-07	1.07e-05	P2C25_ARATH	Probable protein phosphatase 2C 25
c56377_g1_i2	2.43	2.67	12.47	12.01	13.42	14.45	2.478	5.17e-07	9.3e-06	2.43457	7.68e-07	1.94e-05	P2C25_ARATH	Probable protein phosphatase 2C 25
c56410_g1_i1	19.42	19.22	4.94	5.38	2.23	1.95	-1.69099	0.000381832	0.00358435	-3.22224	2.12e-10	1.67e-08	ATL78_ARATH	RING-H2 finger protein ATL78
c56421_g1_i2	1.53	1.84	6.24	5.57	5.99	6.1	2.02111	3.41e-05	0.000427697	1.82584	0.00016325	0.00175731	SGGP_ARATH	Haloacid dehalogenase-like hydrolase domain-containing protein Sgpp
c56421_g1_i3	1.48	1.52	5.08	5.47	5.4	5.05	2.02528	3.33e-05	0.000418709	1.78267	0.00023652	0.00237217	SGGP_ARATH	Haloacid dehalogenase-like hydrolase domain-containing protein Sgpp
c56426_g1_i1	0.32	0.29	5.55	4.25	5.76	5.04	4.20249	2.36e-11	7.86e-10	4.10983	4.38e-11	4.26e-09
c56430_g1_i1	0	0	29.84	29.76	0	0	12.2455	4.73e-33	8.88e-30	0	1	1	TRYP_SARBU	Trypsin
c56430_g2_i1	0.09	0.05	18.09	16.76	0	0	8.00388	5.74e-27	2.75e-24	0	1	1	TRYP_SARBU	Trypsin
c56447_g1_i1	5.64	5.09	4.76	5.06	1.77	1.25	0.106851	0.840944	0.935922	-1.82098	0.00158104	0.0111025	SLD2_ARATH	Delta(8)-fatty-acid desaturase 2
c56447_g2_i1	5.01	5.73	3.22	4.02	1.14	1.44	-0.349047	0.488997	0.717506	-2.06405	8.66e-05	0.00104646	SLD1_ARATH	Delta(8)-fatty-acid desaturase 1
c56447_g3_i1	3.87	4.18	5.03	4.75	1.81	1.94	0.503435	0.313549	0.566495	-1.10921	0.032675	0.115401	SLD1_HELAN	Delta(8)-fatty-acid desaturase
c56487_g1_i1	10.6	9.38	20.61	18.64	8.28	8.04	1.19039	0.0112558	0.058122	-0.305814	0.514092	0.716975	TIC32_ARATH	Short-chain dehydrogenase TIC 32, chloroplastic
c56491_g3_i1	2.73	2.81	8.2	7.8	12.55	12.88	1.74345	0.000281582	0.00275394	2.1824	7.22e-06	0.000130177	MA653_ARATH	65-kDa microtubule-associated protein 3
c56500_g1_i2	4.42	3.69	5.87	5.55	11.04	11.24	0.707601	0.133095	0.339761	1.4409	0.00239697	0.0155171
c56519_g1_i1	2974.06	2876.2	1601.54	1547.49	995.01	983.25	-0.673272	0.144334	0.357816	-1.57691	0.000794197	0.00637103	TSJT1_TOBAC	Stem-specific protein TSJT1
c56522_g1_i1	285.36	277.4	144.09	141.88	39.09	39.68	-0.762862	0.0986505	0.278709	-2.85256	6.84e-09	3.25e-07	KCS10_ARATH	3-ketoacyl-CoA synthase 10
c56526_g1_i1	12.24	12	1.31	0.32	0.7	1.49	-3.63976	5.61e-10	1.5e-08	-3.46375	1.59e-09	9.26e-08
c56528_g1_i1	0.05	0	5.49	5.22	0	0	7.63156	2.94e-18	2.8e-16	0	1	1	PRDX2_BOVIN	Peroxiredoxin-2
c56532_g1_i1	23.13	23.9	11.32	10.29	4.98	5.2	-0.907192	0.0517313	0.179457	-2.22284	4.59e-06	8.82e-05	GPPL3_ARATH	Haloacid dehalogenase-like hydrolase domain-containing protein At2g33255
c56532_g1_i2	12.05	11.71	3.34	3.25	1.9	2.09	-1.63171	0.000733631	0.0062619	-2.58647	2.83e-07	8.1e-06	GPPL3_ARATH	Haloacid dehalogenase-like hydrolase domain-containing protein At2g33255
c56532_g1_i3	16.73	16.25	6.18	6.14	2.87	3.1	-1.20636	0.0102095	0.0538759	-2.48032	4.18e-07	1.15e-05	GPPL3_ARATH	Haloacid dehalogenase-like hydrolase domain-containing protein At2g33255
c56532_g1_i4	16.76	15.29	7.1	7.36	3.63	3.33	-0.932508	0.0461364	0.165286	-2.21923	5.04e-06	9.58e-05	GPPL3_ARATH	Haloacid dehalogenase-like hydrolase domain-containing protein At2g33255
c56534_g1_i1	5	5.64	2.78	2.45	2.2	2.12	-0.812485	0.0841127	0.250267	-1.31719	0.00546609	0.029728	NRT27_ARATH	High affinity nitrate transporter 2.7
c56536_g1_i1	0.24	0.76	17.06	19.66	13.71	10.7	5.37517	5.97e-14	2.88e-12	4.5352	6.82e-10	4.46e-08	GOLS2_SOLLC	Galactinol synthase 2
c56549_g1_i1	175.83	169.02	97.01	99.16	63.69	59.18	-0.599222	0.193818	0.428121	-1.50443	0.00135359	0.00981875	PIP_AERSO	Proline iminopeptidase
c56563_g1_i1	15.09	15.84	31.85	29.35	42.46	41.93	1.1986	0.0103693	0.0545715	1.43232	0.00230302	0.0150341	BZI60_ARATH	bZIP transcription factor 60
c56565_g1_i1	1.56	2.44	5.15	4.31	4.18	4.55	1.46282	0.00503529	0.0308415	1.11428	0.032675	0.115401
c56577_g1_i1	20.28	19.13	30.02	29.55	51.1	50.37	0.809214	0.080794	0.243374	1.34817	0.00397657	0.0231919	INT2_ARATH	Probable inositol transporter 2
c56577_g1_i2	19.83	19.16	31.28	29.97	54.4	55	0.864377	0.062414	0.20454	1.47204	0.00172038	0.0118953	INT2_ARATH	Probable inositol transporter 2
c56579_g1_i1	4.6	5.54	15.19	15.39	16.72	16.27	1.80578	0.000162589	0.00170565	1.68536	0.000410903	0.00372311	BB_ARATH	E3 ubiquitin ligase BIG BROTHER
c56580_g1_i1	21.17	22.43	103.03	99.88	124.66	121.37	2.43765	5.36e-07	9.62e-06	2.48279	3.31e-07	9.38e-06	YLS9_ARATH	Protein YLS9
c56580_g1_i2	24.18	23.91	103.52	105.48	101.13	99.83	2.33956	1.32e-06	2.22e-05	2.05005	1.87e-05	0.000288452	YLS9_ARATH	Protein YLS9
c56588_g1_i1	6.07	5.68	1.31	1.83	2.9	2.83	-1.6795	0.00118333	0.00936519	-1.04398	0.0357557	0.123334
c56591_g1_i1	7.57	7.82	16.02	16.37	20.86	21.18	1.28932	0.00650932	0.0378114	1.43442	0.00251488	0.0161243
c56598_g1_i1	6.9	6.72	4.64	4.97	29.11	29.27	0	1	1	2.11205	0.000291708	0.00282175
c56598_g2_i1	3.46	4.07	6.25	5.69	17.83	13.07	0.907145	0.105971	0.292322	2.02657	0.000132918	0.00148309
c56598_g3_i1	14.81	19.31	18.82	20.85	40.99	47.5	0.467315	0.341435	0.594398	1.37411	0.00489066	0.0272456
c56598_g4_i4	5.06	5.77	5.87	8.9	15.22	14.4	0.690196	0.189208	0.42185	1.44509	0.00500295	0.0277026
c56603_g1_i1	20.47	20.2	77.08	73.6	106.04	108.07	2.10301	1.12e-05	0.000158111	2.38044	8.47e-07	2.11e-05	SURE_SYNAS	5'-nucleotidase SurE {ECO:0000255|HAMAP-Rule:MF_00060}
c56603_g1_i2	27.96	26.9	94.57	98.3	136.66	133.24	2.02736	2.16e-05	0.00028561	2.28256	2.14e-06	4.63e-05	SURE_SYNFM	5'-nucleotidase SurE {ECO:0000255|HAMAP-Rule:MF_00060}
c56619_g1_i1	1.34	1.44	5.39	7.87	2.68	2.2	2.48315	2.46e-05	0.000321239	0	1	1	DBR_TOBAC	2-alkenal reductase (NADP(+)-dependent)
c56640_g2_i1	8.04	7.33	8.67	7.8	3.28	3.17	0.31474	0.501402	0.727076	-1.26624	0.00788816	0.0395964	PP332_ARATH	Pentatricopeptide repeat-containing protein At4g21190
c56650_g1_i1	3.32	2.84	8.56	7.51	16.63	18.37	1.59771	0.000858101	0.00713594	2.49151	4.05e-07	1.12e-05
c56650_g2_i1	41.41	41	86.88	86.16	108.4	108.85	1.28671	0.00593018	0.0350223	1.38385	0.00314657	0.0192868
c56662_g1_i1	83.52	83.58	24.09	23.13	24.73	24.85	-1.6083	0.000648532	0.00564006	-1.76806	0.000189762	0.00198214	C71DA_SOYBN	Cytochrome P450 71D10
c56662_g5_i1	14.11	13.58	22.99	26.72	58.37	56.84	1.06159	0.0234968	0.101154	2.04246	2.09e-05	0.000317479
c56663_g4_i1	4.79	3.95	5.6	6.19	12.26	14.32	0.66966	0.214297	0.455094	1.60009	0.00174611	0.0120402
c56686_g1_i1	100.51	105.17	25.21	30.47	47.03	40.63	-1.63283	0.000682235	0.0058964	-1.23173	0.00934736	0.0450709
c56689_g1_i1	3.19	4.32	23.33	23.38	58.69	60.19	2.8484	9.91e-09	2.26e-07	3.9664	2.68e-14	6.6e-12
c56706_g1_i2	1.49	1.31	5.72	5.49	9.34	8.44	2.22729	0.000145362	0.00154652	2.65025	4.71e-06	9.03e-05
c56706_g1_i3	4.51	5.1	12.07	11.03	16.41	19.56	1.49176	0.00270165	0.0185634	1.89409	0.000150649	0.00164343
c56706_g1_i4	1.49	2.08	7.37	7.01	10.26	10.09	2.22558	1.44e-05	0.000198835	2.49322	1.15e-06	2.74e-05
c56708_g2_i1	17.71	16.88	31.96	31.76	47.45	45.63	1.09504	0.0187891	0.0857887	1.4123	0.00261002	0.0166053
c56729_g1_i1	40.33	39.75	2.93	3.45	0.75	1.3	-3.41391	1.01e-10	3.05e-09	-5.28367	7.7e-19	6.16e-16	LBD42_ARATH	LOB domain-containing protein 42
c56729_g2_i1	161.87	151.65	13.56	11.34	5.25	5.3	-3.4272	1.71e-11	5.88e-10	-4.90078	4.37e-19	3.79e-16	LBD41_ARATH	LOB domain-containing protein 41
c56749_g1_i1	35.78	34.4	78.97	77.08	106.86	103.12	1.37059	0.00346741	0.0228122	1.56705	0.000880893	0.00693726
c56750_g1_i1	7.74	5.5	3.09	4.1	13.47	16.37	-0.634466	0.241871	0.489284	1.17118	0.0202819	0.0810793
c56755_g1_i3	7.95	8.7	16.5	17.22	13.1	12.71	1.23058	0.00863744	0.0471232	0.615869	0.184956	0.383351	CSCLD_ARATH	CSC1-like protein ERD4
c56770_g1_i1	0.59	0.63	26.23	28.15	0	0	5.66982	6.22e-17	4.77e-15	0	1	1	QCR9_DROME	Cytochrome b-c1 complex subunit 9
c56794_g1_i1	0	0	4.39	7.01	0	0	7.74485	1.65e-09	4.14e-08	0	1	1
c56812_g1_i1	0.16	0.27	17.43	16.47	0	0	6.45791	1.51e-20	1.99e-18	0	1	1	ATPK_DROME	Putative ATP synthase subunit f, mitochondrial
c56817_g1_i1	5.32	5.52	0.78	0.64	1.21	1.66	-2.68237	8.52e-06	0.000123204	-1.91916	0.000473805	0.00417369
c56830_g1_i1	30.25	27.54	3.76	5.18	4.59	4.82	-2.46117	1.05e-06	1.8e-05	-2.62359	1.95e-07	5.84e-06	EXPA7_ORYSJ	Expansin-A7
c56830_g2_i1	23.08	27.15	2.43	3.6	4.34	3.57	-2.82814	4.31e-08	9.08e-07	-2.67528	1.44e-07	4.5e-06	EXPA4_ARATH	Expansin-A4
c56832_g1_i1	359.68	350.48	436.76	422.57	175.12	175.27	0.493293	0.28404	0.536136	-1.0328	0.0261014	0.0976125
c56840_g2_i1	5.49	6.74	2.57	3.05	1.67	1.97	-0.891687	0.0836251	0.249455	-1.75497	0.0011302	0.00846269	WRK69_ARATH	Probable WRKY transcription factor 69
c56843_g1_i1	12.79	12.61	5.64	5.6	4.01	3.84	-0.960893	0.0409777	0.151852	-1.70922	0.000372681	0.00344937
c56843_g1_i3	7.22	7.47	3.29	3.3	2.63	2.84	-0.938773	0.0515009	0.178835	-1.43919	0.00306237	0.0188613
c56846_g1_i1	0.5	0.6	6.5	5.58	8.8	8.61	3.65576	1.4e-10	4.08e-09	3.95111	3.47e-12	4.76e-10
c56846_g1_i2	0.21	0.43	5.89	5.23	7.38	6.68	4.32429	1.47e-12	5.79e-11	4.43174	2.21e-13	4.05e-11
c56846_g1_i3	0.29	0.14	5.34	4.32	5.96	6.65	4.64441	3.21e-13	1.39e-11	4.79873	3.51e-14	8.41e-12
c56847_g1_i1	19.22	18.82	7.29	7.24	4.13	4.77	-1.17461	0.0123238	0.0623569	-2.11032	1.25e-05	0.000205875	SCL4_ARATH	Scarecrow-like protein 4
c56859_g1_i1	10.07	10.08	27.06	24.92	17.72	17.25	1.58302	0.00085381	0.0071063	0.780134	0.0954636	0.24627	NGBR_MOUSE	Dehydrodolichyl diphosphate syntase complex subunit Nus1 {ECO:0000305}
c56923_g1_i1	15.15	14.21	19.67	18.91	6.48	6.21	0.607994	0.189987	0.422796	-1.22495	0.00928517	0.0448226	RD21A_ARATH	Cysteine proteinase RD21a
c56932_g1_i1	4.62	5.76	6.95	7.99	2.44	3.87	0.742198	0.121849	0.321014	-0.731092	0.139317	0.318443	RHA2A_ARATH	E3 ubiquitin-protein ligase RHA2A
c56943_g1_i2	39.74	40.24	25.39	23.88	15.42	16.16	-0.483585	0.295745	0.548913	-1.35545	0.00389109	0.0228069	KINB1_ARATH	SNF1-related protein kinase regulatory subunit beta-1
c56945_g1_i1	0.12	0.11	8.72	8.98	0	0	6.47557	1.68e-23	3.56e-21	0	1	1	TNNT_DROME	Troponin T, skeletal muscle
c56945_g1_i2	0.24	0.13	8.9	8.85	0.02	0	5.76204	4.55e-21	6.25e-19	0	1	1	TNNT_DROME	Troponin T, skeletal muscle
c56967_g1_i1	121.83	114.46	369.31	370.4	276.97	272.61	1.86323	8.57e-05	0.000968869	1.20342	0.00980109	0.0467089
c56972_g2_i1	30.22	21.26	13.1	7.33	4.25	4.71	-1.0339	0.067587	0.216054	-2.4683	5.2e-05	0.000685499
c56978_g1_i1	15.53	15.25	10.47	9.77	6.62	6	-0.390083	0.400751	0.648241	-1.30175	0.0057653	0.0310403	Y3725_ARATH	GTP-binding protein At3g49725, chloroplastic
c57011_g1_i3	4.57	5.08	3.78	3.58	1.09	1.41	-0.177722	0.710115	0.864479	-1.96235	6.43e-05	0.000816452	ACFR4_ARATH	Probable transmembrane ascorbate ferrireductase 4
c57011_g1_i4	5.11	5.04	4.22	3.43	1.25	1.22	-0.193437	0.685486	0.850832	-2.04944	3.37e-05	0.000472925	ACFR4_ARATH	Probable transmembrane ascorbate ferrireductase 4
c57014_g1_i2	15.24	13.7	12.59	12.57	5.23	5.55	0.0141449	0.977793	0.997427	-1.43866	0.00245428	0.0158175	F16P1_BRANA	Fructose-1,6-bisphosphatase, chloroplastic
c57016_g1_i1	2	2.38	6.92	7.07	8.15	8.63	1.89077	0.000131302	0.00141732	1.92248	9.88e-05	0.00116653	KINB3_ARATH	SNF1-related protein kinase regulatory subunit beta-3
c57016_g1_i2	2.24	2.4	6	6.97	8.13	7.41	1.69756	0.000587301	0.00517858	1.72638	0.000451492	0.00401576	KINB3_ARATH	SNF1-related protein kinase regulatory subunit beta-3
c57016_g1_i3	2.78	2.28	8.34	6.51	9.01	9.09	1.7707	0.000306536	0.00296005	1.82481	0.00020127	0.00208505	KINB3_ARATH	SNF1-related protein kinase regulatory subunit beta-3
c57020_g1_i1	99.26	94.04	303.43	290.93	268.84	256.43	1.83794	0.00010588	0.0011677	1.4281	0.00230547	0.0150466	SAP1_ARATH	Zinc finger A20 and AN1 domain-containing stress-associated protein 1
c57034_g1_i1	4.34	3.63	5.84	4.24	1.94	2.36	0.560673	0.255612	0.505017	-0.900922	0.0767912	0.211618	PPCK1_ARATH	Phosphoenolpyruvate carboxylase kinase 1
c57034_g1_i3	5.1	6.15	5.26	4.84	1.72	2.33	0.0647682	0.906153	0.966504	-1.4843	0.00338866	0.0204619	PPCK1_ARATH	Phosphoenolpyruvate carboxylase kinase 1
c57034_g1_i4	3.67	4.31	4.65	5.57	1.8	1.65	0.578411	0.246374	0.494634	-1.22029	0.0193493	0.0782128	PPCK1_ARATH	Phosphoenolpyruvate carboxylase kinase 1
c57039_g1_i1	0	0	5.85	5.22	0	0	10.5282	3.64e-23	7.23e-21	0	1	1	EXOG_DANRE	Nuclease EXOG, mitochondrial
c57044_g1_i1	9.14	9.46	35.1	32.91	18.01	16.87	2.0828	1.37e-05	0.000189776	0.889904	0.0557674	0.169315	P2C75_ARATH	Probable protein phosphatase 2C 75
c57053_g1_i1	8.66	11.55	2.53	1.3	4.87	2.83	-2.14541	0.000214007	0.00216548	-1.39161	0.0092041	0.0444909
c57053_g1_i2	43.49	48.37	0.34	0.88	1.54	0.9	-5.94141	3.8e-19	4.16e-17	-5.20926	2.61e-17	1.34e-14
c57064_g1_i1	3.1	3.92	8.08	7.48	7.16	7.3	1.36214	0.00444705	0.0279036	1.02596	0.0315546	0.112534
c57065_g1_i1	0	0	7.68	7	0	0	9.77416	4.92e-19	5.29e-17	0	1	1	APOD_HUMAN	Apolipoprotein D
c57068_g1_i2	5.1	4.32	2.73	2.74	1.9	1.67	-0.572024	0.226413	0.47035	-1.41374	0.00337833	0.0204314	GTL2_ARATH	Trihelix transcription factor GTL2
c57077_g1_i1	33.69	37.74	32.4	37.67	4.13	5.38	0.187969	0.684493	0.850122	-2.92307	4.84e-09	2.41e-07
c57080_g1_i1	5.76	7.39	16.87	20.07	12.85	13.84	1.70369	0.000363934	0.00343616	1.00428	0.0327139	0.115476	C77A2_SOLME	Cytochrome P450 77A2
c57080_g2_i1	3.27	3.16	6.07	7.56	4.75	4.95	1.30538	0.00807285	0.0447887	0.581089	0.240338	0.454512	C77A2_SOLME	Cytochrome P450 77A2
c57081_g1_i1	2.29	1.9	5.72	4.12	2.63	2.39	1.45188	0.00618425	0.0362378	0.247442	0.664304	0.824943	RAA5D_ARATH	Ras-related protein RABA5d
c57092_g1_i1	15.11	16.91	22.27	21.54	7.97	7.43	0.668789	0.151038	0.368503	-1.07096	0.0232284	0.0894307	CUT1B_ARATH	Protein CURVATURE THYLAKOID 1B, chloroplastic
c57095_g1_i1	0	0.09	8.89	7.14	0	0	7.50211	1.32e-17	1.13e-15	0	1	1	NDUAD_BOVIN	NADH dehydrogenase [ubiquinone] 1 alpha subcomplex subunit 13
c57096_g1_i1	0.68	0.62	6.84	6.34	6.71	6.47	3.55509	6.37e-10	1.7e-08	3.32147	5.79e-09	2.82e-07
c57110_g1_i1	4.06	2.46	11.07	11.71	12.6	15.65	2.02222	4.54e-05	0.000554016	2.09998	2.3e-05	0.000345133	WRK75_ARATH	Probable WRKY transcription factor 75
c57122_g1_i1	0.14	0.05	7.28	8.3	0	0	6.50071	8.81e-20	1.04e-17	0	1	1
c57124_g1_i1	37.12	38.3	39.57	41.05	18.34	20.25	0.308872	0.502445	0.727812	-0.983093	0.0343327	0.119654	SUBL_ARATH	Subtilisin-like protease
c57141_g3_i1	8.63	8.52	1.51	1.68	0.8	0.74	-2.18849	6.66e-05	0.000772867	-3.46029	7.91e-09	3.71e-07	GLYT3_ARATH	Probable glycosyltransferase At5g03795
c57153_g2_i1	6.64	5.9	4.36	3.65	2.24	2.21	-0.431582	0.360121	0.612258	-1.50918	0.00176173	0.0121296	TIC32_PEA	Short-chain dehydrogenase TIC 32, chloroplastic
c57156_g1_i1	9.08	9.08	23.47	23.09	37.54	37.92	1.57411	0.000921595	0.00758258	2.03976	2.21e-05	0.000332853	PT504_ARATH	Probable sugar phosphate/phosphate translocator At5g04160
c57157_g2_i1	2.35	2.74	6.49	9.4	11.45	8.04	1.89328	0.00141391	0.010842	1.92354	0.00121504	0.00899768
c57166_g1_i1	3.82	3.22	7.52	7.09	10.14	8.98	1.26869	0.00836528	0.0460449	1.42497	0.003069	0.0188903	CDPK7_ARATH	Calcium-dependent protein kinase 7
c57174_g1_i2	24.63	22.89	4.89	5.26	3.3	3.38	-2.0124	2.7e-05	0.000347868	-2.84486	9.4e-09	4.29e-07	FAEA_ASPTN	Probable feruloyl esterase A
c57174_g1_i3	6.55	6.38	2.01	1.56	1.15	1.27	-1.64301	0.000627081	0.00547789	-2.43417	8.76e-07	2.18e-05	FAEA_ASPTN	Probable feruloyl esterase A
c57216_g1_i1	17.92	18.51	15.78	17.38	7.65	7.83	0.0779544	0.866781	0.948811	-1.25052	0.00767476	0.0387142	AB5G_ARATH	ABC transporter G family member 5
c57221_g1_i1	12.12	11.12	3.22	2.56	1.57	2.46	-1.78878	0.000268517	0.00264311	-2.54008	4.97e-07	1.33e-05
c57228_g2_i2	19.68	18.82	57.8	58.03	55.81	55.1	1.80396	0.000143644	0.00153058	1.51124	0.00132145	0.00962442
c57246_g1_i1	5.96	6.73	10.3	10.5	15.55	15.2	0.924573	0.0476812	0.169157	1.25907	0.00729303	0.0372814
c57265_g1_i1	0.95	0.81	113.94	116.26	0.09	0	7.23712	3.3e-31	4.48e-28	0	1	1	RS3A_DROME	40S ribosomal protein S3a {ECO:0000255|HAMAP-Rule:MF_03122}
c57273_g1_i1	1.38	0.9	5	4.53	4.37	5.08	2.26872	1.47e-05	0.000201739	2.02623	0.000111265	0.00128122
c57275_g1_i1	8.66	8.14	10.15	9.28	4.36	3.73	0.423136	0.361911	0.61403	-1.06993	0.0226795	0.087895	GT7_ARATH	Putative glycosyltransferase 7
c57275_g1_i2	8.45	7.95	8.18	8.64	3.81	3.92	0.249252	0.591749	0.790926	-1.10101	0.0192665	0.0779478	GT7_ARATH	Putative glycosyltransferase 7
c57291_g1_i1	5.79	5.49	2.66	3.58	1.66	1.74	-0.604083	0.288737	0.541526	-1.72103	0.00414379	0.0239949
c57293_g1_i1	22.31	25.71	14.13	12.34	7.03	8.93	-0.620875	0.199318	0.435387	-1.59093	0.00134816	0.00978922	POT8_ARATH	Potassium transporter 8
c57293_g3_i1	36.37	35.52	23.68	23.36	14.1	13.75	-0.397915	0.388768	0.637861	-1.38364	0.00319935	0.0195644	POT8_ARATH	Potassium transporter 8
c57297_g1_i1	5.92	8.04	0.86	1.23	0.21	0.45	-2.49998	1.76e-05	0.000238426	-4.35521	2.19e-10	1.71e-08
c57298_g1_i1	4.26	3.72	6.39	6.1	9.45	11.52	0.871169	0.083156	0.248526	1.38242	0.00545993	0.0297074	ERF1Y_ARATH	Eukaryotic peptide chain release factor subunit 1-2
c57308_g1_i1	7.33	6.78	2.98	2.54	2.95	2.65	-1.1382	0.0165012	0.0779071	-1.34789	0.00463564	0.0261283	MCCB_ARATH	Methylcrotonoyl-CoA carboxylase beta chain, mitochondrial
c57308_g1_i2	7.21	7.86	3.01	3.26	3.13	2.84	-1.05012	0.0264282	0.110575	-1.35144	0.00451431	0.0256192	MCCB_ARATH	Methylcrotonoyl-CoA carboxylase beta chain, mitochondrial
c57308_g1_i3	7.25	7.41	3.44	2.46	2.99	3.33	-1.09743	0.0211811	0.0939089	-1.22961	0.00997095	0.0473571	MCCB_ARATH	Methylcrotonoyl-CoA carboxylase beta chain, mitochondrial
c57317_g1_i1	4.14	4.19	7.63	7.5	2.58	2.64	1.07439	0.0232498	0.100347	-0.687777	0.149752	0.33375	DTX1_ARATH	MATE efflux family protein DTX1
c57328_g2_i1	8.62	6.03	2.32	3.28	2.02	3.34	-1.13782	0.035502	0.137238	-1.4447	0.00801139	0.0400355
c57334_g1_i1	1.19	0.79	8.22	8.4	6.67	5.45	3.28276	4.83e-10	1.31e-08	2.59641	5.94e-07	1.55e-05
c57334_g1_i2	1.31	0.78	4.88	5.82	5.53	4.4	2.56787	7.34e-07	1.29e-05	2.22863	1.36e-05	0.000220181
c57337_g1_i1	2.96	3.89	6.82	5.8	12.08	12.64	1.09585	0.022177	0.0970551	1.83525	0.000147257	0.00161237	K502_ACTDE	Fruit protein pKIWI502
c57337_g1_i2	5.94	5.61	12	11	19.17	18.83	1.21155	0.0108894	0.0566611	1.70412	0.000387092	0.00354949	K502_ACTDE	Fruit protein pKIWI502
c57358_g1_i1	2.37	1.85	6.46	6.04	4.55	4.74	1.78163	0.000272085	0.00267499	1.12414	0.0201934	0.080786
c57363_g1_i1	5.53	4.8	3.52	3.72	2.24	2.06	-0.294758	0.538709	0.75518	-1.27577	0.0092286	0.0445837	GLO2D_ARATH	Probable hydroxyacylglutathione hydrolase 2, chloroplast
c57383_g1_i1	4.98	3.94	7.59	6.74	14.63	11.66	0.911263	0.0678664	0.216763	1.54851	0.00184676	0.0126014	Y5157_ARATH	Probable leucine-rich repeat receptor-like serine/threonine-protein kinase At5g15730
c57383_g1_i4	4.24	4.13	6.65	6.35	12.35	11.54	0.850218	0.0722127	0.226235	1.49833	0.00168716	0.0117106	Y5157_ARATH	Probable leucine-rich repeat receptor-like serine/threonine-protein kinase At5g15730
c57396_g1_i1	5.79	6.56	1.97	1.38	1.07	1.11	-1.66723	0.000693234	0.00597033	-2.51056	8.58e-07	2.13e-05
c57397_g1_i1	0.44	0.12	14.64	14.06	0	0	5.82384	5.18e-17	4.03e-15	0	1	1
c57408_g1_i1	106.69	104.13	88.08	83.52	36.43	37.06	-0.0767186	0.868242	0.949537	-1.53286	0.00113955	0.00852389
c57408_g1_i2	57.78	57.95	39.77	39.16	18.96	18.58	-0.334293	0.469411	0.703663	-1.63779	0.000538428	0.00464249
c57409_g1_i1	6.09	4.9	7.44	4.53	2.29	2.79	0.342114	0.479268	0.711008	-1.12411	0.0236849	0.0907512	KRP7_ARATH	Cyclin-dependent kinase inhibitor 7
c57431_g1_i1	1.69	1.47	84.71	82.92	0	0	5.94249	1.72e-24	4.39e-22	-8.09524	5.76e-11	5.38e-09	RL23A_RAT	60S ribosomal protein L23a
c57440_g4_i1	4.37	8.11	8.95	6.15	18.93	24.07	0.526378	0.381163	0.630993	1.78334	0.000979253	0.00753287	P2C33_ARATH	Probable protein phosphatase 2C 33
c57440_g5_i2	3.49	2.84	5.09	5.42	11.31	11	0.948602	0.0514766	0.178797	1.802	0.000232313	0.00233696
c57446_g1_i1	0.51	0.55	50.66	50.11	0.03	0	6.78069	1.66e-29	1.59e-26	-5.19451	5.09e-10	3.48e-08	EF2_DROME	Elongation factor 2
c57455_g1_i1	7.75	6.87	5.15	5.53	2.8	1.98	-0.230779	0.645565	0.826288	-1.62193	0.00130395	0.00952035	PME1_CITSI	Pectinesterase 1
c57483_g1_i1	7.85	9.66	4.28	6.58	2.12	1.74	-0.462355	0.346098	0.5988	-2.18695	2.57e-05	0.000377503
c57492_g2_i1	9.54	10.39	0.34	0.7	1.88	0	-3.96223	1.01e-08	2.3e-07	-3.36926	4.8e-08	1.74e-06
c57493_g2_i1	12.58	12.91	21.68	20.98	34.94	33.22	0.95497	0.0398676	0.149051	1.40184	0.00279153	0.017498	ARAE1_ARATH	UDP-arabinose 4-epimerase 1
c57493_g2_i2	17.49	17.32	29.07	28.68	46.63	46.04	0.943161	0.0422658	0.155259	1.3962	0.00289164	0.0180179	ARAE1_ARATH	UDP-arabinose 4-epimerase 1
c57496_g1_i1	5.36	5.18	2.77	2.3	1.59	2.18	-0.832688	0.10201	0.284906	-1.4897	0.00426587	0.0245327	GNOM_ARATH	ARF guanine-nucleotide exchange factor GNOM
c57496_g2_i1	5.19	6.92	2.54	3.02	1.88	2.19	-0.906643	0.0575998	0.19326	-1.58865	0.00117062	0.00871354	GNOM_ARATH	ARF guanine-nucleotide exchange factor GNOM
c57503_g1_i1	21.21	20.01	8.11	7.31	6.77	6.12	-1.206	0.00992158	0.0527325	-1.69294	0.000351106	0.00328774	CLPB4_ARATH	Chaperone protein ClpB4, mitochondrial
c57507_g1_i1	3.57	4.04	8.88	10.3	7.69	8.67	1.54631	0.00113898	0.00906118	1.08767	0.0208582	0.0827332	Y5738_ARATH	BTB/POZ domain-containing protein At5g67385
c57507_g1_i2	4.77	4.69	9.97	10.75	8.08	9.11	1.34417	0.00440884	0.0276924	0.846242	0.0703966	0.19897	Y5738_ARATH	BTB/POZ domain-containing protein At5g67385
[truncated: 3,353 more rows]
