# Supplementary material for: Transcriptome Analysis of Taxillusi chinensis (DC.) Danser Seeds in Response to Water Loss
Source: PLoS One. 2017 Jan 3;12(1):e0169177. doi: 10.1371/journal.pone.0169177 (PMC5207531; doi:10.1371/journal.pone.0169177)
Supplement: S4 Table — (XLSX) [file pone.0169177.s005.xlsx]

## Sheet: Sheet1
Table S4. Primer sequences used in qRT-PCR experiment.
Candidate	UniProtID	Description	Forward_primer	Reverse_primer	Expected_size (bp)
c66333_g5_i1	ALL8	Calcium-binding allergen Ole e 8	GACGCTGAACTTCTCGCCA	GTTCGCCGCTTTCTACGC	151
c20184_g1_i1	ARR9	Two-component response regulator ARR9	ACACCCACCCGAATCACC	TTGAGGAGGTGGAGAAGAAGAG	120
c19108_g1_i1	PUB14	U-box domain-containing protein 14	CGCCAGCCTCAGCAATAC	AACACGATAAACCAGGAAGCA	171
c15035_g1_i1	PBP1	Calcium-binding protein PBP1	CTTCTCGCAGCATACACCG	CGGCGATGATGGAGAAGTT	180
c41383_g4_i1	CDPK4	Calcium-dependent protein kinase 4	TTATGTGTTCAACCACCCAAAG	ATCTCAAGCCTCACTCATTCATT	200
c50652_g2_i1	ERF92	Ethylene-responsive transcription factor 1B	GGGGCAGAAGGAACAACAG	GGACCCAAATCCTGAAACAC	67
c48753_g1_i1	ATB16	Homeobox-leucine zipper protein ATHB-16	TCGCTTCTGGCTTGGATT	CGTTGCGATTGGGACTTT	101
c60705_g1_i1	PIP21	Aquaporin PIP2-1	CCTTCGCCATAACCACCT	ATCTACTTTCCTCCCATTTCCTA	151
c66878_g1_i3	SRG1	Protein SRG1	AAAAGATACGACAGTGGGAGTTC	CATCATTTGACAACTTCGGGT	96
actin-3	ACT3	actin-3	GGTCGTGACCTCACAGATGCTC	GCTCCTGCTCATAGTCAAGAGC	136
